# Supplementary material for: Research on the pathological mechanism of rectal adenocarcinoma based on DNA methylation
Source: Medicine (Baltimore). 2023 Jan 27;102(4):e32763. doi: 10.1097/MD.0000000000032763 (PMC9876001; doi:10.1097/MD.0000000000032763)
Supplement: Supplementary file 1 [file medi-102-e32763-s001.xlsx]

## Sheet: table S1
cg16766459	0.881122	0.734127	0.773158	0.881612	0.738325	0.877543	0.900801	0.79719	0.829197	0.838415	0.877685	0.638562	0.919615	0.378664	0.721791	0.469321	0.816814	0.723779	0.738722	0.879095	0.914394	0.86036	0.845669	0.722387	0.903456	0.903444	0.84385	0.828828	0.87707	0.666222	0.645432	0.919655	0.687468	0.897139	0.831107	0.861474	0.877888	0.383149	0.909684	0.91213	0.769111	0.846181	0.350686	0.828609	0.810546	0.821085	0.835138	0.527605	0.838568
cg16766613	0.416193	0.974259	0.446998	0.827009	0.971428	0.958669	0.921146	0.520029	0.304821	0.260782	0.150416	0.417092	0.950954	0.366798	0.341494	0.802776	0.875781	0.38646	0.337193	0.872673	0.659645	0.954077	0.566539	0.847579	0.87163	0.712222	0.967593	0.961989	0.955001	0.233807	0.966627	0.976554	0.500328	0.683551	0.851431	0.939962	0.339107	0.953237	0.957105	0.968202	0.871459	0.532488	0.86384	0.5296	0.874908	0.696207	0.791705	0.959763	0.652475
cg16766632	0.798558	0.845105	0.646026	0.880974	0.78023	0.806933	0.780828	0.740498	0.870971	0.836061	0.887739	0.815398	0.682084	0.840356	0.812158	0.851918	0.687607	0.853229	0.81747	0.815125	0.86965	0.757613	0.776996	0.85816	0.85215	0.73356	0.833935	0.838091	0.829624	0.840484	0.668727	0.806541	0.775668	0.750838	0.782775	0.703199	0.811623	0.815657	0.788959	0.846183	0.771507	0.768428	0.7461	0.761762	0.864273	0.835163	0.8081	0.772273	0.817848
cg16766640	0.950458	0.944648	0.913437	0.965303	0.942926	0.943266	0.920623	0.942874	0.942322	0.955409	0.958258	0.937698	0.934943	0.939882	0.933984	0.939326	0.925393	0.946499	0.942522	0.928069	0.952973	0.957247	0.948801	0.940091	0.939913	0.938061	0.944114	0.926912	0.961237	0.910517	0.927376	0.943592	0.924896	0.93864	0.954676	0.922833	0.952931	0.928983	0.963652	0.934514	0.945224	0.935467	0.938133	0.952217	0.944587	0.79988	0.927297	0.941675	0.930239
cg16766828	0.365636	0.450183	0.738061	0.213751	0.194571	0.303811	0.189764	0.53944	0.631203	0.54276	0.112358	0.126904	0.300419	0.731948	0.340981	0.32616	0.270477	0.225456	0.31944	0.129641	0.169272	0.192774	0.567117	0.162293	0.305852	0.442681	0.150671	0.172668	0.144618	0.660267	0.287706	0.219157	0.423202	0.281392	0.283816	0.263747	0.190549	0.223065	0.36052	0.150724	0.312514	0.722058	0.164194	0.508696	0.279028	0.20982	0.283911	0.394158	0.260105
cg16766889	0.0165633	0.0109427	0.0116705	0.00954405	0.0184609	0.0144708	0.0126722	0.016606	0.0175476	0.0150818	0.0128633	0.0144143	0.0144481	0.0151405	0.0157875	0.0123616	0.0124957	0.0195324	0.0133339	0.013831	0.0147439	0.0158622	0.0198594	0.0150102	0.0155995	0.0139177	0.0182833	0.0177149	0.0137927	0.0136699	0.010325	0.011182	0.0123009	0.015409	0.014601	0.0123241	0.0135859	0.0116469	0.0203576	0.0169994	0.0165377	0.0167205	0.0131288	0.0113413	0.0189717	0.0144875	0.0133251	0.012409	0.0102866
cg16766914	0.927729	0.937293	0.606659	0.970648	0.904561	0.741725	0.770362	0.966754	0.963503	0.979331	0.965587	0.840768	0.921028	0.948583	0.937566	0.975722	0.869218	0.947082	0.709585	0.982471	0.972419	0.91798	0.93857	0.976635	0.974991	0.958805	0.971304	0.874592	0.979148	0.936457	0.909599	0.964372	0.883972	0.976066	0.950265	0.780764	0.983849	0.921834	0.973617	0.966889	0.966619	0.722896	0.9459	0.982264	0.956441	0.90114	0.946243	0.944468	0.96095
cg16766966	0.926232	0.962659	0.929835	0.952558	0.949286	0.950469	0.918989	0.939709	0.882978	0.907724	0.889811	0.941419	0.942413	0.920939	0.925646	0.934298	0.941108	0.909336	0.96035	0.942422	0.895445	0.897446	0.911163	0.880988	0.925011	0.942593	0.924742	0.890903	0.925201	0.81573	0.936301	0.94879	0.940397	0.895779	0.931124	0.945573	0.943157	0.94308	0.933663	0.936697	0.934514	0.963606	0.886993	0.934176	0.846098	0.907614	0.954816	0.944333	0.935891
cg16767040	0.936934	0.920211	0.891236	0.919703	0.93897	0.942131	0.946653	0.939562	0.918918	0.919183	0.867318	0.91511	0.932512	0.948436	0.927784	0.929695	0.927067	0.936837	0.958979	0.947123	0.922286	0.930559	0.919141	0.922014	0.954038	0.925902	0.946028	0.918118	0.932909	0.80552	0.930047	0.930678	0.94367	0.9313	0.934001	0.923867	0.916566	0.916095	0.922707	0.941347	0.916712	0.945977	0.930532	0.924113	0.900732	0.928614	0.919917	0.937301	0.924083
cg16767221	0.960021	0.938181	0.899072	0.953196	0.923503	0.930271	0.904015	0.942999	0.93555	0.944534	0.964375	0.944433	0.901414	0.948822	0.936347	0.94892	0.932793	0.949466	0.93516	0.953592	0.952329	0.913182	0.923998	0.964128	0.956083	0.933492	0.934172	0.924491	0.953249	0.878107	0.921879	0.948215	0.946879	0.91776	0.92728	0.925594	0.957188	0.944948	0.91411	0.954797	0.932038	0.910537	0.919183	0.903822	0.923457	0.945476	0.93745	0.947136	0.929449
cg16767297	0.0154905	0.0158137	0.0154577	0.0121613	0.0138917	0.0158163	0.0140817	0.016423	0.0172366	0.0136703	0.0138257	0.0129245	0.0164188	0.016192	0.0156913	0.0127047	0.0140475	0.0159283	0.0132611	0.0146608	0.0152836	0.0177856	0.0154074	0.0161174	0.0158117	0.01628	0.0179214	0.016648	0.0125759	0.0128355	0.0121335	0.012934	0.0140215	0.0158547	0.0165519	0.0127242	0.0133651	0.012615	0.013313	0.0148403	0.0155587	0.0176985	0.0155362	0.0179994	0.0167927	0.0144813	0.0128934	0.0113491	0.0118314
cg16767307	0.925779	0.951932	0.883873	0.903369	0.927703	0.932885	0.879433	0.900336	0.908002	0.957871	0.743548	0.927558	0.929583	0.93591	0.834054	0.896739	0.902552	0.934926	0.58645	0.947304	0.862186	0.925745	0.924569	0.768417	0.927163	0.913909	0.921969	0.933326	0.928598	0.771161	0.937656	0.93384	0.81011	0.89376	0.917177	0.89328	0.913536	0.937314	0.89901	0.924938	0.931681	0.929429	0.822152	0.941189	0.911257	0.938931	0.925585	0.917186	0.910355
cg16767506	0.621431	0.755045	0.56728	0.852574	0.649297	0.676399	0.743112	0.724816	0.836057	0.617614	0.614479	0.687834	0.663341	0.809036	0.683032	0.820239	0.684459	0.726269	0.751673	0.793803	0.741695	0.614628	0.736991	0.843679	0.809309	0.67249	0.723433	0.790764	0.828835	0.661557	0.682782	0.670744	0.614286	0.746329	0.704772	0.638346	0.786143	0.810123	0.678541	0.818031	0.699617	0.677084	0.698974	0.694443	0.719353	0.848048	0.755231	0.784776	0.679632
cg16767590	0.961003	0.943655	0.956106	0.967394	0.947567	0.944739	0.943349	0.969201	0.941468	0.858567	0.959115	0.655071	0.970039	0.368731	0.642767	0.748373	0.959048	0.722075	0.715838	0.964464	0.889756	0.943713	0.960312	0.374532	0.963498	0.960758	0.923633	0.710852	0.936778	0.967349	0.792937	0.960002	0.901237	0.861878	0.934428	0.950217	0.964432	0.489612	0.96855	0.966597	0.752049	0.898612	0.509743	0.945258	0.940743	0.953328	0.953513	0.244972	0.947073
cg16767622	0.931043	0.936077	0.927129	0.946565	0.931812	0.941679	0.933915	0.94292	0.910516	0.93706	0.938446	0.930575	0.955443	0.961835	0.950235	0.931456	0.913915	0.909802	0.924149	0.949005	0.913168	0.947442	0.932219	0.928636	0.928441	0.929008	0.930362	0.922636	0.925035	0.951892	0.942694	0.93627	0.938126	0.943888	0.956338	0.936	0.947235	0.924409	0.936079	0.928433	0.94314	0.95482	0.931475	0.94916	0.905862	0.939817	0.895606	0.92871	0.945246
cg16767737	0.95625	0.942921	0.947065	0.956028	0.938665	0.961141	0.946948	0.962574	0.948829	0.966905	0.946646	0.918346	0.947558	0.942078	0.963196	0.951414	0.936942	0.967072	0.946468	0.972533	0.966065	0.954369	0.951564	0.96649	0.958521	0.922957	0.954189	0.952933	0.951034	0.947126	0.952742	0.950831	0.944639	0.951911	0.947233	0.950088	0.972732	0.953643	0.960041	0.953085	0.953043	0.955753	0.954641	0.964106	0.941711	0.937586	0.963809	0.938409	0.963393
cg16767801	0.470692	0.454219	0.137529	0.0174349	0.461857	0.0394164	0.419308	0.460227	0.346001	0.181904	0.766764	0.0395974	0.402544	0.589535	0.533875	0.535225	0.357951	0.665199	0.395955	0.655091	0.61641	0.481734	0.653542	0.550691	0.01852	0.419845	0.496094	0.598891	0.518547	0.0206804	0.474849	0.413052	0.38379	0.644437	0.0333413	0.482303	0.603564	0.498814	0.436767	0.479099	0.508573	0.508708	0.416464	0.335909	0.591471	0.026764	0.541759	0.0144854	0.444124
cg16767867	0.864592	0.872276	0.76929	0.930723	0.854497	0.832139	0.859461	0.767225	0.907366	0.856784	0.924282	0.860717	0.74904	0.852547	0.853389	0.717887	0.767391	0.920513	0.863342	0.876772	0.921462	0.812001	0.884311	0.776373	0.882066	0.825862	0.891898	0.948382	0.892553	0.723591	0.761979	0.909183	0.818893	0.817463	0.86882	0.823791	0.900915	0.922474	0.872805	0.894285	0.780016	0.831811	0.893434	0.764789	0.90187	0.905335	0.900763	0.870557	0.8547
cg16767915	0.651029	0.754531	0.407692	0.775608	0.84479	0.717451	0.781188	0.641832	0.546633	0.574341	0.287267	0.548593	0.587167	0.61417	0.777498	0.644888	0.57891	0.468982	0.518877	0.630155	0.650598	0.54519	0.795364	0.506847	0.551677	0.673528	0.568438	0.543316	0.57368	0.556449	0.583901	0.798872	0.765047	0.550859	0.541429	0.718986	0.634566	0.316115	0.788263	0.864824	0.67951	0.692621	0.535839	0.665025	0.585023	0.446932	0.535934	0.623797	0.745983
cg16767916	0.401311	0.429837	0.598826	0.613598	0.564593	0.533931	0.748652	0.684869	0.835445	0.918207	0.746416	0.730347	0.584319	0.842405	0.686646	0.645033	0.675422	0.584694	0.798343	0.856385	0.857606	0.627508	0.792827	0.574566	0.490651	0.603676	0.643241	0.800009	0.52041	0.438053	0.554131	0.560295	0.621963	0.745326	0.822348	0.687974	0.825669	0.71422	0.774105	0.865531	0.816899	0.740399	0.79207	0.491325	0.727836	0.407186	0.542223	0.649664	0.602798
cg16767949	0.0400223	0.0297595	0.0431724	0.0471314	0.0426506	0.0390028	0.0356064	0.0551079	0.0442887	0.0460037	0.0413076	0.0460572	0.0429785	0.0440192	0.0451244	0.0359576	0.0419806	0.0515762	0.0446763	0.0362009	0.0442722	0.0435886	0.0503812	0.0398021	0.049096	0.0427667	0.0374009	0.0529048	0.0358367	0.0493347	0.0496294	0.0324003	0.0446804	0.0440872	0.0649385	0.0322129	0.0573864	0.039835	0.0328503	0.0547795	0.0546448	0.0492894	0.0423676	0.0662451	0.0489972	0.0342984	0.0432953	0.0320144	0.0301874
cg16767964	0.941601	0.904488	0.862139	0.77868	0.933071	0.937604	0.905003	0.924921	0.855834	0.714944	0.925766	0.890317	0.915577	0.957056	0.805423	0.88409	0.909453	0.952091	0.941691	0.93185	0.931111	0.928475	0.883674	0.901894	0.94948	0.928892	0.778146	0.893455	0.911922	0.916239	0.898585	0.91781	0.93652	0.930049	0.917871	0.896123	0.940813	0.921621	0.940152	0.940794	0.947248	0.936213	0.552611	0.912469	0.795423	0.92586	0.922594	0.929022	0.906663
cg16767968	0.0448269	0.052893	0.0387303	0.0697807	0.0343437	0.036419	0.036042	0.0361723	0.0465532	0.044788	0.0338878	0.0391505	0.0431684	0.0445161	0.0429695	0.0509235	0.0394192	0.0393042	0.0400654	0.0440002	0.0557841	0.0457155	0.0506794	0.0318058	0.0391935	0.030576	0.0535642	0.0422582	0.0359225	0.0348259	0.0291036	0.0334278	0.0322369	0.0413428	0.0436946	0.0391414	0.0323614	0.0347963	0.0344237	0.0432625	0.0374797	0.0434669	0.0413609	0.0824635	0.0392646	0.0399848	0.0386817	0.0290115	0.031978
cg16768018	0.637413	0.816594	0.46603	0.828126	0.674226	0.665918	0.712561	0.663647	0.85101	0.736802	0.811357	0.700767	0.612934	0.791038	0.706175	0.867428	0.587388	0.838687	0.662754	0.739267	0.801025	0.585067	0.652894	0.897989	0.765696	0.616315	0.720869	0.738477	0.847334	0.476925	0.603047	0.74882	0.644855	0.751568	0.650082	0.628469	0.724935	0.712652	0.680444	0.794687	0.683166	0.683496	0.73149	0.588367	0.742355	0.791536	0.818478	0.718452	0.712361
cg16768191	0.797084	0.965741	0.570594	0.956431	0.922569	0.894232	0.937144	0.922967	0.938569	0.87578	0.263973	0.930245	0.900214	0.714725	0.842133	0.961507	0.834468	0.852507	0.578103	0.929548	0.927845	0.824717	0.742371	0.882701	0.884739	0.867314	0.898842	0.952423	0.950034	0.323519	0.838004	0.960171	0.704206	0.896114	0.941445	0.849729	0.839676	0.947886	0.880596	0.97203	0.872813	0.693	0.940051	0.645477	0.860091	0.931314	0.808043	0.908496	0.936075
cg16768261	0.0134702	0.00999752	0.0105524	0.0106904	0.0108943	0.0131483	0.0111015	0.0144214	0.0191877	0.0102161	0.0111693	0.0121826	0.0120989	0.013213	0.0134628	0.0108309	0.0167024	0.0152424	0.0131806	0.0105511	0.0155063	0.0143735	0.0218069	0.0229529	0.0139237	0.0118627	0.0156517	0.020643	0.013734	0.0101234	0.011137	0.0102536	0.0131174	0.0131274	0.0128682	0.0122087	0.014228	0.0134112	0.013509	0.015906	0.0127919	0.0117178	0.0117453	0.0127838	0.0176758	0.0150223	0.00990969	0.00968755	0.0109153
cg16768320	0.964034	0.944459	0.952942	0.97004	0.948545	0.958117	0.952089	0.940511	0.934733	0.952736	0.956506	0.942376	0.946588	0.965206	0.964846	0.939946	0.947587	0.954927	0.960338	0.965574	0.94817	0.95792	0.937568	0.94427	0.964684	0.96374	0.959335	0.954526	0.943294	0.919234	0.934705	0.940673	0.955132	0.951366	0.955041	0.947155	0.961543	0.958299	0.958204	0.967122	0.938254	0.964994	0.931956	0.966278	0.936546	0.951533	0.941733	0.95072	0.939511
cg16768376	0.933257	0.897323	0.884809	0.914248	0.914657	0.911152	0.904481	0.900268	0.879039	0.898162	0.605172	0.901139	0.935711	0.912652	0.902131	0.877148	0.888111	0.93892	0.915405	0.915494	0.915163	0.871124	0.900082	0.913294	0.902379	0.885007	0.894617	0.786114	0.891576	0.887808	0.877596	0.889044	0.917203	0.897761	0.914815	0.897532	0.911698	0.877924	0.897333	0.916772	0.914298	0.872379	0.736155	0.919517	0.324075	0.892223	0.830023	0.60523	0.872513
cg16768441	0.0175875	0.0100854	0.132043	0.0132362	0.0143169	0.0182261	0.012465	0.0160676	0.0307442	0.0158377	0.0142418	0.0133102	0.0172973	0.016416	0.0168468	0.010236	0.0167963	0.0193273	0.0170525	0.0148219	0.0183131	0.0199807	0.0280693	0.0182755	0.0167526	0.0181941	0.0222043	0.0207181	0.0173523	0.0131934	0.0132063	0.0117988	0.0155709	0.016349	0.0152191	0.0644155	0.0195335	0.0143155	0.0175821	0.0193776	0.018666	0.0202507	0.0147956	0.0200079	0.0263833	0.0207557	0.0143287	0.0114002	0.012204
cg16768447	0.874074	0.940605	0.920369	0.88839	0.89927	0.890711	0.89468	0.874381	0.920277	0.913626	0.884786	0.902749	0.854358	0.88098	0.892771	0.844696	0.863494	0.895781	0.871401	0.907069	0.865776	0.865806	0.91242	0.901148	0.887396	0.892393	0.889685	0.900141	0.891042	0.852094	0.884528	0.908021	0.859725	0.885805	0.883202	0.865249	0.886373	0.886886	0.903558	0.864114	0.885476	0.868591	0.64437	0.891134	0.903684	0.915624	0.878383	0.889953	0.905405
cg16768850	0.683654	0.753801	0.660997	0.797861	0.698946	0.761472	0.512045	0.501041	0.606369	0.470505	0.629795	0.644871	0.716732	0.794677	0.677776	0.50057	0.627031	0.479416	0.512118	0.385545	0.198315	0.642	0.520942	0.468028	0.681758	0.673131	0.584036	0.812764	0.697695	0.461228	0.541311	0.702388	0.396116	0.628713	0.622303	0.430539	0.589437	0.469703	0.793409	0.671971	0.637246	0.564163	0.443244	0.664909	0.570445	0.37888	0.536569	0.593991	0.690605
cg16768868	0.0744389	0.0363873	0.0313198	0.052232	0.0505812	0.0529388	0.041659	0.0628879	0.0696539	0.0511533	0.0495017	0.0404045	0.0543531	0.050537	0.0682342	0.0372862	0.0437176	0.0644318	0.0890135	0.077771	0.0675316	0.0584286	0.073012	0.0648414	0.0641536	0.0540874	0.0664276	0.062065	0.0685458	0.0373875	0.0597138	0.0546738	0.0586208	0.0567177	0.055054	0.0539272	0.0445884	0.0451095	0.0550724	0.0687233	0.0580693	0.0736769	0.0405602	0.0720821	0.0853214	0.0593693	0.0316659	0.0368059	0.0599233
cg16768966	0.595487	0.830701	0.524871	0.573576	0.744213	0.615625	0.763432	0.225298	0.166189	0.309114	0.74576	0.244872	0.48223	0.805236	0.264132	0.411138	0.494363	0.100804	0.381794	0.252835	0.15111	0.693677	0.799928	0.715921	0.697209	0.665156	0.592121	0.312011	0.74533	0.24592	0.395626	0.633454	0.61917	0.726084	0.624289	0.441777	0.207151	0.227164	0.759418	0.804816	0.62576	0.568283	0.3899	0.493449	0.811367	0.517919	0.170092	0.551715	0.669937
cg16769152	0.0467371	0.0265752	0.0454615	0.0247857	0.0864856	0.446758	0.137599	0.0760472	0.0416829	0.0201639	0.0296062	0.0401971	0.108015	0.0218381	0.0748033	0.0346174	0.0432865	0.017723	0.0588323	0.030513	0.0616188	0.102339	0.0578439	0.0234028	0.043718	0.0662689	0.0468041	0.0340133	0.0222096	0.0358404	0.551256	0.0767068	0.0908512	0.088346	0.0804157	0.148256	0.0294729	0.0593627	0.119734	0.0215102	0.105386	0.17846	0.177512	0.106231	0.0288322	0.0384034	0.0298335	0.0214712	0.0309042
cg16769376	0.0252903	0.0193932	0.0206727	0.0276764	0.0207134	0.0286981	0.02732	0.0277514	0.0233676	0.0234528	0.0238792	0.0182561	0.0198204	0.0226831	0.0232927	0.0184802	0.024043	0.0257853	0.027745	0.027356	0.0221926	0.0276955	0.0346308	0.0234359	0.0245474	0.0380408	0.025647	0.0275908	0.0279336	0.019455	0.0194995	0.0184232	0.0245082	0.0320975	0.0253179	0.023544	0.0261851	0.0179507	0.0282049	0.0305633	0.0260165	0.0266862	0.0314459	0.0340249	0.026611	0.0227538	0.0188861	0.0196097	0.0256989
cg16769381	0.917196	0.93771	0.813358	0.734316	0.794087	0.862282	0.890359	0.828597	0.94115	0.924532	0.755788	0.906875	0.836359	0.803703	0.698654	0.867796	0.874317	0.916297	0.855013	0.929057	0.666143	0.874642	0.846845	0.840605	0.894828	0.821047	0.911488	0.76476	0.929276	0.843975	0.848376	0.958923	0.566843	0.891122	0.932249	0.87445	0.929048	0.907778	0.874406	0.904444	0.835254	0.814927	0.598407	0.848598	0.902427	0.928174	0.881741	0.754261	0.944868
cg16769442	0.0958367	0.070005	0.0976995	0.0830556	0.0770278	0.117508	0.0553314	0.103452	0.0473124	0.0944721	0.104807	0.060787	0.0687225	0.0906928	0.115956	0.0514954	0.0635294	0.0924555	0.100363	0.0810644	0.0856543	0.076079	0.0628426	0.0720026	0.0920525	0.0736525	0.0655564	0.0492685	0.0721077	0.0695304	0.0567519	0.0612278	0.0716877	0.0900334	0.0998646	0.053036	0.0684922	0.0688383	0.0897776	0.0756374	0.0957289	0.0911494	0.0836211	0.111232	0.097999	0.0685738	0.0585675	0.0430492	0.0603231
cg16769489	0.819211	0.90359	0.759081	0.871395	0.795501	0.883952	0.859633	0.865032	0.849067	0.610002	0.882419	0.888723	0.865217	0.890233	0.752781	0.439574	0.787758	0.868245	0.64483	0.745597	0.644874	0.890228	0.586604	0.490063	0.80744	0.846746	0.866899	0.911738	0.844867	0.856872	0.896518	0.930088	0.895798	0.840666	0.656952	0.887006	0.749261	0.839649	0.88718	0.732387	0.839577	0.895279	0.881671	0.88385	0.877183	0.855179	0.855007	0.897339	0.819143
cg16769507	0.0189416	0.0153238	0.0133159	0.016597	0.0134314	0.0217024	0.0137852	0.015022	0.0221005	0.0142064	0.0175578	0.0135858	0.0175438	0.0182217	0.0185567	0.0132117	0.0153298	0.0233074	0.015074	0.0167104	0.0161152	0.0177147	0.0241209	0.0220889	0.0149823	0.0161861	0.0257671	0.0228202	0.0219007	0.0132623	0.0135069	0.0137566	0.0176113	0.0148371	0.0203385	0.0133351	0.0163157	0.0138659	0.0176708	0.0175047	0.019326	0.0183624	0.0170937	0.0164966	0.0215712	0.0183512	0.0140032	0.0123905	0.0123005
cg16769623	0.63528	0.837312	0.602596	0.769467	0.654243	0.816767	0.684326	0.729052	0.757695	0.75213	0.765845	0.772928	0.724359	0.69313	0.698168	0.85265	0.675464	0.775719	0.761145	0.765292	0.794267	0.618087	0.688837	0.763205	0.724719	0.509422	0.729954	0.681056	0.759579	0.458902	0.596587	0.753703	0.767111	0.69545	0.799059	0.60782	0.790387	0.60922	0.718513	0.823097	0.74017	0.666398	0.796172	0.661009	0.710168	0.804472	0.75033	0.638178	0.676058
cg16769688	0.0148112	0.0100964	0.0141102	0.00972982	0.0128795	0.015609	0.012116	0.0161789	0.0166002	0.0131831	0.0120135	0.0107556	0.0151621	0.0129797	0.0133119	0.0122131	0.0131107	0.0167088	0.0151639	0.0125954	0.0149367	0.0184614	0.0184093	0.0149719	0.012522	0.0146758	0.0181742	0.0161393	0.0158177	0.0110428	0.00972337	0.0111796	0.0115309	0.0153291	0.0135276	0.0125217	0.0149504	0.014153	0.0133278	0.0129369	0.0163449	0.0143545	0.0135972	0.0143516	0.0167766	0.0139359	0.0125739	0.0110474	0.0113589
cg16769791	0.129472	0.840742	0.3368	0.28422	0.910186	0.69703	0.716985	0.31519	0.272139	0.190223	0.150929	0.251654	0.51948	0.482647	0.263306	0.475515	0.466191	0.464737	0.335129	0.32036	0.566214	0.812474	0.292904	0.258412	0.183296	0.543514	0.736692	0.466102	0.2229	0.106525	0.63871	0.820331	0.445194	0.449363	0.632378	0.489272	0.318969	0.753534	0.477828	0.304471	0.329289	0.316789	0.492668	0.431415	0.251891	0.122851	0.125113	0.326453	0.520786
cg16769982	0.908123	0.861288	0.873241	0.958005	0.925346	0.941524	0.916605	0.864265	0.917181	0.952286	0.895979	0.797434	0.933383	0.946172	0.89069	0.713582	0.916981	0.941477	0.882427	0.916908	0.944672	0.951296	0.861248	0.924639	0.919599	0.931426	0.935968	0.926123	0.921356	0.670463	0.919041	0.84238	0.923146	0.941772	0.881616	0.930087	0.950601	0.93159	0.907342	0.946469	0.95456	0.914476	0.883838	0.905966	0.909662	0.921105	0.894589	0.914221	0.934872
cg16770238	0.667127	0.762075	0.574307	0.773653	0.71212	0.644232	0.689464	0.755833	0.871054	0.821731	0.872755	0.718514	0.599525	0.7444	0.739759	0.821607	0.554942	0.787539	0.746513	0.714917	0.80617	0.657227	0.694386	0.919941	0.779105	0.633808	0.761288	0.84235	0.883281	0.768524	0.443789	0.786734	0.665516	0.637044	0.697586	0.618285	0.765995	0.744895	0.660378	0.771555	0.677937	0.744955	0.683002	0.628735	0.804378	0.793584	0.720769	0.076474	0.789846
cg16770309	0.96976	0.979434	0.750607	0.981868	0.982364	0.976475	0.983448	0.973127	0.944074	0.899877	0.966325	0.980488	0.980772	0.97395	0.852458	0.977841	0.981391	0.972184	0.970809	0.97226	0.979536	0.978924	0.953331	0.977977	0.979118	0.983088	0.982069	0.941785	0.985943	0.695562	0.987534	0.98058	0.967715	0.980277	0.981243	0.984726	0.983996	0.98501	0.976109	0.97894	0.976988	0.962998	0.983126	0.951189	0.92986	0.975032	0.981838	0.986385	0.986329
cg16770400	0.319239	0.500661	0.662545	0.42535	0.672937	0.783605	0.300453	0.413486	0.248831	0.443341	0.263795	0.526354	0.824782	0.515897	0.709992	0.267433	0.406065	0.190947	0.624653	0.248128	0.315855	0.444726	0.368574	0.109722	0.555705	0.834814	0.839905	0.740292	0.204563	0.227239	0.695356	0.562105	0.418343	0.797834	0.75511	0.556194	0.451906	0.761396	0.706173	0.27472	0.54058	0.412759	0.301759	0.486456	0.74684	0.168891	0.27836	0.898934	0.762921
cg16770549	0.642709	0.624718	0.628673	0.700168	0.518025	0.647695	0.362555	0.720426	0.727117	0.594305	0.656818	0.678085	0.641728	0.628971	0.560347	0.4745	0.603852	0.71162	0.5063	0.802631	0.578332	0.513728	0.617746	0.699267	0.711552	0.680726	0.545299	0.560649	0.649482	0.273072	0.651029	0.457588	0.496782	0.577167	0.48295	0.534678	0.43766	0.50212	0.670394	0.439735	0.554813	0.545662	0.390238	0.565354	0.481379	0.58188	0.794053	0.505002	0.610946
cg16770697	0.725989	0.969437	0.546032	0.907743	0.969878	0.950216	0.68574	0.934151	0.616075	0.590674	0.641652	0.963494	0.975523	0.917138	0.54443	0.953594	0.802829	0.962411	0.568202	0.631381	0.975746	0.962968	0.779385	0.659832	0.630502	0.906936	0.958499	0.873041	0.981768	0.387435	0.909924	0.951022	0.766194	0.760514	0.974442	0.911949	0.853433	0.93524	0.960967	0.866045	0.899445	0.914344	0.946816	0.771635	0.434831	0.983274	0.778745	0.606633	0.8873
cg16770712	0.0218785	0.0204379	0.0147483	0.0574394	0.0182859	0.021173	0.0134444	0.023531	0.024713	0.0220328	0.0223119	0.0342291	0.0224458	0.0199949	0.0301393	0.0138039	0.0221333	0.0246408	0.0313597	0.0213623	0.026477	0.0293273	0.019928	0.0287502	0.020892	0.0198214	0.0205038	0.0249117	0.0208312	0.0167675	0.0161763	0.0151906	0.0148447	0.0222169	0.0179148	0.0151895	0.0209942	0.0309938	0.0243721	0.022499	0.018593	0.0174981	0.0164359	0.0465378	0.0233602	0.0163229	0.0180725	0.0186609	0.0167567
cg16770774	0.891109	0.911272	0.819521	0.911127	0.927956	0.905306	0.75003	0.838958	0.919723	0.742714	0.8294	0.825005	0.88383	0.532765	0.79361	0.635092	0.805658	0.8575	0.879083	0.937253	0.949815	0.899122	0.948389	0.661676	0.920093	0.935423	0.88852	0.738415	0.935921	0.740671	0.82819	0.903943	0.716964	0.850305	0.683735	0.902776	0.857045	0.91346	0.933049	0.832281	0.864546	0.798918	0.532773	0.858348	0.693328	0.948301	0.786701	0.737883	0.866654
cg16770798	0.0111692	0.00988828	0.0116199	0.0117793	0.013199	0.0145337	0.010995	0.0124795	0.0156297	0.0113572	0.0100912	0.0100816	0.0125375	0.0126159	0.0147023	0.00966052	0.0132342	0.0136636	0.0154549	0.011594	0.0127381	0.0152982	0.014414	0.0153382	0.0124422	0.0142688	0.0151896	0.0195813	0.0155243	0.0101654	0.0091431	0.011518	0.0133331	0.0145106	0.0129432	0.00965645	0.0111352	0.0114047	0.0115978	0.0121396	0.014651	0.0138716	0.0131541	0.012969	0.0157414	0.0116697	0.00913814	0.00945894	0.0108895
cg16770799	0.0905623	0.525506	0.0611853	0.580358	0.0662694	0.547816	0.0705777	0.590185	0.679247	0.647236	0.0521976	0.0534058	0.0654618	0.0481374	0.244827	0.0426352	0.20526	0.681803	0.540601	0.0646956	0.702332	0.0855342	0.563833	0.79871	0.0995227	0.0642402	0.585592	0.746833	0.503121	0.045574	0.054186	0.0782064	0.500155	0.0621966	0.0716999	0.671329	0.576574	0.0457535	0.547837	0.0602579	0.0613198	0.0679768	0.0805237	0.0934429	0.0710704	0.641907	0.0666135	0.0415266	0.0905839
cg16770832	0.87903	0.922306	0.821195	0.849146	0.684791	0.794611	0.808332	0.878801	0.867358	0.701101	0.934766	0.877083	0.827006	0.871482	0.839851	0.852032	0.81313	0.910871	0.84627	0.876929	0.877085	0.86224	0.857494	0.908282	0.896601	0.80655	0.879873	0.85773	0.831268	0.787076	0.806869	0.836099	0.864099	0.844583	0.884179	0.812851	0.893252	0.816563	0.89386	0.919466	0.855208	0.840701	0.868924	0.867549	0.778141	0.89013	0.905657	0.773235	0.870788
cg16770933	0.0140659	0.0123801	0.0124683	0.0145602	0.0116411	0.0141925	0.0133207	0.0136703	0.0165115	0.0115572	0.0103399	0.0131456	0.0118824	0.0131978	0.0139781	0.0104585	0.0130814	0.0133331	0.0113955	0.0132377	0.0109974	0.0169913	0.0180715	0.0145644	0.011739	0.0130861	0.0148039	0.0167919	0.0136883	0.0124033	0.0110402	0.0117396	0.0120979	0.0147138	0.0130652	0.0117075	0.0120334	0.0118029	0.0124903	0.0127885	0.0122176	0.012311	0.0118802	0.0112473	0.015682	0.0130146	0.010927	0.0113472	0.0118723
cg16770948	0.20746	0.240225	0.0116944	0.0107295	0.0138306	0.0146803	0.0111075	0.114754	0.0154115	0.0129453	0.00991312	0.284525	0.0153618	0.413222	0.0161931	0.269521	0.0132748	0.185173	0.0153761	0.299711	0.0148862	0.271782	0.0211862	0.014654	0.0125978	0.0162315	0.0170312	0.0194343	0.275079	0.0128596	0.235512	0.266705	0.340135	0.0589432	0.307469	0.0117902	0.118727	0.162357	0.0130064	0.0141971	0.453562	0.0104834	0.339323	0.0167591	0.0703901	0.246819	0.0136391	0.0114404	0.0110771
cg16771104	0.675747	0.803216	0.59129	0.74251	0.73701	0.728648	0.772721	0.621122	0.752936	0.48803	0.71623	0.603368	0.788098	0.818793	0.752134	0.220634	0.615819	0.367931	0.625383	0.68379	0.860295	0.726256	0.574334	0.853145	0.767485	0.872622	0.818172	0.553909	0.542546	0.448442	0.666676	0.81652	0.644757	0.781574	0.756848	0.58021	0.791067	0.619726	0.826497	0.698377	0.729554	0.610317	0.770276	0.486402	0.60291	0.628261	0.262203	0.7543	0.722088
cg16771406	0.0640877	0.0486815	0.0732055	0.0791065	0.0578408	0.0682426	0.0570226	0.100187	0.0627147	0.0906818	0.0871199	0.0593873	0.0749778	0.0689953	0.0940356	0.0517398	0.0649331	0.082318	0.0707449	0.0731206	0.0597349	0.0718147	0.0786102	0.0966722	0.0736789	0.0623187	0.0645175	0.0969677	0.0653117	0.0751135	0.0692022	0.0635284	0.0835223	0.0899008	0.0706538	0.0660131	0.0816418	0.0463272	0.101659	0.0890431	0.0661026	0.100544	0.0708337	0.0636847	0.0735434	0.0800132	0.0637256	0.0500032	0.0772752
cg16771407	0.308031	0.0314549	0.0898988	0.0588801	0.0889326	0.104883	0.231498	0.0674349	0.0661699	0.0616856	0.0618655	0.0849232	0.128851	0.0579614	0.0933877	0.02856	0.0926328	0.0415335	0.102535	0.0705381	0.0680907	0.298258	0.080079	0.0261168	0.0545412	0.131425	0.176152	0.423507	0.0343331	0.0370734	0.137125	0.0929231	0.155987	0.0752216	0.0979456	0.140272	0.0498429	0.0628632	0.101604	0.064658	0.111311	0.145949	0.0918243	0.158434	0.111049	0.0357779	0.0459651	0.0373019	0.132765
cg16771467	0.992638	0.989874	0.991661	0.994322	0.99179	0.990315	0.991415	0.992154	0.987829	0.991953	0.992292	0.990847	0.991054	0.990355	0.992306	0.987187	0.989571	0.989482	0.993989	0.992989	0.993582	0.989496	0.986875	0.987798	0.991994	0.99232	0.991176	0.986969	0.991708	0.992097	0.992657	0.992779	0.991186	0.990296	0.991728	0.994145	0.992391	0.990216	0.990403	0.9919	0.992856	0.991752	0.990846	0.98943	0.984309	0.986115	0.990008	0.990354	0.993279
cg16771474	0.95197	0.886069	0.855319	0.940262	0.910534	0.940321	0.895189	0.947209	0.902078	0.946212	0.917645	0.872426	0.937771	0.932012	0.942686	0.918713	0.845143	0.934504	0.938131	0.960133	0.905143	0.917544	0.919738	0.907884	0.951671	0.903507	0.909374	0.877616	0.896073	0.918937	0.926207	0.873617	0.931564	0.912341	0.936902	0.892127	0.946024	0.884392	0.944162	0.95011	0.927703	0.937161	0.887818	0.907261	0.839137	0.939754	0.911891	0.909604	0.894196
cg16771578	0.656593	0.0181317	0.472856	0.536437	0.0307479	0.365292	0.0473993	0.027052	0.880475	0.0215459	0.020989	0.0227248	0.0344238	0.0216466	0.158568	0.0140986	0.0235428	0.0200388	0.429071	0.0164249	0.0256117	0.0445702	0.0280795	0.0167435	0.0184833	0.05951	0.0189009	0.0292352	0.0164689	0.0173295	0.493387	0.179011	0.0451327	0.0357884	0.514232	0.0958228	0.0164347	0.0209688	0.0788161	0.497692	0.0210535	0.481985	0.126719	0.0402161	0.0244288	0.0162569	0.154634	0.0127497	0.0225054
cg16771588	0.935844	0.92338	0.900534	0.918019	0.933703	0.935384	0.934898	0.930806	0.896865	0.905494	0.947485	0.947859	0.91654	0.956994	0.944212	0.9421	0.874868	0.950828	0.953778	0.955659	0.911102	0.941624	0.911396	0.909377	0.944647	0.902875	0.937497	0.875335	0.894195	0.917358	0.948974	0.930632	0.954291	0.886619	0.957401	0.938952	0.969209	0.928995	0.91708	0.944367	0.960064	0.939084	0.938589	0.921688	0.918426	0.946032	0.909186	0.930294	0.928482
cg16771596	0.028813	0.0325296	0.0289073	0.0300757	0.0284941	0.0353667	0.0272522	0.0336562	0.0479224	0.0461785	0.0340158	0.0274568	0.0342635	0.0389718	0.0307388	0.0265415	0.0236261	0.0486552	0.0526408	0.029505	0.032417	0.0335753	0.0386298	0.0325974	0.0316902	0.0301592	0.0342521	0.0351323	0.0281169	0.027416	0.0234221	0.0270849	0.0342305	0.029828	0.0385952	0.0262005	0.0350018	0.0233143	0.0382145	0.0353778	0.0302309	0.0371647	0.0264905	0.0734006	0.0354106	0.0271314	0.0225262	0.0233065	0.0257943
cg16771652	0.231187	0.201336	0.28364	0.0978777	0.212772	0.231656	0.181581	0.276716	0.078236	0.180447	0.137078	0.17011	0.287757	0.151418	0.218613	0.0944765	0.259385	0.135393	0.248618	0.203429	0.170293	0.353267	0.207199	0.0830209	0.189386	0.288239	0.217811	0.138238	0.131786	0.147641	0.334689	0.18267	0.278297	0.266934	0.238447	0.26582	0.188292	0.122656	0.258868	0.215178	0.248141	0.30143	0.29711	0.394006	0.173695	0.176819	0.143915	0.172933	0.23133
cg16771716	0.0312593	0.0395791	0.0284673	0.0265583	0.0407579	0.0370917	0.0228762	0.0403507	0.0233213	0.038483	0.0289167	0.0393883	0.0394735	0.0279834	0.0380663	0.0239014	0.0326758	0.0445724	0.0458673	0.0411503	0.0325711	0.0351186	0.0410197	0.0321475	0.0380861	0.058564	0.031472	0.028323	0.0308069	0.0349239	0.030667	0.0344314	0.0410834	0.0309025	0.0328885	0.0298166	0.0325456	0.0311161	0.137716	0.0352118	0.0381327	0.0537739	0.0419675	0.0357348	0.0323723	0.0324118	0.0224457	0.0173032	0.0414327
cg16771771	0.524861	0.664318	0.732451	0.742709	0.784469	0.80586	0.709748	0.695032	0.402976	0.624992	0.569629	0.440555	0.713908	0.835063	0.467481	0.546383	0.602866	0.599049	0.641533	0.70428	0.782173	0.716929	0.624016	0.64219	0.770323	0.685477	0.766732	0.724618	0.7902	0.233622	0.699922	0.7764	0.539579	0.768571	0.550875	0.62474	0.469679	0.584631	0.658548	0.62818	0.626895	0.618552	0.46865	0.651178	0.774456	0.772335	0.60473	0.774645	0.627244
cg16771783	0.498936	0.481864	0.391315	0.468926	0.485616	0.371927	0.544433	0.462325	0.734788	0.162438	0.775023	0.495406	0.446786	0.0356931	0.284684	0.0290408	0.298442	0.748596	0.635508	0.669502	0.719332	0.504926	0.0936036	0.502272	0.481879	0.461841	0.496968	0.126825	0.687619	0.32855	0.42285	0.284974	0.541791	0.363464	0.53082	0.351505	0.670533	0.537742	0.414083	0.7256	0.345269	0.511408	0.0963388	0.0692315	0.587641	0.347877	0.511572	0.401101	0.381918
cg16772022	0.630171	0.763924	0.638053	0.859874	0.609259	0.845222	0.855306	0.833921	0.855694	0.607877	0.899785	0.483508	0.574291	0.624279	0.831174	0.533056	0.748766	0.769104	0.735611	0.704608	0.938257	0.738285	0.866383	0.829245	0.782635	0.741361	0.769827	0.893563	0.88704	0.508052	0.776557	0.815705	0.839412	0.785345	0.618781	0.720039	0.721745	0.585548	0.902452	0.742504	0.564536	0.784765	0.525243	0.786494	0.721084	0.726646	0.74187	0.770435	0.692124
cg16772023	0.415326	0.935496	0.476776	0.539837	0.98078	0.955578	0.933086	0.733871	0.856316	0.263031	0.126835	0.930061	0.975311	0.974218	0.453327	0.503375	0.850818	0.586565	0.978665	0.788938	0.178677	0.969659	0.578448	0.649538	0.750961	0.55033	0.957491	0.589322	0.887069	0.242939	0.950072	0.887836	0.544318	0.30623	0.762062	0.558199	0.361508	0.98747	0.976535	0.730338	0.71501	0.642745	0.591007	0.656914	0.472799	0.358873	0.569146	0.972838	0.764788
cg16772031	0.60469	0.852705	0.531968	0.951316	0.801962	0.871395	0.874374	0.889888	0.941784	0.466846	0.747404	0.915524	0.886087	0.814699	0.565359	0.740739	0.781634	0.869781	0.782337	0.925811	0.958335	0.909176	0.79492	0.605085	0.904665	0.893938	0.940881	0.92392	0.946544	0.377677	0.899896	0.940245	0.678869	0.892475	0.952919	0.796793	0.912908	0.921667	0.930891	0.953973	0.857766	0.871991	0.915016	0.819199	0.340746	0.917186	0.864317	0.949538	0.904061
cg16772035	0.0447	0.0288006	0.0332063	0.0943953	0.0617001	0.0438426	0.0414538	0.0620331	0.0474506	0.0546573	0.0582375	0.0622319	0.047311	0.0299116	0.0576763	0.0416787	0.0313374	0.0432692	0.0457226	0.0560782	0.0468755	0.0457323	0.0637985	0.0423416	0.0418888	0.0456946	0.0427972	0.0498297	0.0342165	0.0430743	0.0617187	0.0390044	0.0416667	0.0350678	0.0461621	0.0333278	0.0461272	0.0225764	0.053258	0.034666	0.0488779	0.0742662	0.090451	0.0463024	0.0476619	0.0546298	0.0466737	0.020345	0.0300396
cg16772207	0.741982	0.672411	0.539962	0.862368	0.393625	0.793009	0.535807	0.576034	0.442149	0.305699	0.143227	0.451204	0.668013	0.767755	0.366589	0.217528	0.452498	0.507229	0.590898	0.268074	0.582958	0.795316	0.45998	0.698626	0.453783	0.721112	0.656756	0.260275	0.693273	0.301862	0.457945	0.788004	0.603593	0.571589	0.470773	0.569916	0.627681	0.16576	0.764731	0.458609	0.783395	0.676331	0.464316	0.663659	0.320051	0.144953	0.828958	0.220691	0.751178
cg16772514	0.680302	0.669669	0.51739	0.701897	0.661218	0.664504	0.646316	0.694085	0.748069	0.807221	0.276455	0.530488	0.675104	0.764739	0.585668	0.357242	0.471753	0.483349	0.492589	0.790825	0.592761	0.52925	0.681642	0.496732	0.596173	0.64327	0.686716	0.479791	0.450547	0.479862	0.495423	0.588906	0.478742	0.592806	0.744409	0.48873	0.725612	0.609512	0.762202	0.819876	0.555113	0.564199	0.335916	0.731375	0.534865	0.75042	0.401826	0.548113	0.531351
cg16772717	0.951362	0.891283	0.928745	0.936961	0.77595	0.933879	0.943327	0.92629	0.908649	0.95102	0.941968	0.903561	0.94143	0.940949	0.954282	0.941322	0.910699	0.957153	0.946594	0.958718	0.939732	0.943003	0.939059	0.936711	0.954639	0.925292	0.944972	0.924117	0.92256	0.876752	0.942041	0.936089	0.952327	0.934049	0.935575	0.929568	0.957518	0.932375	0.929899	0.951923	0.954578	0.955888	0.943115	0.89332	0.901653	0.93109	0.92231	0.934073	0.93059
cg16772998	0.89354	0.894805	0.83217	0.871089	0.819626	0.887478	0.805718	0.880717	0.841778	0.904041	0.883055	0.882171	0.854931	0.864117	0.395159	0.501082	0.845411	0.89966	0.843023	0.826573	0.58077	0.890745	0.867108	0.882145	0.892799	0.878096	0.843073	0.332994	0.886654	0.788786	0.725209	0.842596	0.613987	0.87548	0.92371	0.865366	0.885683	0.885477	0.906799	0.867961	0.886521	0.852086	0.357013	0.932819	0.835938	0.845256	0.805016	0.877816	0.843523
cg16773028	0.902043	0.878898	0.690661	0.770091	0.782341	0.878284	0.855537	0.825068	0.918715	0.390463	0.87542	0.692226	0.8321	0.857661	0.749026	0.383464	0.770598	0.707406	0.838925	0.85493	0.541821	0.653274	0.830674	0.796488	0.845868	0.803724	0.853935	0.231726	0.841848	0.830483	0.703642	0.870615	0.702235	0.732109	0.753111	0.785047	0.818526	0.426729	0.882842	0.898935	0.797868	0.817919	0.5807	0.729995	0.811537	0.361673	0.697671	0.77508	0.865131
cg16773043	0.98962	0.990619	0.989242	0.988287	0.990925	0.989243	0.986597	0.98998	0.976986	0.990401	0.986814	0.99038	0.989839	0.99047	0.989865	0.988971	0.984729	0.980823	0.987931	0.990877	0.989966	0.982832	0.976855	0.981564	0.992262	0.989363	0.987855	0.980529	0.986446	0.984572	0.991116	0.988742	0.98937	0.984553	0.989926	0.990551	0.990594	0.940193	0.988799	0.989959	0.988896	0.989532	0.989557	0.991296	0.974582	0.988099	0.98893	0.990526	0.989786
cg16773067	0.236628	0.136792	0.197734	0.164176	0.134609	0.256634	0.142426	0.21828	0.0487397	0.169968	0.153279	0.155682	0.332441	0.167286	0.275276	0.094865	0.233841	0.213366	0.225967	0.186594	0.183464	0.29387	0.172966	0.0564362	0.190891	0.19484	0.242017	0.217858	0.127147	0.204185	0.287518	0.218452	0.325729	0.195551	0.220664	0.307841	0.25992	0.142463	0.312012	0.14712	0.218376	0.351599	0.295025	0.280687	0.171489	0.103925	0.114346	0.0770866	0.234133
cg16773115	0.372517	0.503647	0.526184	0.664916	0.404719	0.435319	0.412958	0.553028	0.189546	0.223247	0.271983	0.42883	0.51973	0.252604	0.309714	0.233464	0.427747	0.287961	0.467512	0.653072	0.327139	0.565611	0.297865	0.143792	0.371936	0.423676	0.336959	0.187356	0.720111	0.349577	0.545032	0.345982	0.476773	0.299738	0.681074	0.515722	0.443833	0.29903	0.490783	0.444449	0.378023	0.511054	0.34872	0.543178	0.453912	0.829209	0.234054	0.224723	0.389521
cg16773127	0.040178	0.0309816	0.0363857	0.043695	0.0395197	0.053259	0.0299341	0.054722	0.0369239	0.0442458	0.0511705	0.0501157	0.062845	0.0339809	0.0502923	0.0378439	0.100816	0.0472695	0.0728374	0.0444432	0.0431416	0.0519138	0.0348519	0.0411404	0.0450988	0.044615	0.0378337	0.0547888	0.0452414	0.034449	0.029968	0.041264	0.0517227	0.0452978	0.0503681	0.0425935	0.0471824	0.0410333	0.0450326	0.0426403	0.0515551	0.0515878	0.034642	0.0401799	0.055831	0.0427076	0.04246	0.0333451	0.0370545
cg16773162	0.600049	0.530365	0.660204	0.566987	0.535396	0.641608	0.72535	0.621089	0.233284	0.394592	0.366215	0.545659	0.780853	0.469676	0.510923	0.279076	0.527337	0.49206	0.605839	0.531225	0.502517	0.727902	0.62059	0.196781	0.515091	0.710621	0.642105	0.214138	0.154828	0.483592	0.825422	0.566992	0.519539	0.497174	0.530377	0.774695	0.484809	0.287571	0.663111	0.459638	0.708709	0.735333	0.635226	0.816611	0.446452	0.694273	0.306048	0.375835	0.516067
cg16773294	0.0447342	0.154852	0.0942534	0.073044	0.0947938	0.0710747	0.0735172	0.0781615	0.0673074	0.0885085	0.076247	0.105791	0.076442	0.0808368	0.0701816	0.125545	0.0733357	0.0983479	0.110479	0.0789238	0.115436	0.0838387	0.058413	0.0958112	0.0730321	0.0629287	0.0953148	0.0564195	0.0787653	0.0725354	0.0959289	0.142597	0.0833892	0.0513182	0.12742	0.0668451	0.0667198	0.109195	0.0914773	0.0699251	0.0630992	0.0929396	0.0660536	0.0921853	0.0626668	0.0595303	0.0904814	0.0575031	0.0946527
cg16773355	0.979265	0.983288	0.971881	0.984835	0.976527	0.9783	0.980084	0.981367	0.9682	0.985207	0.979143	0.980912	0.972003	0.985444	0.970377	0.981648	0.980402	0.977208	0.981837	0.985436	0.978552	0.977937	0.971278	0.944951	0.983051	0.969815	0.978668	0.971212	0.977772	0.944505	0.985763	0.980881	0.98204	0.981583	0.980336	0.98441	0.977379	0.98407	0.982076	0.977707	0.981704	0.975642	0.986322	0.983507	0.96654	0.974427	0.980918	0.979879	0.982864
cg16773741	0.881011	0.83874	0.818201	0.848045	0.528842	0.855721	0.745807	0.828944	0.910057	0.69082	0.507967	0.880929	0.804105	0.906934	0.817917	0.305102	0.775454	0.866107	0.757331	0.609469	0.669401	0.659609	0.586847	0.891258	0.71903	0.63538	0.887899	0.538908	0.860715	0.698792	0.791523	0.828217	0.646103	0.864072	0.89219	0.684517	0.845687	0.902306	0.87104	0.787996	0.840191	0.828657	0.411756	0.867855	0.838706	0.86961	0.352999	0.86572	0.750341
cg16773799	0.130753	0.0579661	0.088292	0.125611	0.0739041	0.124187	0.0895365	0.122027	0.0775202	0.133818	0.11415	0.0980126	0.113109	0.105693	0.134008	0.0674911	0.0806176	0.107202	0.127323	0.0959015	0.118037	0.113595	0.0722917	0.104428	0.116992	0.111041	0.110073	0.0854501	0.0940452	0.0752426	0.0787875	0.0916533	0.112172	0.127365	0.12382	0.0706862	0.123315	0.0845729	0.106834	0.13085	0.12861	0.150305	0.127872	0.130693	0.0942761	0.108813	0.0886524	0.0541261	0.0713178
cg16773800	0.956337	0.920744	0.935809	0.945348	0.948961	0.956104	0.960606	0.956573	0.928925	0.963592	0.8401	0.935973	0.955394	0.95044	0.947751	0.91421	0.936302	0.952652	0.954327	0.952409	0.958801	0.93867	0.930024	0.93265	0.97136	0.950789	0.950869	0.94423	0.945283	0.920754	0.948127	0.952474	0.946059	0.943468	0.935337	0.942244	0.965286	0.948686	0.948741	0.954939	0.944731	0.949676	0.934728	0.942302	0.938134	0.942431	0.946029	0.932315	0.952713
cg16773803	0.67392	0.763701	0.526664	0.406602	0.627898	0.759659	0.776614	0.578927	0.590939	0.66369	0.438913	0.724716	0.794332	0.641056	0.647575	0.361435	0.685307	0.57238	0.6688	0.671636	0.391026	0.766561	0.774839	0.629101	0.615572	0.646059	0.765582	0.517072	0.779527	0.299371	0.617405	0.831495	0.31453	0.730491	0.775147	0.608272	0.749955	0.596105	0.811284	0.729908	0.558683	0.525195	0.384177	0.707319	0.462506	0.79107	0.481993	0.704208	0.720727
cg16773814	0.24361	0.245355	0.286591	0.265022	0.281329	0.338295	0.234238	0.329897	0.144077	0.17344	0.122811	0.302916	0.312425	0.345595	0.244973	0.166926	0.245556	0.184498	0.24702	0.22942	0.230191	0.53636	0.205902	0.148824	0.19598	0.326926	0.337314	0.172486	0.414981	0.153327	0.393112	0.381423	0.292891	0.218608	0.214341	0.300496	0.250214	0.200846	0.498743	0.239828	0.240192	0.416828	0.314596	0.302587	0.204454	0.152729	0.179665	0.184664	0.364563
cg16773873	0.847476	0.872921	0.754372	0.797128	0.887324	0.849539	0.827713	0.816744	0.609026	0.784469	0.796829	0.824657	0.83347	0.799381	0.701873	0.777525	0.8154	0.747932	0.842774	0.662386	0.606714	0.831964	0.80681	0.821554	0.835835	0.847814	0.839758	0.662819	0.844142	0.575109	0.812269	0.861329	0.597164	0.82689	0.873954	0.76568	0.826993	0.887795	0.873423	0.888972	0.819328	0.842856	0.844826	0.757133	0.796453	0.833477	0.772149	0.863823	0.816889
cg16773881	0.0317167	0.0254633	0.0244295	0.0285823	0.0325549	0.0426725	0.0268618	0.0351019	0.0320262	0.0471391	0.0283604	0.024076	0.0308018	0.0285415	0.0363892	0.025978	0.0290907	0.0376339	0.0288159	0.030309	0.0337128	0.0304651	0.0339088	0.0391483	0.0407219	0.0398348	0.0391013	0.0244565	0.0346285	0.0348465	0.0244726	0.0264062	0.03671	0.0438316	0.0326927	0.0263387	0.029549	0.0201747	0.0313731	0.037062	0.0340545	0.03767	0.0358959	0.0420038	0.0338201	0.0272105	0.02924	0.0255097	0.0372697
cg16773899	0.557159	0.176048	0.305099	0.751942	0.114198	0.0722971	0.203781	0.0922323	0.143982	0.507875	0.789342	0.0955202	0.326801	0.125162	0.147717	0.259984	0.0755062	0.046647	0.554371	0.67876	0.507192	0.381617	0.0873731	0.439246	0.0792178	0.0825173	0.38275	0.450848	0.458623	0.0593553	0.428086	0.331895	0.433888	0.371224	0.615173	0.368061	0.605448	0.507176	0.151425	0.166022	0.193763	0.173899	0.191162	0.275355	0.0766479	0.0284979	0.365794	0.0401066	0.159543
cg16774013	0.1026	0.192249	0.0772353	0.14497	0.0892581	0.0801749	0.107988	0.103245	0.0668939	0.0988147	0.0946645	0.166071	0.0954146	0.180753	0.109288	0.225561	0.0638108	0.107713	0.121128	0.457682	0.266841	0.13499	0.0967482	0.14908	0.162889	0.0984525	0.0843992	0.0610866	0.123291	0.14039	0.0859258	0.0767687	0.107278	0.0957387	0.0905125	0.195586	0.11745	0.146867	0.135745	0.119131	0.0890372	0.0796405	0.108275	0.107077	0.0967406	0.114904	0.141398	0.130001	0.148825
cg16774084	0.313789	0.484992	0.395579	0.263137	0.644267	0.368147	0.479665	0.417737	0.133356	0.534204	0.145014	0.352978	0.849524	0.891261	0.326123	0.505904	0.319668	0.154798	0.373257	0.352469	0.21588	0.418589	0.290113	0.129346	0.254318	0.454382	0.361182	0.864595	0.141334	0.24382	0.808391	0.440526	0.836015	0.37836	0.471071	0.518953	0.347955	0.246099	0.807105	0.242018	0.601231	0.635139	0.313549	0.627218	0.201086	0.131258	0.238262	0.16621	0.820806
cg16774160	0.838705	0.825879	0.783478	0.826081	0.74673	0.848713	0.835116	0.828323	0.889018	0.935265	0.805478	0.825878	0.813214	0.862237	0.858366	0.704363	0.807358	0.859602	0.832119	0.885391	0.751855	0.757025	0.823072	0.828157	0.828092	0.803139	0.814209	0.811848	0.87733	0.878346	0.779244	0.792882	0.811502	0.892305	0.879304	0.808651	0.855967	0.803091	0.873082	0.844557	0.750068	0.886198	0.482594	0.883164	0.845126	0.862919	0.788504	0.747724	0.798964
cg16774276	0.0728857	0.0419711	0.0615207	0.0573925	0.0415396	0.0680559	0.0508132	0.0794317	0.0368711	0.0488402	0.0612435	0.0710744	0.0808493	0.069337	0.0901717	0.0390274	0.0581761	0.0531017	0.08291	0.0589614	0.0648033	0.0702939	0.0486474	0.0751453	0.0650661	0.06492	0.0720894	0.0415316	0.0600017	0.041013	0.0490143	0.0460375	0.0679977	0.0607101	0.0657413	0.0422458	0.0582916	0.0445914	0.104489	0.0971425	0.0691025	0.070459	0.0701293	0.102058	0.0425595	0.0771514	0.0416548	0.0411201	0.0348888
cg16774290	0.959441	0.930004	0.932005	0.954003	0.936426	0.938459	0.919049	0.939814	0.921597	0.958621	0.915035	0.938909	0.932951	0.949277	0.943234	0.932197	0.914356	0.917541	0.931752	0.949652	0.933515	0.963952	0.93331	0.907001	0.941275	0.939772	0.953866	0.908341	0.944739	0.889471	0.950838	0.924389	0.935128	0.940775	0.954141	0.937428	0.945875	0.931713	0.938264	0.963774	0.956273	0.94278	0.888913	0.93765	0.884988	0.940492	0.936663	0.924757	0.943344
cg16774354	0.0412785	0.0281198	0.0302927	0.037744	0.0288101	0.0296792	0.0269496	0.033406	0.0470927	0.0431211	0.0304682	0.0292884	0.0408873	0.0276389	0.0426234	0.0291805	0.0409696	0.0438694	0.0309406	0.0373859	0.0374375	0.0360256	0.0620903	0.0470137	0.039555	0.0325846	0.0388361	0.0484277	0.0559698	0.0336249	0.0407122	0.0254006	0.0415334	0.0399564	0.0367875	0.0326126	0.0352276	0.0264851	0.0435612	0.0507991	0.0366258	0.0428482	0.0382946	0.056645	0.0716132	0.0309185	0.0308446	0.0271113	0.030955
cg16774355	0.898335	0.84858	0.895365	0.878969	0.892153	0.905649	0.910697	0.909361	0.889317	0.90096	0.929568	0.891902	0.904971	0.907268	0.912798	0.896378	0.840463	0.930193	0.924242	0.902833	0.925275	0.90771	0.912982	0.915761	0.922043	0.906058	0.921948	0.91894	0.907913	0.870861	0.902921	0.905012	0.901518	0.891767	0.899687	0.924327	0.886359	0.886239	0.940936	0.899657	0.920081	0.909187	0.837729	0.904643	0.860404	0.908711	0.844844	0.852665	0.91219
cg16774375	0.423605	0.866554	0.795875	0.724754	0.802847	0.802867	0.736265	0.867749	0.912749	0.831591	0.834142	0.706616	0.778233	0.717945	0.760718	0.727279	0.816949	0.862625	0.838626	0.884373	0.799345	0.821113	0.81836	0.866262	0.797273	0.826198	0.797504	0.808696	0.653161	0.543582	0.802401	0.792257	0.662001	0.637263	0.646568	0.783564	0.857014	0.821213	0.805956	0.881859	0.717677	0.755961	0.654459	0.859456	0.748316	0.864451	0.877125	0.767915	0.763827
cg16774421	0.915105	0.87496	0.92498	0.912028	0.937965	0.935741	0.935851	0.950062	0.907389	0.943611	0.916684	0.901194	0.935084	0.953514	0.933312	0.911884	0.889305	0.90302	0.88176	0.947386	0.956499	0.946927	0.948182	0.91107	0.93989	0.948041	0.913718	0.943364	0.955392	0.929366	0.934967	0.920938	0.912588	0.920484	0.846024	0.952126	0.931626	0.943627	0.934798	0.746863	0.940429	0.945551	0.925858	0.751048	0.923129	0.936045	0.92721	0.9375	0.922267
cg16774479	0.812794	0.866877	0.752512	0.891423	0.868719	0.819826	0.901662	0.867037	0.688786	0.491009	0.908848	0.519228	0.576297	0.869052	0.821212	0.397977	0.664236	0.290228	0.774884	0.435447	0.715908	0.858013	0.857216	0.869245	0.622883	0.892132	0.694954	0.782899	0.826769	0.648955	0.820528	0.762034	0.509954	0.663421	0.719423	0.644419	0.819261	0.901092	0.801278	0.87537	0.786203	0.702339	0.515343	0.677222	0.713033	0.332912	0.775039	0.417129	0.808178
cg16774511	0.949899	0.920837	0.917972	0.932986	0.900409	0.926151	0.925362	0.931066	0.932184	0.932072	0.925154	0.917109	0.935803	0.933156	0.919169	0.939827	0.921122	0.925217	0.940231	0.942868	0.872912	0.937453	0.934885	0.914419	0.936573	0.935011	0.950652	0.932994	0.938634	0.925396	0.90941	0.949907	0.93944	0.919019	0.901496	0.915965	0.939082	0.918369	0.929558	0.939819	0.934599	0.93407	0.919144	0.859085	0.908342	0.933082	0.915349	0.941309	0.935649
cg16774528	0.940744	0.929597	0.921942	0.942687	0.929651	0.943677	0.931771	0.952941	0.926387	0.942799	0.957453	0.923488	0.922999	0.950493	0.930895	0.936416	0.915685	0.958933	0.941936	0.952827	0.941108	0.90614	0.911538	0.948325	0.950759	0.942487	0.951817	0.937566	0.924119	0.903062	0.745159	0.939055	0.907722	0.947465	0.94109	0.935273	0.950307	0.802557	0.946329	0.951218	0.925944	0.936996	0.756135	0.951823	0.91116	0.938256	0.921808	0.931438	0.919463
cg16774604	0.0284954	0.0321862	0.0301643	0.0701964	0.0507839	0.0536524	0.051327	0.057566	0.0468605	0.0315865	0.0356891	0.0196434	0.0316744	0.0238891	0.0390044	0.0215776	0.0229285	0.0384579	0.0456899	0.0429414	0.0350306	0.0314375	0.0390002	0.0345917	0.0414147	0.0321553	0.0765719	0.0294555	0.0325638	0.0278412	0.020375	0.0219769	0.0300744	0.0413669	0.0383682	0.0260049	0.0340721	0.0203399	0.0642895	0.0480032	0.0324775	0.0462292	0.0308621	0.0320836	0.0282834	0.0381067	0.0366757	0.0198514	0.0281084
cg16774755	0.658791	0.884211	0.814257	0.33416	0.710634	0.824897	0.540216	0.578417	0.717338	0.22062	0.23282	0.57193	0.478859	0.907272	0.418624	0.19297	0.756058	0.450715	0.614069	0.704108	0.473475	0.632889	0.604399	0.379541	0.484976	0.784803	0.578008	0.326206	0.562342	0.610912	0.518681	0.518916	0.429369	0.667065	0.504768	0.482203	0.729789	0.869803	0.848192	0.778421	0.630501	0.796193	0.416958	0.609621	0.828049	0.591367	0.454609	0.763757	0.57688
cg16774942	0.0312141	0.0345141	0.0253382	0.0273422	0.0202075	0.0291672	0.0199084	0.028943	0.037587	0.036007	0.0254002	0.0302991	0.0337908	0.0351182	0.0305808	0.0300152	0.0244032	0.0362771	0.0280497	0.0232718	0.0350548	0.0298285	0.0389681	0.0383728	0.0321129	0.0250292	0.0300353	0.0348717	0.0239646	0.025303	0.0273191	0.0226157	0.0214184	0.0275453	0.032925	0.0275815	0.0229465	0.0222523	0.0226219	0.0256646	0.024983	0.0295878	0.0316032	0.0349001	0.0366227	0.0274058	0.0238189	0.0201395	0.0254771
cg16774946	0.890764	0.946923	0.748729	0.954216	0.784204	0.864346	0.695637	0.869004	0.940841	0.917188	0.911915	0.90377	0.767583	0.936308	0.867747	0.889511	0.842196	0.95153	0.836353	0.950222	0.890962	0.794581	0.892876	0.902335	0.922737	0.798654	0.848167	0.844148	0.928559	0.862673	0.891223	0.846008	0.84327	0.910984	0.94202	0.721895	0.931323	0.927669	0.849124	0.942791	0.848245	0.8764	0.744633	0.868139	0.764591	0.903058	0.909167	0.927815	0.851972
cg16775110	0.836074	0.908727	0.679426	0.88834	0.879037	0.861263	0.82775	0.590482	0.665087	0.753292	0.862446	0.7938	0.880527	0.834872	0.771568	0.832688	0.760115	0.824686	0.846986	0.867283	0.895603	0.842954	0.742728	0.847455	0.879849	0.857236	0.909523	0.71982	0.860748	0.845472	0.867267	0.885936	0.485453	0.847571	0.936897	0.905635	0.921099	0.910999	0.913245	0.917413	0.842044	0.705821	0.888734	0.768705	0.613414	0.781003	0.923803	0.940881	0.805051
cg16775167	0.85584	0.877715	0.669903	0.844398	0.787712	0.782855	0.745127	0.722906	0.869879	0.830856	0.890746	0.576525	0.724528	0.863548	0.797693	0.811807	0.836934	0.625942	0.81462	0.888441	0.859452	0.703569	0.623647	0.873111	0.607898	0.811694	0.837487	0.675889	0.856279	0.657621	0.708486	0.752333	0.740616	0.811902	0.771658	0.561888	0.835434	0.777155	0.815043	0.818152	0.833801	0.75372	0.66858	0.722858	0.745185	0.322421	0.829916	0.704546	0.798463
cg16775224	0.0392905	0.0591303	0.0385103	0.0541561	0.0318989	0.0418652	0.034026	0.0466109	0.0449841	0.0473625	0.0318309	0.0407109	0.0482661	0.0407238	0.0442598	0.0371903	0.0362465	0.0489079	0.0463978	0.0405824	0.0341431	0.0487277	0.0370506	0.0406824	0.143187	0.037557	0.0463965	0.0577772	0.0401792	0.0430862	0.0344924	0.0284581	0.0510446	0.0481042	0.0560141	0.045256	0.0374315	0.0328118	0.0505746	0.0478759	0.0381605	0.0447989	0.0415836	0.040064	0.0387578	0.0429595	0.0423703	0.0320523	0.0375826
cg16775289	0.0186052	0.0194969	0.0194172	0.0163151	0.0188846	0.0216416	0.0181992	0.0194208	0.0197205	0.0194302	0.0154891	0.0179534	0.0185154	0.0175965	0.0209037	0.0184855	0.0166985	0.0199175	0.0180626	0.0172548	0.0153092	0.0203298	0.0249254	0.0213371	0.0162786	0.020436	0.0223231	0.0228511	0.0213255	0.0160144	0.0192428	0.0165882	0.0182269	0.0185415	0.0178269	0.0169087	0.0172313	0.0185145	0.0201507	0.0184371	0.0202257	0.0197201	0.0225873	0.0181205	0.0207115	0.0258964	0.0187212	0.0187501	0.0192734
cg16775460	0.909065	0.911472	0.860825	0.924958	0.842212	0.887915	0.865872	0.928809	0.889599	0.915091	0.871848	0.873257	0.870208	0.919352	0.911501	0.87402	0.883087	0.903674	0.907791	0.925501	0.825447	0.887785	0.905254	0.888804	0.915284	0.893998	0.875657	0.845409	0.915896	0.86304	0.838326	0.867405	0.893612	0.841367	0.881654	0.867546	0.919824	0.826002	0.916493	0.942252	0.890746	0.889867	0.741778	0.954328	0.874424	0.873166	0.88078	0.874811	0.890356
cg16775598	0.713474	0.90976	0.697959	0.902992	0.665341	0.817392	0.871127	0.617099	0.936646	0.245457	0.727225	0.619513	0.83947	0.666309	0.489191	0.384343	0.424925	0.632424	0.402387	0.906177	0.272585	0.825241	0.708309	0.875832	0.688254	0.718337	0.639608	0.869464	0.588909	0.205082	0.843795	0.581032	0.875799	0.909738	0.24256	0.58329	0.591081	0.906827	0.793613	0.521411	0.73154	0.62731	0.802612	0.60521	0.36455	0.949913	0.928226	0.651657	0.861909
cg16775599	0.0451541	0.0360381	0.0373584	0.0638678	0.0347024	0.0592416	0.042887	0.0595426	0.0356672	0.0673139	0.0358347	0.0411009	0.0491332	0.0401728	0.046836	0.0275411	0.0437864	0.0409505	0.0530218	0.0384428	0.0395965	0.0517072	0.0452786	0.0611305	0.0618841	0.0431463	0.0392916	0.0400927	0.0367676	0.0382723	0.0335385	0.033625	0.0689215	0.0650148	0.0552512	0.0369611	0.0612087	0.0326251	0.0408509	0.0609183	0.0499386	0.0415662	0.0440835	0.0504782	0.0523966	0.0374687	0.0280395	0.0285361	0.0324063
cg16775678	0.0468681	0.0324195	0.0311512	0.059808	0.0313038	0.0565485	0.0307002	0.059156	0.0430092	0.0621748	0.0575132	0.0510273	0.0441444	0.0521709	0.0559621	0.0464543	0.0485433	0.0543013	0.0804164	0.0597186	0.0639668	0.0431795	0.0496821	0.0358216	0.0585824	0.0457067	0.0420028	0.0416724	0.047364	0.0370894	0.0354379	0.0280145	0.0400668	0.0678055	0.0904561	0.0304565	0.0583962	0.0481975	0.0636028	0.0770228	0.0399683	0.0498967	0.0556216	0.0860977	0.0403937	0.0382448	0.0358691	0.0350087	0.0272878
cg16775746	0.579373	0.0135255	0.225883	0.0106022	0.0114058	0.468458	0.0112911	0.0143251	0.505419	0.0122538	0.0242398	0.0828438	0.0141512	0.0183806	0.014616	0.00886458	0.0226374	0.0155104	0.0124763	0.016412	0.0151804	0.0189042	0.0382376	0.0175017	0.0104416	0.0166853	0.0170598	0.032409	0.016835	0.00986034	0.00814111	0.0119447	0.0125762	0.0203783	0.0141176	0.0409086	0.0109326	0.02478	0.0186302	0.0187476	0.0110398	0.012884	0.0108536	0.0195749	0.0327981	0.020446	0.0115876	0.0162241	0.0126768
cg16775752	0.821198	0.797895	0.682138	0.729474	0.760219	0.634718	0.918361	0.772704	0.962062	0.697092	0.807402	0.723198	0.695004	0.789742	0.764169	0.590018	0.492249	0.584509	0.873469	0.835688	0.922622	0.728874	0.904116	0.590893	0.677778	0.692001	0.755721	0.974368	0.963379	0.605494	0.697711	0.581997	0.767176	0.824147	0.780622	0.686228	0.874288	0.841739	0.620041	0.852742	0.431216	0.77041	0.883803	0.733979	0.62497	0.837995	0.826501	0.642901	0.597366
cg16775856	0.89323	0.924007	0.890388	0.944258	0.907772	0.904914	0.548191	0.632072	0.933791	0.410138	0.752952	0.873068	0.942755	0.956838	0.812225	0.821911	0.71184	0.902476	0.903754	0.633347	0.825764	0.898228	0.877158	0.92072	0.747018	0.923052	0.831883	0.243158	0.809616	0.859641	0.788475	0.908416	0.794185	0.887241	0.931675	0.742989	0.839577	0.702584	0.928236	0.920742	0.873925	0.926811	0.85013	0.863742	0.915205	0.514484	0.929912	0.894463	0.906995
cg16775939	0.685976	0.564568	0.788239	0.307008	0.497284	0.720582	0.539002	0.467705	0.421711	0.331748	0.26238	0.46284	0.6295	0.296369	0.387264	0.200156	0.511842	0.273182	0.485758	0.345608	0.244842	0.694814	0.499142	0.212026	0.493028	0.636985	0.479336	0.318688	0.40102	0.538603	0.662937	0.407639	0.487649	0.398977	0.424517	0.816682	0.390355	0.363938	0.525692	0.424891	0.414078	0.580562	0.394828	0.707587	0.680607	0.462432	0.236709	0.296917	0.472304
cg16775971	0.0559228	0.0545082	0.0684503	0.0595961	0.0464628	0.0643804	0.0594651	0.0567391	0.0749372	0.0607132	0.0541853	0.0644717	0.0831032	0.0666033	0.0734674	0.0525738	0.0424589	0.0765032	0.0520577	0.0724141	0.0608444	0.0554661	0.0721216	0.052019	0.0760814	0.0552172	0.0708638	0.0712786	0.0536356	0.0481289	0.0822816	0.0606405	0.0630646	0.055825	0.064071	0.0737566	0.0617353	0.0531609	0.0600992	0.0651597	0.0658183	0.0639171	0.0600681	0.0748562	0.0728243	0.0460183	0.0479403	0.0457971	0.0544484
cg16776006	0.0182225	0.0277751	0.0230735	0.0202695	0.0182474	0.0213858	0.0149402	0.0308674	0.0384377	0.0268532	0.0158825	0.0225243	0.0274593	0.0301437	0.0257519	0.0167687	0.029872	0.0292075	0.0288926	0.0302512	0.0196147	0.0245724	0.0403882	0.029395	0.027271	0.0211286	0.0261491	0.0421377	0.0235081	0.0217859	0.0214676	0.020411	0.0294187	0.0261364	0.0264097	0.0182065	0.025087	0.0183366	0.0251662	0.0260748	0.0251605	0.0220901	0.0171798	0.0226476	0.0340168	0.025753	0.0216833	0.0169872	0.0190868
cg16776035	0.651037	0.76998	0.632075	0.454803	0.576887	0.699708	0.705982	0.664551	0.647064	0.776115	0.575721	0.677408	0.665675	0.753609	0.654559	0.335892	0.633963	0.822279	0.56318	0.630189	0.386695	0.626806	0.544989	0.873586	0.689289	0.66367	0.557833	0.546861	0.826401	0.60028	0.346052	0.558055	0.431629	0.57158	0.633149	0.669426	0.619792	0.232775	0.745883	0.756688	0.505061	0.75178	0.348798	0.654902	0.775091	0.589722	0.433734	0.243387	0.530108
cg16776065	0.671371	0.726671	0.517429	0.740799	0.482907	0.656173	0.62565	0.59885	0.779986	0.748488	0.579866	0.627858	0.586699	0.759235	0.688598	0.0671805	0.586253	0.760122	0.643575	0.491585	0.760733	0.595075	0.752671	0.787088	0.532866	0.659327	0.48631	0.703998	0.334187	0.557126	0.534337	0.489021	0.529035	0.453812	0.610317	0.4504	0.67959	0.739356	0.563165	0.770493	0.646162	0.574396	0.429462	0.212295	0.642656	0.779013	0.69989	0.0218395	0.502053
cg16776114	0.111717	0.0468333	0.0391696	0.0677716	0.044153	0.064372	0.0354357	0.101202	0.0357347	0.0563661	0.0460352	0.0359084	0.0476713	0.0613062	0.0634191	0.050374	0.0446912	0.0549306	0.0546306	0.0452622	0.0632482	0.116746	0.037321	0.0445487	0.0443702	0.0364977	0.0733424	0.0373129	0.0461472	0.0366015	0.171219	0.0584306	0.0736215	0.0631259	0.0799084	0.0508877	0.0494487	0.0535696	0.0502993	0.0658365	0.0567107	0.0386131	0.0563085	0.0696789	0.0526216	0.0522218	0.0312516	0.0669183	0.0398327
cg16776231	0.033175	0.0272351	0.0194528	0.41819	0.0235872	0.0283366	0.0282421	0.215819	0.072564	0.100431	0.479881	0.0248986	0.0775646	0.0213316	0.0220176	0.0300317	0.0297468	0.0273703	0.0447635	0.0681586	0.0516277	0.0463455	0.0590142	0.0243259	0.0231485	0.0289301	0.0489653	0.0253713	0.0213626	0.0223686	0.0248456	0.0233441	0.0216178	0.0231231	0.0325186	0.0217822	0.183812	0.0280032	0.0491502	0.0431585	0.026282	0.0292864	0.0297778	0.0229628	0.0312719	0.0279658	0.024429	0.0160334	0.0185444
cg16776331	0.941551	0.934963	0.920125	0.915698	0.917231	0.867793	0.906585	0.926062	0.941892	0.684208	0.886818	0.934751	0.909503	0.91553	0.744782	0.941474	0.937214	0.568302	0.893323	0.941768	0.916034	0.812428	0.924124	0.949466	0.959424	0.925203	0.917895	0.740983	0.655227	0.921739	0.885105	0.950503	0.92972	0.727823	0.815872	0.90088	0.919606	0.933873	0.741038	0.937121	0.879182	0.92313	0.806531	0.937978	0.804868	0.794565	0.708628	0.90433	0.930127
cg16776350	0.677629	0.86785	0.767	0.855097	0.771697	0.810397	0.485283	0.57645	0.838149	0.864422	0.899077	0.613124	0.697466	0.840666	0.711665	0.840773	0.829911	0.669756	0.502272	0.838215	0.636963	0.688236	0.754865	0.882503	0.812113	0.750625	0.74521	0.33167	0.826749	0.711055	0.717573	0.75485	0.46685	0.871704	0.625627	0.477967	0.805878	0.79919	0.763056	0.694591	0.706871	0.71529	0.537612	0.70491	0.7694	0.910816	0.854385	0.862541	0.754602
cg16776372	0.0562183	0.0490714	0.0433411	0.0662543	0.0498734	0.0592616	0.0409831	0.0584097	0.051964	0.0623007	0.0475628	0.0453387	0.0605755	0.0530195	0.0628696	0.0343924	0.0468704	0.0634498	0.0690047	0.054268	0.0640363	0.0526088	0.045806	0.0422076	0.0502854	0.0537449	0.0576472	0.0536732	0.0554725	0.0331193	0.0493482	0.0356762	0.0370915	0.0490195	0.0807786	0.0403128	0.0688919	0.0293453	0.0517444	0.0570367	0.0485349	0.0499395	0.0463672	0.0542775	0.0657015	0.039046	0.0429139	0.0380622	0.0457961
cg16776421	0.888562	0.855199	0.811316	0.917259	0.824142	0.871548	0.784601	0.883771	0.850693	0.916759	0.848106	0.850995	0.822157	0.863818	0.854952	0.779141	0.798834	0.908709	0.870259	0.907873	0.861542	0.853816	0.864762	0.834689	0.881281	0.855183	0.882511	0.826899	0.84548	0.703308	0.847581	0.79839	0.848918	0.769564	0.883298	0.825231	0.897221	0.831035	0.860096	0.907701	0.831911	0.868218	0.727937	0.895172	0.802542	0.874877	0.848397	0.832285	0.850001
cg16776574	0.0573061	0.0409293	0.0378246	0.0763834	0.0705833	0.0706809	0.0563226	0.064604	0.0462077	0.0677861	0.0604601	0.0533746	0.0664722	0.071382	0.0829808	0.0668812	0.0469333	0.0502033	0.0862267	0.058513	0.0734335	0.0553033	0.0572543	0.0701607	0.0569352	0.109666	0.0586015	0.0497087	0.0549148	0.0594774	0.0489241	0.0627758	0.0597864	0.0501301	0.0606158	0.0552436	0.059974	0.0667953	0.0736105	0.061771	0.11046	0.0831475	0.0699183	0.115816	0.0601303	0.0545451	0.0595819	0.0625261	0.0877394
cg16776717	0.386937	0.66774	0.186723	0.428083	0.558454	0.450202	0.397075	0.436198	0.558757	0.33956	0.308167	0.441192	0.555336	0.449531	0.43934	0.599089	0.512056	0.520508	0.470282	0.453847	0.391152	0.559412	0.654006	0.849936	0.481269	0.597651	0.527243	0.507374	0.586098	0.0831197	0.464857	0.602115	0.383093	0.530207	0.648891	0.320694	0.57907	0.343165	0.720708	0.381609	0.495708	0.46028	0.595426	0.280696	0.402158	0.858787	0.390329	0.618481	0.591992
cg16776874	0.77917	0.842496	0.65098	0.670041	0.80109	0.711142	0.727799	0.806691	0.839432	0.830497	0.809736	0.736258	0.727653	0.825901	0.798672	0.813313	0.748045	0.876577	0.776485	0.709643	0.824544	0.69804	0.816163	0.831538	0.816933	0.740658	0.791619	0.554281	0.838419	0.669315	0.665027	0.780812	0.708763	0.807141	0.800698	0.741687	0.754932	0.762395	0.756483	0.880932	0.778003	0.738238	0.720285	0.808431	0.741875	0.880891	0.78937	0.730022	0.77551
cg16776885	0.917812	0.992052	0.614498	0.992759	0.993097	0.990999	0.991682	0.993289	0.986815	0.992372	0.818951	0.993022	0.992511	0.991375	0.845901	0.992979	0.98814	0.990607	0.991557	0.992383	0.99084	0.990172	0.987583	0.991059	0.99209	0.989835	0.991736	0.990949	0.992366	0.504761	0.993567	0.989603	0.990911	0.989694	0.992257	0.990256	0.99209	0.993639	0.990141	0.990985	0.991925	0.991972	0.991326	0.984373	0.962301	0.991348	0.992231	0.991956	0.992386
cg16776981	0.877335	0.32236	0.467168	0.818854	0.573076	0.796455	0.323237	0.391575	0.904198	0.512362	0.164033	0.384094	0.867235	0.374459	0.378158	0.482733	0.33699	0.227332	0.446403	0.263735	0.399367	0.794824	0.903562	0.04462	0.317967	0.823051	0.4513	0.560684	0.154427	0.282603	0.397504	0.625189	0.419316	0.377964	0.356291	0.669331	0.510409	0.330564	0.553721	0.980173	0.403986	0.370352	0.338021	0.535331	0.348443	0.982098	0.950705	0.268971	0.508141
cg16777028	0.0809809	0.105489	0.0786359	0.107825	0.0962361	0.083034	0.0621543	0.11698	0.156398	0.0816101	0.0883822	0.0920054	0.107038	0.089723	0.146113	0.0872979	0.0786172	0.110023	0.0757447	0.108326	0.0936474	0.0770162	0.0955212	0.124774	0.131244	0.0928509	0.0997045	0.107167	0.0720629	0.113559	0.0741388	0.124272	0.0918035	0.0997757	0.112475	0.110731	0.129277	0.0524157	0.0929388	0.101867	0.082118	0.094269	0.105838	0.141442	0.110826	0.103674	0.202578	0.0789039	0.094336
cg16777057	0.0450235	0.0372674	0.0901854	0.0477738	0.0454951	0.0515299	0.029745	0.0618645	0.0548621	0.052226	0.0563589	0.0509868	0.0633787	0.0564782	0.064744	0.0286469	0.0422042	0.0770603	0.0456392	0.0446251	0.0996143	0.0577822	0.0791357	0.0458786	0.0489158	0.0466394	0.101538	0.0517103	0.0497795	0.0532475	0.04303	0.0362417	0.0642632	0.0510406	0.068203	0.0285996	0.0788977	0.034561	0.0640851	0.0635754	0.0544536	0.0448974	0.0583473	0.0761911	0.0527128	0.0639933	0.0391626	0.0451861	0.0305393
cg16777106	0.408706	0.816916	0.465922	0.611579	0.842104	0.808905	0.748818	0.595967	0.357239	0.224748	0.184169	0.468878	0.728214	0.75747	0.502387	0.516202	0.647396	0.563246	0.387833	0.421514	0.539672	0.87753	0.678053	0.826891	0.739362	0.69935	0.642137	0.691147	0.632602	0.347622	0.618193	0.657473	0.812697	0.705517	0.584018	0.654484	0.616222	0.597734	0.763408	0.774738	0.64736	0.676784	0.536107	0.795111	0.539113	0.677052	0.661129	0.914356	0.841699
cg16777317	0.343498	0.77862	0.380014	0.47477	0.708145	0.652606	0.409534	0.419942	0.420092	0.224119	0.292431	0.389914	0.581681	0.411782	0.380298	0.462836	0.520026	0.353848	0.307551	0.346877	0.459399	0.62373	0.417159	0.400762	0.479677	0.529225	0.549947	0.506053	0.589511	0.299743	0.561472	0.685029	0.474363	0.442444	0.65382	0.453369	0.497084	0.532238	0.712954	0.476287	0.470696	0.476548	0.612295	0.631976	0.445647	0.353628	0.324652	0.55988	0.597607
cg16777493	0.893466	0.65281	0.475624	0.859074	0.764842	0.757819	0.841367	0.669071	0.843462	0.713701	0.64299	0.479781	0.675365	0.532511	0.404349	0.353494	0.754343	0.621643	0.780374	0.894213	0.293915	0.810921	0.681722	0.398612	0.848852	0.837343	0.683035	0.69526	0.785748	0.823503	0.844673	0.543793	0.376725	0.346851	0.779018	0.728642	0.848789	0.700349	0.899387	0.818837	0.488938	0.840879	0.433016	0.765783	0.339448	0.949882	0.691751	0.468484	0.453583
cg16777510	0.386634	0.530973	0.611057	0.821326	0.6309	0.607039	0.451127	0.684612	0.395412	0.881415	0.70231	0.702276	0.324263	0.754061	0.538588	0.432495	0.617659	0.507784	0.667176	0.854674	0.333605	0.36803	0.598648	0.740479	0.542111	0.591632	0.43691	0.400998	0.865063	0.668061	0.631982	0.704893	0.534895	0.409118	0.414389	0.373745	0.457125	0.733804	0.406397	0.273413	0.503925	0.308616	0.20254	0.565433	0.468343	0.642932	0.415988	0.645109	0.627997
cg16777618	0.556129	0.79321	0.533805	0.815825	0.635961	0.657021	0.693689	0.662477	0.919068	0.838702	0.865867	0.581635	0.555754	0.808102	0.713894	0.802396	0.478947	0.875604	0.70511	0.762772	0.756415	0.614169	0.767685	0.909286	0.836109	0.663246	0.672228	0.821062	0.880775	0.686875	0.556452	0.545019	0.648545	0.682228	0.739468	0.639485	0.788854	0.669576	0.660606	0.780999	0.697193	0.65163	0.734132	0.445058	0.781843	0.852269	0.80379	0.542274	0.466383
cg16777620	0.0205828	0.0112606	0.0141957	0.0140184	0.0154202	0.0182346	0.0163095	0.0154451	0.0415485	0.0136177	0.0179166	0.01164	0.0250161	0.0180244	0.0167388	0.012433	0.0159396	0.017943	0.0178299	0.0126727	0.0211175	0.0186413	0.0334134	0.0276887	0.0193181	0.0166898	0.0250398	0.0405516	0.0244893	0.0142977	0.0132787	0.0145836	0.0200342	0.0190326	0.0165067	0.0108281	0.014126	0.0128488	0.0156561	0.0226196	0.0143045	0.0143175	0.0126465	0.0151185	0.0480795	0.0176532	0.0147478	0.0105999	0.0120248
cg16777839	0.0372428	0.0327865	0.0262407	0.0394492	0.0253458	0.0389508	0.0276964	0.0408238	0.0301626	0.0446213	0.0320308	0.0205408	0.04017	0.0378877	0.0346961	0.0252324	0.0323055	0.0359932	0.0420752	0.0349338	0.0370973	0.0385034	0.0330404	0.0375204	0.0370962	0.0451326	0.0325884	0.0332551	0.033731	0.0316597	0.0260158	0.0249467	0.0389286	0.027216	0.0504598	0.0312129	0.0442028	0.0243308	0.0381619	0.051371	0.0334773	0.0420503	0.0401917	0.0628001	0.0332818	0.0334039	0.0244597	0.0216479	0.0291398
cg16777896	0.288263	0.639741	0.578611	0.346755	0.711087	0.531241	0.702259	0.815625	0.705127	0.16551	0.199395	0.589451	0.588064	0.819262	0.575903	0.173787	0.68275	0.683042	0.676785	0.357397	0.678595	0.5328	0.727401	0.321891	0.695121	0.633353	0.809329	0.864524	0.841021	0.187767	0.664135	0.748247	0.70601	0.271042	0.857303	0.699645	0.854777	0.812871	0.355929	0.901931	0.480699	0.617291	0.268729	0.474231	0.290204	0.802052	0.800704	0.114642	0.58835
cg16777910	0.523429	0.45008	0.393949	0.789581	0.51854	0.5645	0.55224	0.556983	0.333289	0.399724	0.263189	0.470349	0.517021	0.573407	0.494854	0.504371	0.456568	0.290392	0.551773	0.454237	0.510561	0.537858	0.386562	0.511321	0.446037	0.539089	0.525636	0.405476	0.523856	0.339111	0.494198	0.498158	0.530271	0.524465	0.536141	0.481743	0.47307	0.810889	0.553912	0.522668	0.522772	0.537396	0.639697	0.560985	0.201801	0.515787	0.441871	0.494075	0.491329
cg16778009	0.470235	0.683657	0.599305	0.263652	0.331113	0.85702	0.861537	0.328084	0.755215	0.716206	0.464948	0.702815	0.621014	0.37135	0.725507	0.559263	0.500979	0.639028	0.4495	0.778416	0.743677	0.717871	0.456272	0.810563	0.61423	0.786371	0.894188	0.724956	0.896371	0.586075	0.642671	0.782174	0.409352	0.694546	0.301059	0.712662	0.304838	0.72713	0.868528	0.169368	0.856958	0.633909	0.734433	0.661925	0.436026	0.889355	0.300156	0.84328	0.732151
cg16778018	0.917842	0.906381	0.887238	0.944936	0.895469	0.922953	0.914072	0.951611	0.915158	0.931675	0.92345	0.906629	0.935931	0.915739	0.939886	0.779391	0.920286	0.938306	0.928878	0.948368	0.903896	0.906289	0.923388	0.924667	0.928235	0.931448	0.937075	0.935987	0.917965	0.892516	0.90606	0.920518	0.924761	0.931622	0.935819	0.898611	0.924438	0.915787	0.938804	0.907565	0.933043	0.946819	0.916349	0.962002	0.927416	0.928215	0.909086	0.915182	0.904898
cg16778107	0.651314	0.804991	0.300061	0.214776	0.521005	0.354272	0.322718	0.433262	0.785023	0.362314	0.587745	0.262057	0.809516	0.225895	0.417878	0.262838	0.28766	0.154434	0.274384	0.744673	0.930582	0.314537	0.805355	0.899881	0.792845	0.822694	0.533882	0.867738	0.616832	0.452535	0.687267	0.737624	0.376563	0.704174	0.578761	0.703514	0.374512	0.522098	0.701224	0.52056	0.641868	0.431617	0.538456	0.616918	0.737558	0.503017	0.708169	0.775275	0.715064
cg16778148	0.893767	0.943629	0.879833	0.951771	0.869247	0.903951	0.844044	0.926101	0.86094	0.91935	0.875792	0.907187	0.887536	0.924884	0.869724	0.860207	0.875376	0.888015	0.909943	0.912606	0.88942	0.875976	0.873616	0.914537	0.904162	0.87654	0.905199	0.85138	0.902415	0.844568	0.887436	0.88421	0.836089	0.902864	0.928136	0.837455	0.919884	0.918561	0.910385	0.934692	0.871829	0.905603	0.8971	0.938281	0.848245	0.912595	0.900052	0.888357	0.875094
cg16778156	0.177374	0.0817948	0.0460293	0.125336	0.122209	0.155872	0.358364	0.0688795	0.334948	0.0384788	0.0646739	0.0606906	0.1915	0.66519	0.177945	0.0435558	0.0688216	0.0610459	0.563718	0.239695	0.372884	0.288676	0.396508	0.0327962	0.280789	0.42147	0.451314	0.712403	0.0430406	0.0370836	0.16927	0.406507	0.507486	0.464842	0.616342	0.405151	0.11691	0.0489661	0.117184	0.0348629	0.524937	0.560133	0.15483	0.107122	0.0683393	0.0695881	0.0436453	0.0324121	0.228095
cg16778289	0.0219346	0.0216616	0.0207489	0.0193185	0.0180177	0.0215845	0.0201143	0.0195547	0.020752	0.0200703	0.0185895	0.0197275	0.0171807	0.0178951	0.0191571	0.0177874	0.0205549	0.0200154	0.0240198	0.0214317	0.0207762	0.0207293	0.0180699	0.0201529	0.0180365	0.0207636	0.0228922	0.0193685	0.0239573	0.0177167	0.020666	0.0188699	0.0188341	0.0286981	0.0167278	0.0175067	0.0175353	0.0203388	0.0215999	0.021824	0.0173415	0.0227428	0.0191277	0.0252484	0.020764	0.0199051	0.0200147	0.0160623	0.0197518
cg16778319	0.0375459	0.016875	0.0307659	0.0420494	0.0360047	0.0284913	0.0288255	0.0181571	0.0556551	0.0321906	0.0219005	0.0333679	0.019422	0.0291026	0.0320096	0.0246632	0.0246536	0.0284684	0.0204042	0.031085	0.0324565	0.0332218	0.0464808	0.0430705	0.019983	0.0252454	0.0307234	0.0746586	0.0533978	0.024178	0.0418572	0.0233585	0.0353142	0.0398029	0.0297973	0.0241519	0.026687	0.0400521	0.0411183	0.0298289	0.0246048	0.0227115	0.024837	0.0301222	0.0508004	0.0428513	0.034876	0.0168616	0.020104
cg16778405	0.980455	0.984282	0.979515	0.985798	0.983613	0.982751	0.981563	0.983936	0.97738	0.985545	0.98485	0.980785	0.983926	0.981085	0.960495	0.981185	0.977896	0.979663	0.981061	0.98439	0.9782	0.975743	0.9804	0.979405	0.986056	0.97993	0.980681	0.978889	0.984786	0.980022	0.969176	0.984586	0.984996	0.98263	0.981872	0.984237	0.980697	0.977715	0.981015	0.983324	0.975532	0.979956	0.951959	0.979912	0.979048	0.987804	0.986011	0.975798	0.98504
cg16778527	0.0576722	0.0191757	0.0223923	0.0269216	0.0184099	0.0319616	0.0203637	0.0296774	0.0325272	0.061463	0.0569629	0.0224059	0.0319524	0.0201904	0.0343156	0.022414	0.022478	0.0489965	0.0361787	0.028731	0.106706	0.0596703	0.0304618	0.0416326	0.035698	0.0220851	0.0545037	0.0252524	0.0271515	0.0179744	0.0198426	0.0203968	0.0236267	0.0400364	0.0629338	0.0196799	0.036674	0.0237788	0.0851139	0.0408977	0.0241802	0.0223084	0.0319729	0.200872	0.0268427	0.0328341	0.0302605	0.0156541	0.0186939
cg16778620	0.281712	0.274118	0.0199228	0.0160361	0.0167399	0.0215614	0.0158397	0.124408	0.0489445	0.0202532	0.0142241	0.341782	0.0271016	0.432107	0.0190426	0.297537	0.0333937	0.284981	0.0185752	0.346319	0.0191573	0.345429	0.0597094	0.0247465	0.02168	0.0192029	0.0186886	0.052384	0.334792	0.0117189	0.31779	0.388144	0.374865	0.116411	0.294845	0.0166508	0.10852	0.278586	0.0183023	0.0224857	0.523456	0.0146415	0.343383	0.0174162	0.137009	0.251404	0.0180349	0.0150209	0.0220545
cg16778714	0.725097	0.890069	0.604829	0.739227	0.650623	0.847564	0.817955	0.574478	0.696051	0.409156	0.48309	0.75995	0.757457	0.859858	0.639869	0.378322	0.655256	0.542488	0.510618	0.582715	0.519107	0.746214	0.591638	0.652427	0.697776	0.786201	0.695954	0.555487	0.681255	0.385624	0.718349	0.822026	0.502501	0.849763	0.739745	0.529705	0.655035	0.794265	0.838996	0.856642	0.689851	0.655205	0.604735	0.608269	0.788203	0.521796	0.717789	0.699009	0.661525
cg16778734	0.368738	0.319065	0.247449	0.253038	0.503998	0.462295	0.409161	0.146253	0.130466	0.103757	0.0839854	0.169388	0.269154	0.179434	0.294712	0.0850034	0.169304	0.104693	0.162205	0.123409	0.225202	0.476728	0.218989	0.100287	0.175791	0.300534	0.343436	0.171239	0.182442	0.0866971	0.343587	0.41265	0.226196	0.493747	0.130001	0.274215	0.161672	0.392455	0.648655	0.123965	0.247768	0.219783	0.206208	0.281691	0.386786	0.0977909	0.121695	0.61214	0.513022
cg16778769	0.0556308	0.0285684	0.045502	0.0434448	0.0411592	0.0600567	0.0469636	0.0758077	0.0633082	0.0528893	0.0404121	0.0351952	0.0516628	0.0609835	0.0690754	0.0510922	0.0453543	0.0584269	0.0528099	0.0517582	0.0570865	0.0482183	0.0588866	0.0446744	0.0537025	0.060376	0.0599999	0.0645007	0.0474109	0.0422718	0.0505137	0.0528058	0.0481411	0.0551217	0.0700512	0.0490836	0.0513242	0.0453906	0.0648005	0.0534138	0.0663516	0.0562648	0.048982	0.0885457	0.0520682	0.0634816	0.0391911	0.0535996	0.047267
cg16778809	0.080309	0.0487264	0.0643873	0.0815128	0.417129	0.074742	0.106349	0.0746494	0.0784762	0.206782	0.0571123	0.0816144	0.0913763	0.496599	0.099133	0.0637383	0.0617011	0.0918085	0.630082	0.301787	0.389147	0.11639	0.0795249	0.0515345	0.0811709	0.492603	0.0802856	0.082926	0.0695491	0.402123	0.365508	0.0548803	0.0670932	0.083956	0.0988005	0.521001	0.170964	0.608666	0.0848939	0.101959	0.108569	0.108267	0.0829454	0.0639341	0.0666069	0.0647498	0.0710882	0.107992	0.0726247
cg16778811	0.519909	0.791367	0.599916	0.55307	0.752769	0.664228	0.697448	0.819076	0.588935	0.698444	0.833713	0.39238	0.678641	0.324491	0.819947	0.628965	0.587319	0.692847	0.744223	0.863816	0.885111	0.676893	0.420468	0.445425	0.619461	0.749325	0.731585	0.842393	0.501968	0.32998	0.554336	0.770341	0.827574	0.760837	0.648707	0.736366	0.810374	0.391569	0.58163	0.434875	0.610484	0.594315	0.415195	0.878421	0.439455	0.47286	0.549727	0.168174	0.749992
cg16778903	0.0396238	0.0275775	0.0468591	0.0403841	0.0386234	0.0433637	0.025973	0.056918	0.0389395	0.0474577	0.0363175	0.045517	0.0518538	0.0525713	0.0489946	0.0319978	0.0483341	0.0534426	0.0472713	0.0432393	0.0443811	0.0486387	0.0405768	0.0290881	0.0401293	0.0473907	0.043735	0.0377893	0.0321134	0.0356134	0.042484	0.0383305	0.0530412	0.0450351	0.0591125	0.0455279	0.0411471	0.046098	0.0413104	0.0485487	0.0515575	0.0636886	0.0500069	0.0568583	0.0382298	0.0376543	0.0352074	0.0327913	0.0443857
cg16779049	0.9519	0.908643	0.914455	0.832138	0.948871	0.926479	0.916283	0.913382	0.926729	0.726998	0.859577	0.939478	0.919246	0.928434	0.772977	0.934251	0.921635	0.879732	0.857443	0.931431	0.910046	0.901569	0.798133	0.944273	0.937524	0.922434	0.934022	0.898957	0.923086	0.76121	0.933648	0.945937	0.82258	0.936259	0.863094	0.712204	0.900037	0.939344	0.946167	0.935577	0.923225	0.907673	0.929655	0.923359	0.911604	0.93774	0.917528	0.954124	0.907502
cg16779251	0.284134	0.196067	0.295601	0.209408	0.208546	0.26331	0.239395	0.230959	0.10347	0.299625	0.204183	0.246974	0.330776	0.203937	0.268898	0.142976	0.238179	0.221323	0.269904	0.217226	0.220409	0.292714	0.258314	0.115367	0.212138	0.225597	0.208261	0.171949	0.141916	0.164672	0.394663	0.213972	0.314889	0.231071	0.27448	0.221074	0.230183	0.210605	0.286725	0.174065	0.25011	0.315335	0.279072	0.410365	0.15345	0.216997	0.154264	0.223607	0.219115
cg16779295	0.555239	0.113657	0.453024	0.428955	0.294474	0.215036	0.536149	0.4183	0.492427	0.483398	0.568611	0.450083	0.148141	0.139658	0.542498	0.0725474	0.142158	0.452788	0.459629	0.587884	0.61872	0.489136	0.539684	0.5947	0.140312	0.393363	0.130349	0.379643	0.217179	0.459391	0.156885	0.321044	0.100879	0.114497	0.384443	0.445759	0.561318	0.29156	0.502663	0.146803	0.433632	0.476188	0.135941	0.176383	0.447594	0.553718	0.515778	0.400122	0.297325
cg16779347	0.54471	0.499532	0.512552	0.55317	0.57559	0.677451	0.589379	0.539974	0.21364	0.391101	0.285076	0.452088	0.667081	0.383037	0.587442	0.28253	0.415739	0.343214	0.506086	0.513531	0.499275	0.575638	0.452392	0.270537	0.474473	0.715375	0.48094	0.515369	0.408351	0.439425	0.533164	0.705017	0.659052	0.541051	0.590114	0.661792	0.500936	0.36904	0.920261	0.448854	0.502509	0.571233	0.462815	0.693111	0.671579	0.313344	0.414368	0.329895	0.758429
cg16779441	0.40379	0.528324	0.412813	0.476408	0.555331	0.450108	0.34896	0.562236	0.356441	0.380978	0.250401	0.390023	0.664112	0.597294	0.381773	0.280437	0.309872	0.275261	0.39948	0.539376	0.411268	0.602907	0.447985	0.352661	0.433595	0.417484	0.525227	0.468487	0.457082	0.294918	0.479711	0.621657	0.416117	0.464749	0.511091	0.484267	0.482993	0.337086	0.467083	0.327812	0.531061	0.483416	0.44897	0.536176	0.263904	0.203355	0.644543	0.239727	0.551094
cg16779463	0.646307	0.0111506	0.0129963	0.697949	0.58162	0.472163	0.415011	0.124199	0.811839	0.101412	0.01297	0.550312	0.023533	0.0182088	0.363902	0.468324	0.544089	0.773796	0.617785	0.637312	0.0188793	0.015065	0.0555652	0.0145886	0.580843	0.491488	0.569806	0.0254892	0.0118734	0.0132879	0.345991	0.0254035	0.0152399	0.663395	0.505639	0.413569	0.677506	0.604086	0.0191505	0.592522	0.0153641	0.543194	0.0124966	0.387086	0.0256828	0.743239	0.652595	0.441081	0.466722
cg16779498	0.253833	0.287096	0.309898	0.622348	0.367231	0.641837	0.513947	0.390807	0.0830173	0.344362	0.0871225	0.543832	0.582805	0.458227	0.249676	0.262626	0.444589	0.158886	0.300763	0.331751	0.637355	0.585854	0.482057	0.468511	0.600684	0.559643	0.602514	0.484076	0.852104	0.210861	0.698278	0.800028	0.289926	0.390719	0.506088	0.335819	0.43804	0.686626	0.812556	0.20067	0.275974	0.659032	0.368555	0.454502	0.467895	0.409725	0.374719	0.761988	0.520141
cg16779580	0.781729	0.840637	0.86132	0.946389	0.721686	0.882044	0.945983	0.884848	0.734407	0.641267	0.831909	0.917887	0.877177	0.92156	0.682258	0.565512	0.80573	0.857691	0.744974	0.860531	0.600092	0.900396	0.770869	0.812703	0.922039	0.860074	0.66075	0.305538	0.867273	0.700534	0.863843	0.944001	0.638395	0.870098	0.901202	0.629354	0.787124	0.78113	0.907144	0.89038	0.780546	0.900838	0.900947	0.745985	0.864668	0.931068	0.687384	0.893512	0.820098
cg16779626	0.0990723	0.0704342	0.0683476	0.0962453	0.0737338	0.105014	0.0663747	0.101592	0.0750977	0.0902121	0.105273	0.0838692	0.0846405	0.0865498	0.110256	0.0632152	0.0664102	0.109902	0.114501	0.0963193	0.0993431	0.0984397	0.0944125	0.081371	0.0950886	0.0791072	0.0876851	0.0794848	0.0951242	0.0799314	0.060002	0.0905888	0.107542	0.099436	0.113203	0.0779242	0.0921559	0.0695494	0.0973743	0.0942503	0.101823	0.101076	0.0964577	0.13182	0.0951077	0.080515	0.080098	0.0667223	0.0679256
cg16779811	0.762446	0.814173	0.701198	0.668755	0.734044	0.710939	0.655701	0.807348	0.78132	0.604841	0.686014	0.664415	0.640162	0.789186	0.651176	0.694353	0.748832	0.658335	0.660972	0.625473	0.68474	0.631818	0.704335	0.772496	0.771048	0.694601	0.665387	0.597921	0.755543	0.753832	0.623801	0.726201	0.54534	0.751178	0.662222	0.592229	0.665647	0.771275	0.734981	0.879333	0.714831	0.67862	0.573557	0.785919	0.512829	0.750744	0.774451	0.584227	0.661363
cg16779839	0.24399	0.437896	0.487904	0.0228392	0.541808	0.038423	0.36716	0.708508	0.816501	0.848537	0.0353672	0.461261	0.403769	0.100598	0.438313	0.0254179	0.159931	0.124922	0.0256404	0.0425931	0.291397	0.192327	0.353878	0.0502169	0.648893	0.62721	0.468134	0.04652	0.0254079	0.0464665	0.0895293	0.0319767	0.42415	0.0352856	0.0328041	0.164126	0.360676	0.537597	0.384921	0.0191123	0.549274	0.0615216	0.033692	0.0486088	0.366927	0.0333569	0.559069	0.189029	0.0616523
cg16779866	0.951782	0.918361	0.880314	0.937876	0.968057	0.95225	0.953754	0.945894	0.936928	0.955253	0.91853	0.933602	0.954043	0.920891	0.954847	0.939219	0.921597	0.935081	0.95801	0.966667	0.95048	0.947539	0.944145	0.954705	0.934277	0.937877	0.962394	0.947903	0.957216	0.346056	0.949397	0.951985	0.911335	0.951048	0.96405	0.949293	0.905613	0.941702	0.940128	0.963008	0.952645	0.937832	0.951019	0.887974	0.926408	0.942486	0.946012	0.957012	0.956758
cg16779976	0.760908	0.210073	0.823172	0.9491	0.301554	0.62338	0.451438	0.393943	0.434723	0.449633	0.7647	0.298	0.524748	0.631562	0.421516	0.159976	0.315282	0.572884	0.41643	0.390668	0.25993	0.420452	0.36773	0.272259	0.402756	0.467536	0.279045	0.222341	0.613752	0.467462	0.544318	0.302899	0.815003	0.365752	0.303465	0.63154	0.302466	0.304544	0.42617	0.3311	0.377064	0.644939	0.361965	0.780293	0.211698	0.383901	0.172917	0.429596	0.306815
cg16780078	0.255295	0.146506	0.294625	0.241383	0.152227	0.372585	0.171807	0.205404	0.129787	0.120465	0.118909	0.164332	0.247624	0.175094	0.163726	0.137463	0.192503	0.133216	0.232784	0.169998	0.150935	0.189004	0.180078	0.0765789	0.276941	0.297739	0.17205	0.120554	0.123762	0.186049	0.311362	0.230426	0.249939	0.165691	0.21911	0.254166	0.172322	0.166708	0.272697	0.159571	0.238367	0.232674	0.197905	0.162838	0.145246	0.118955	0.145978	0.142815	0.238459
cg16780259	0.839301	0.908378	0.909641	0.848644	0.952457	0.939819	0.925563	0.787398	0.885639	0.614459	0.721856	0.926639	0.940239	0.940525	0.918322	0.469304	0.921244	0.694906	0.893066	0.788946	0.813457	0.935996	0.933856	0.833742	0.937395	0.945827	0.78553	0.560338	0.937685	0.741038	0.939142	0.923033	0.79667	0.950978	0.760749	0.737621	0.86864	0.944915	0.953801	0.923994	0.881976	0.896762	0.845888	0.818571	0.927728	0.950006	0.638777	0.955994	0.885845
cg16780454	0.216593	0.0630143	0.160594	0.199629	0.172103	0.187445	0.211487	0.168537	0.0486927	0.0707946	0.125092	0.15501	0.184372	0.547426	0.181645	0.0955538	0.0616627	0.136236	0.0738974	0.0905823	0.0800217	0.216364	0.103507	0.0715104	0.105654	0.22108	0.130068	0.112895	0.0713679	0.142762	0.246753	0.35431	0.223818	0.0646126	0.209503	0.263978	0.179863	0.174652	0.175663	0.136944	0.0932818	0.222284	0.229261	0.0886593	0.254519	0.0616935	0.159996	0.0908108	0.133001
cg16780562	0.604954	0.634403	0.627854	0.770444	0.741691	0.752065	0.430871	0.513723	0.70491	0.311338	0.231661	0.427503	0.523062	0.807561	0.593377	0.180165	0.690495	0.601807	0.377846	0.635876	0.286963	0.593072	0.506692	0.595088	0.318637	0.555724	0.411924	0.232627	0.866901	0.346167	0.456151	0.681563	0.502376	0.63548	0.41571	0.526356	0.550503	0.592278	0.811115	0.792105	0.480057	0.627702	0.360642	0.511145	0.849055	0.884374	0.540579	0.537544	0.653953
cg16780568	0.0194532	0.0103898	0.0138239	0.0122338	0.0142286	0.0181592	0.0143054	0.016574	0.0788756	0.014016	0.0146894	0.0154076	0.0164432	0.0163402	0.0195794	0.0128372	0.0227363	0.0171676	0.0141055	0.0156076	0.0222371	0.0191454	0.0601914	0.0382947	0.0159794	0.0179105	0.0214893	0.0609557	0.0368293	0.0139844	0.0131918	0.0128704	0.0141108	0.027878	0.0170934	0.0151041	0.0138436	0.0165831	0.0162255	0.0268119	0.017483	0.0158367	0.0161661	0.0147442	0.0426886	0.0242054	0.0136619	0.011618	0.0118304
cg16780603	0.209428	0.0628826	0.169809	0.17736	0.165613	0.206361	0.233351	0.170024	0.0420648	0.114835	0.0385839	0.146295	0.271529	0.081551	0.1274	0.0431324	0.14029	0.0839234	0.191021	0.107224	0.129069	0.299206	0.142491	0.0430461	0.0914622	0.210834	0.140826	0.116665	0.0568426	0.129067	0.254439	0.121392	0.213532	0.102905	0.200996	0.235935	0.114668	0.129173	0.223684	0.0878697	0.143667	0.240879	0.219381	0.256621	0.141681	0.0621195	0.0531848	0.0474375	0.128319
cg16780688	0.164876	0.117068	0.323873	0.144331	0.257706	0.315422	0.227366	0.245958	0.188641	0.171441	0.269286	0.202124	0.282259	0.177921	0.25001	0.139256	0.27508	0.130956	0.33779	0.239222	0.182932	0.527392	0.239053	0.0546938	0.142368	0.292871	0.207211	0.151024	0.75503	0.135189	0.302372	0.308425	0.308178	0.118399	0.257203	0.353234	0.211435	0.261148	0.305188	0.163969	0.25302	0.308465	0.231603	0.290134	0.170066	0.0998383	0.109044	0.0995136	0.43065
cg16780771	0.813888	0.758714	0.647213	0.786842	0.709936	0.732613	0.789356	0.727344	0.87596	0.827277	0.824454	0.738668	0.686926	0.692709	0.733904	0.677425	0.675269	0.830355	0.751116	0.823638	0.793063	0.692714	0.866955	0.757841	0.838661	0.670213	0.750239	0.874956	0.862297	0.707023	0.609418	0.755247	0.741895	0.763642	0.78465	0.730704	0.806234	0.693518	0.786978	0.841977	0.720388	0.695803	0.708832	0.743542	0.842319	0.776268	0.749137	0.672346	0.788182
cg16780784	0.291332	0.446667	0.363307	0.495572	0.614337	0.691263	0.282184	0.315771	0.425562	0.278822	0.180472	0.261032	0.403927	0.519305	0.342872	0.254455	0.313196	0.250035	0.402805	0.346794	0.353517	0.374039	0.49725	0.343174	0.44925	0.443315	0.356933	0.396897	0.448827	0.197257	0.429702	0.488272	0.36972	0.516567	0.369042	0.369639	0.282601	0.347442	0.60416	0.529204	0.325856	0.476621	0.341877	0.548257	0.669433	0.338263	0.126822	0.170681	0.42956
cg16780847	0.960842	0.93522	0.937863	0.915061	0.928239	0.930042	0.944186	0.953182	0.920791	0.960826	0.945697	0.942675	0.945699	0.904142	0.888945	0.958347	0.922105	0.968827	0.943093	0.949978	0.951161	0.952011	0.913277	0.957686	0.955614	0.942702	0.958586	0.928568	0.944546	0.942101	0.935459	0.947936	0.815184	0.937212	0.966045	0.943092	0.964149	0.9355	0.972842	0.957157	0.889471	0.955652	0.408697	0.950781	0.921358	0.948346	0.94827	0.965978	0.906751
cg16780860	0.855556	0.84273	0.851084	0.917327	0.832025	0.861071	0.839938	0.860942	0.821579	0.900113	0.892521	0.850585	0.845373	0.858722	0.85456	0.797336	0.836759	0.874491	0.87203	0.849765	0.891927	0.866446	0.853213	0.846276	0.862733	0.844681	0.860889	0.869884	0.902775	0.826334	0.833902	0.864971	0.836158	0.858382	0.788362	0.887381	0.88953	0.875249	0.872341	0.874781	0.831126	0.788842	0.574878	0.891372	0.843002	0.89195	0.886022	0.833486	0.882308
cg16780890	0.012282	0.00919914	0.0105133	0.013767	0.00846011	0.0109498	0.00983298	0.0131383	0.0237893	0.0148047	0.00959992	0.0107687	0.0121561	0.0118431	0.0119492	0.00949878	0.0133491	0.0147211	0.0104278	0.0114117	0.0114057	0.0139823	0.0258428	0.015923	0.01155	0.0101647	0.0140603	0.0191511	0.0127249	0.00867771	0.0249322	0.00970876	0.0130426	0.0165571	0.0100194	0.00929022	0.0106707	0.0105255	0.0112648	0.0121555	0.00956651	0.0122098	0.0108787	0.0120729	0.0215862	0.0112865	0.0113307	0.00974867	0.0100996
cg16780939	0.0380758	0.0280411	0.0407708	0.0272546	0.0286079	0.0293748	0.0181635	0.0351957	0.0558634	0.0325867	0.029784	0.026157	0.0362266	0.0284836	0.0312375	0.022733	0.0450816	0.0335514	0.0225248	0.0325506	0.0374758	0.03641	0.0561722	0.0290101	0.0300641	0.0306837	0.0325618	0.0590432	0.0294619	0.029228	0.0210217	0.0270052	0.0277517	0.0271109	0.0313975	0.0213321	0.0402441	0.0222661	0.0228737	0.0325851	0.0304294	0.0318945	0.036077	0.0301867	0.0453609	0.0303028	0.0328107	0.0170373	0.0263473
cg16780944	0.626474	0.891119	0.663532	0.840317	0.911248	0.862876	0.626413	0.720037	0.482343	0.239856	0.769758	0.832054	0.838642	0.914386	0.519507	0.875298	0.79494	0.65543	0.572794	0.520095	0.645874	0.848651	0.810934	0.637135	0.866613	0.884093	0.918264	0.858905	0.90907	0.550946	0.899803	0.847679	0.814206	0.7426	0.895686	0.891999	0.740431	0.88585	0.872448	0.86899	0.734182	0.65447	0.896725	0.793572	0.680348	0.888987	0.837081	0.869826	0.798823
cg16781189	0.755219	0.585046	0.522386	0.495524	0.399306	0.632851	0.642084	0.429441	0.555413	0.479312	0.464115	0.354203	0.461889	0.316587	0.350699	0.208674	0.389665	0.409079	0.405346	0.542681	0.313338	0.536812	0.443066	0.284047	0.474976	0.754485	0.493161	0.307109	0.462715	0.296113	0.553079	0.567356	0.393552	0.457037	0.323133	0.740134	0.460079	0.432464	0.785759	0.59766	0.383517	0.470921	0.360865	0.583045	0.559736	0.671132	0.424019	0.268587	0.428827
cg16781205	0.152119	0.0258055	0.356093	0.0219442	0.0152601	0.0260281	0.0366279	0.0321811	0.0249796	0.0195361	0.0189294	0.0213745	0.0238476	0.0273541	0.0312601	0.0165555	0.0234338	0.026426	0.0283933	0.0238725	0.0329777	0.0255702	0.0261912	0.0235526	0.0264239	0.0198116	0.0193058	0.0241913	0.0219607	0.0189487	0.0267592	0.0246058	0.0315451	0.10784	0.0303636	0.0287106	0.0271071	0.0199504	0.0294783	0.0355944	0.0255158	0.0294546	0.0298623	0.0530759	0.0242067	0.0168356	0.0159017	0.017146	0.0324053
cg16781264	0.237234	0.625788	0.0306619	0.747679	0.749073	0.54938	0.281587	0.698719	0.920164	0.489468	0.0179716	0.727318	0.5925	0.332625	0.201308	0.896304	0.692952	0.667079	0.667141	0.801452	0.83943	0.546197	0.441751	0.04171	0.199641	0.669081	0.691206	0.041982	0.869168	0.0700943	0.563759	0.588612	0.380838	0.696378	0.719726	0.549195	0.782907	0.775167	0.6906	0.0315188	0.381624	0.499077	0.791765	0.099932	0.0248854	0.797836	0.808952	0.0114778	0.56563
cg16781275	0.744601	0.930652	0.525446	0.920688	0.907314	0.928305	0.884808	0.884122	0.89814	0.500285	0.891542	0.898817	0.921167	0.921973	0.708919	0.846969	0.910802	0.893303	0.769011	0.903337	0.91897	0.925853	0.892022	0.799821	0.950611	0.919303	0.905638	0.891938	0.899261	0.799474	0.943333	0.925684	0.749919	0.911007	0.928326	0.888942	0.936441	0.935867	0.934229	0.931649	0.884085	0.868932	0.949232	0.895366	0.917065	0.878349	0.939312	0.953894	0.877542
cg16781287	0.83883	0.712077	0.690474	0.922916	0.749838	0.702629	0.85121	0.639332	0.902864	0.405527	0.650268	0.663411	0.827819	0.809621	0.659908	0.914708	0.637265	0.749196	0.614827	0.523301	0.814657	0.838593	0.827529	0.74134	0.883074	0.689004	0.86838	0.906172	0.872154	0.333099	0.782679	0.772403	0.60618	0.702516	0.76946	0.773314	0.898468	0.906152	0.809021	0.536017	0.725022	0.714963	0.558348	0.729694	0.449252	0.662041	0.883278	0.447614	0.844552
cg16781340	0.969963	0.982733	0.919133	0.986264	0.981604	0.97439	0.981993	0.901422	0.963649	0.239158	0.959481	0.985584	0.979013	0.968949	0.676596	0.980837	0.965715	0.967952	0.953968	0.986563	0.971175	0.976631	0.915555	0.972549	0.971193	0.97169	0.980996	0.94168	0.976512	0.752634	0.977204	0.982803	0.858231	0.971193	0.966417	0.982347	0.976543	0.982775	0.981963	0.98092	0.974705	0.970323	0.982175	0.878656	0.948885	0.975588	0.982024	0.985508	0.981784
cg16781439	0.0167095	0.016759	0.0141902	0.0170661	0.0167822	0.0167018	0.0177625	0.0201045	0.0322328	0.0176974	0.0138138	0.0172224	0.0210225	0.0202423	0.0223922	0.0171063	0.0153205	0.020156	0.0187249	0.0169607	0.0177198	0.0185712	0.0310173	0.0218343	0.0176355	0.0202607	0.0212645	0.0271347	0.0183309	0.01545	0.0144385	0.0157022	0.0184818	0.016951	0.0167329	0.0133757	0.0155793	0.0161527	0.0237603	0.0155665	0.0176929	0.0188839	0.017627	0.0142633	0.024575	0.0157864	0.0154136	0.0143023	0.0177422
cg16781484	0.864906	0.933642	0.622071	0.313234	0.566378	0.923681	0.689709	0.735566	0.839113	0.442089	0.455363	0.610688	0.778109	0.952575	0.843437	0.443037	0.756786	0.452332	0.925515	0.594174	0.851385	0.601789	0.905664	0.684115	0.480944	0.909508	0.947322	0.734385	0.929542	0.581934	0.858522	0.814866	0.904406	0.915119	0.778633	0.817632	0.437101	0.674271	0.870966	0.955786	0.759875	0.761202	0.935214	0.756985	0.526973	0.772491	0.271688	0.684144	0.910801
cg16781502	0.449108	0.779897	0.680793	0.846365	0.445146	0.801188	0.750845	0.816828	0.508482	0.825535	0.634243	0.808615	0.759076	0.867139	0.559538	0.742222	0.738891	0.547386	0.454405	0.56267	0.864915	0.824287	0.712302	0.403314	0.679493	0.717381	0.54029	0.869763	0.527213	0.338786	0.525751	0.790359	0.672285	0.519289	0.78716	0.74006	0.83525	0.593714	0.758342	0.815696	0.770938	0.839477	0.585211	0.74713	0.76857	0.735892	0.509783	0.810893	0.733265
cg16781548	0.539867	0.92619	0.445904	0.907865	0.925926	0.940462	0.925958	0.767608	0.689117	0.524487	0.47341	0.781995	0.62818	0.952536	0.582505	0.841449	0.780061	0.835036	0.779537	0.961339	0.752808	0.931251	0.7872	0.901561	0.91891	0.904035	0.834017	0.508956	0.924951	0.264647	0.903704	0.947466	0.766986	0.780392	0.807013	0.900702	0.791902	0.807338	0.954684	0.958378	0.810659	0.933614	0.84997	0.70501	0.485322	0.857327	0.754155	0.875225	0.866065
cg16781647	0.0168776	0.0126336	0.0136072	0.0245848	0.0143326	0.0165424	0.105654	0.0159101	0.573551	0.552475	0.0129666	0.0122469	0.0156392	0.0124963	0.0230022	0.617932	0.0215795	0.0182924	0.0779189	0.0277131	0.683942	0.384111	0.488932	0.0162683	0.0146496	0.389362	0.55815	0.59321	0.019424	0.0108233	0.232296	0.0750847	0.0170657	0.298571	0.0149612	0.629806	0.451056	0.692571	0.0223149	0.0256209	0.387378	0.65912	0.036425	0.0228526	0.0270547	0.61822	0.0134684	0.0121565	0.0403651
cg16781715	0.946483	0.926205	0.9211	0.962561	0.912261	0.952628	0.929891	0.954311	0.90735	0.96895	0.957641	0.892883	0.947032	0.935172	0.952379	0.932136	0.932303	0.943227	0.951038	0.952291	0.943489	0.937556	0.934515	0.92857	0.953801	0.921646	0.938778	0.903503	0.919047	0.9449	0.938869	0.900416	0.948623	0.923556	0.958336	0.944216	0.953471	0.895955	0.957819	0.955439	0.948094	0.949581	0.928577	0.951625	0.908164	0.946202	0.929409	0.933142	0.92427
cg16781753	0.694415	0.783284	0.552766	0.879892	0.847501	0.84317	0.847548	0.726797	0.791496	0.702413	0.867338	0.910807	0.638889	0.870628	0.853526	0.813729	0.81392	0.719912	0.751896	0.697622	0.901451	0.856543	0.876762	0.767214	0.859828	0.887824	0.848471	0.406763	0.867715	0.316375	0.877296	0.824162	0.812371	0.536817	0.841418	0.682146	0.715124	0.663524	0.850494	0.651518	0.677777	0.554994	0.816283	0.623813	0.839422	0.337688	0.887401	0.876867	0.875082
cg16781880	0.77152	0.826307	0.810588	0.768647	0.796159	0.860208	0.83902	0.821827	0.889914	0.650007	0.433751	0.797648	0.838206	0.863943	0.73293	0.401402	0.816874	0.856874	0.800946	0.865082	0.67063	0.767226	0.587244	0.803014	0.620593	0.822924	0.802088	0.26019	0.659069	0.59945	0.52678	0.898819	0.667205	0.819625	0.705137	0.584966	0.875297	0.4703	0.803647	0.900928	0.73929	0.777166	0.422123	0.757523	0.845351	0.807929	0.791538	0.478025	0.853823
cg16781907	0.80994	0.780319	0.693045	0.737856	0.872202	0.817433	0.851146	0.735486	0.863982	0.649314	0.619228	0.826884	0.721831	0.876593	0.832818	0.581087	0.645076	0.636603	0.792275	0.590334	0.60117	0.61693	0.653887	0.918145	0.741012	0.773899	0.831267	0.558623	0.869618	0.560413	0.56848	0.885081	0.477535	0.808449	0.828112	0.575255	0.71125	0.886073	0.864733	0.878554	0.825324	0.815341	0.677471	0.623701	0.623092	0.841294	0.582502	0.842615	0.655234
cg16781964	0.853209	0.891695	0.736155	0.871507	0.871519	0.884425	0.883466	0.909664	0.87272	0.905261	0.87675	0.829391	0.865645	0.834307	0.873362	0.730428	0.819674	0.866353	0.896225	0.951922	0.848419	0.820021	0.8605	0.855091	0.884971	0.908326	0.929519	0.845191	0.788554	0.802225	0.775967	0.812009	0.822658	0.876848	0.918769	0.664901	0.917279	0.86146	0.851042	0.910767	0.908189	0.901023	0.877489	0.726342	0.835407	0.846683	0.81391	0.842405	0.839807
cg16781992	0.200903	0.259752	0.0774425	0.272994	0.23589	0.100629	0.101116	0.237435	0.211265	0.0815568	0.0567329	0.355433	0.190612	0.125244	0.13534	0.320377	0.082985	0.302723	0.158689	0.375227	0.224407	0.131487	0.0762747	0.079877	0.217789	0.370754	0.347963	0.328772	0.0693871	0.0690145	0.324172	0.119276	0.121174	0.092238	0.142096	0.164757	0.283848	0.0689197	0.268746	0.0591314	0.115784	0.141553	0.127173	0.0877496	0.0327532	0.0948438	0.0752924	0.239646	0.0881005
cg16782084	0.600815	0.719321	0.540947	0.845029	0.619565	0.659996	0.616117	0.474338	0.644509	0.501678	0.676612	0.455505	0.504462	0.771443	0.66869	0.577617	0.566561	0.540974	0.635604	0.806493	0.597321	0.661798	0.566354	0.602873	0.573229	0.712797	0.624969	0.805729	0.697534	0.500066	0.674017	0.641506	0.573775	0.745392	0.519697	0.472716	0.546037	0.829313	0.772883	0.60757	0.688455	0.620387	0.388844	0.575642	0.510864	0.290001	0.538176	0.76305	0.650359
cg16782117	0.0811625	0.0387377	0.0774326	0.0714559	0.0616888	0.0764929	0.0619597	0.090451	0.043768	0.0771667	0.0630103	0.0592667	0.180369	0.0722736	0.0689621	0.0426053	0.0431128	0.0482415	0.0793878	0.0612102	0.0582056	0.131106	0.0774204	0.0416374	0.0609162	0.0947681	0.0818822	0.0547926	0.0402402	0.0648381	0.0988481	0.0424108	0.0704689	0.0898315	0.101807	0.0733687	0.0807446	0.0345261	0.135036	0.0713496	0.0741338	0.108158	0.0933219	0.144277	0.0447982	0.0746017	0.0650936	0.0619541	0.0470233
cg16782174	0.981673	0.980726	0.965945	0.98551	0.983034	0.979763	0.983873	0.983193	0.977528	0.984509	0.97298	0.981405	0.960489	0.98741	0.923327	0.97664	0.978333	0.959999	0.97786	0.981402	0.982133	0.975946	0.972013	0.970249	0.985454	0.983349	0.982274	0.974833	0.97898	0.979978	0.94714	0.98602	0.982447	0.975663	0.980482	0.98142	0.981097	0.98454	0.972894	0.983824	0.978483	0.984203	0.977696	0.965498	0.974866	0.978674	0.984082	0.9878	0.983053
cg16782236	0.918582	0.924316	0.848925	0.924081	0.894466	0.910497	0.883641	0.914279	0.898018	0.917379	0.912169	0.889045	0.865735	0.911453	0.881489	0.884795	0.857156	0.859301	0.894412	0.878356	0.89927	0.903829	0.918811	0.85582	0.898941	0.889453	0.912273	0.899266	0.918015	0.819309	0.860485	0.931957	0.888711	0.896386	0.875573	0.89915	0.926542	0.886452	0.939662	0.947519	0.87289	0.917057	0.9065	0.92326	0.856392	0.915015	0.939927	0.912446	0.838807
cg16782339	0.756816	0.878237	0.779516	0.38189	0.796877	0.909437	0.76193	0.556789	0.68538	0.926253	0.153787	0.702584	0.865224	0.89757	0.753067	0.300193	0.788149	0.223212	0.683635	0.670608	0.619622	0.820259	0.931762	0.616901	0.830021	0.917615	0.921399	0.661539	0.642833	0.343083	0.749593	0.884799	0.636847	0.818881	0.937155	0.764365	0.910121	0.886049	0.484762	0.874268	0.919484	0.861881	0.613139	0.874536	0.919448	0.886004	0.846001	0.865775	0.85407
cg16782396	0.819753	0.868956	0.78947	0.885772	0.831468	0.817405	0.747899	0.839769	0.847006	0.906056	0.817952	0.790845	0.80922	0.853323	0.866062	0.811317	0.789154	0.860236	0.851722	0.854045	0.719267	0.835268	0.844913	0.822734	0.884232	0.833062	0.836795	0.793372	0.85363	0.608425	0.83417	0.80424	0.803363	0.829747	0.864466	0.778352	0.835804	0.812115	0.816743	0.927432	0.844137	0.860558	0.834469	0.8963	0.794748	0.864458	0.848094	0.78268	0.811812
cg16782493	0.950669	0.95874	0.948508	0.977759	0.960448	0.961066	0.94688	0.968799	0.937076	0.962752	0.963155	0.950254	0.968308	0.95668	0.955142	0.929665	0.909583	0.968928	0.969814	0.96335	0.968536	0.952925	0.945375	0.939494	0.955341	0.95061	0.959804	0.95008	0.952323	0.931132	0.965959	0.964581	0.960005	0.961676	0.972558	0.971626	0.968038	0.935605	0.974609	0.967258	0.966475	0.960754	0.956578	0.948507	0.935407	0.959428	0.946929	0.952203	0.954371
cg16782524	0.796913	0.83045	0.650577	0.796022	0.725919	0.706856	0.646152	0.818908	0.792685	0.872374	0.86761	0.761504	0.745959	0.812678	0.791515	0.842851	0.722443	0.862044	0.728422	0.824159	0.793967	0.669418	0.760632	0.883375	0.830385	0.70823	0.82363	0.740044	0.832255	0.741838	0.67711	0.795162	0.747919	0.761278	0.789603	0.688816	0.819774	0.747461	0.749142	0.872262	0.801416	0.691378	0.718197	0.834709	0.749233	0.807926	0.806542	0.831261	0.784385
cg16782602	0.964366	0.928892	0.953798	0.963695	0.962666	0.967475	0.967385	0.965456	0.944737	0.973475	0.959501	0.9625	0.960917	0.956701	0.953371	0.964726	0.96062	0.95643	0.953688	0.968218	0.957696	0.960781	0.952232	0.949785	0.967042	0.931814	0.960574	0.944645	0.960144	0.95599	0.961398	0.956638	0.970184	0.961364	0.947473	0.957766	0.968162	0.963512	0.966051	0.964031	0.959771	0.963747	0.942888	0.979736	0.921333	0.964139	0.961214	0.96283	0.969344
cg16782613	0.0247259	0.0178585	0.0224269	0.0243091	0.0249436	0.0282713	0.0202998	0.0193573	0.0333732	0.0209046	0.0259299	0.018495	0.0175877	0.0270939	0.0287362	0.0191312	0.0225669	0.034801	0.0276962	0.0194286	0.0292537	0.0300262	0.0314096	0.0501158	0.0199766	0.0220458	0.0267838	0.040155	0.0348574	0.0191803	0.0246567	0.0195612	0.0191926	0.0377425	0.022709	0.0235103	0.0256596	0.0208524	0.0225919	0.0261238	0.027206	0.0210817	0.0202073	0.0370686	0.0446636	0.0323213	0.0186016	0.0226054	0.0205235
cg16782675	0.905578	0.864499	0.835359	0.902881	0.892387	0.926715	0.889853	0.912315	0.806399	0.937343	0.83737	0.835473	0.884515	0.899813	0.912921	0.894356	0.749613	0.872795	0.926634	0.929124	0.885191	0.900472	0.903884	0.409982	0.928982	0.890331	0.915569	0.856428	0.906181	0.835864	0.901971	0.874571	0.906065	0.856909	0.915846	0.893141	0.92186	0.865573	0.90511	0.913364	0.92569	0.920842	0.876135	0.904513	0.826182	0.884823	0.801991	0.914624	0.881469
cg16782719	0.839002	0.897805	0.547972	0.870585	0.802919	0.843337	0.710441	0.801755	0.904535	0.804758	0.87494	0.807651	0.741137	0.843631	0.815874	0.850175	0.769743	0.870455	0.810741	0.86138	0.835686	0.810308	0.8312	0.836161	0.843245	0.796996	0.832033	0.831726	0.862645	0.712977	0.854834	0.784228	0.780125	0.831981	0.839919	0.73526	0.873266	0.850583	0.748429	0.871083	0.785495	0.818271	0.70592	0.877867	0.791633	0.873297	0.838113	0.886809	0.818335
cg16782848	0.0224502	0.0183541	0.0178343	0.022668	0.0185817	0.0238556	0.0215815	0.0221151	0.0537626	0.0194363	0.0179339	0.0194692	0.022111	0.0253642	0.0220531	0.0195564	0.0284422	0.0235824	0.0190979	0.0231985	0.0217134	0.0283882	0.044009	0.0257818	0.0196374	0.0207398	0.0244828	0.0651518	0.0310506	0.0191013	0.0199879	0.0157414	0.0231199	0.0287834	0.0232818	0.0169416	0.0207955	0.019379	0.020664	0.0233855	0.0199522	0.0238512	0.023864	0.0210297	0.0398897	0.0293772	0.0198008	0.0152913	0.0192296
cg16782885	0.114784	0.0748174	0.047906	0.205694	0.071456	0.267981	0.0763261	0.244029	0.568749	0.0418027	0.119949	0.0469963	0.404141	0.309569	0.0756196	0.0367033	0.0337342	0.242723	0.0648263	0.110898	0.199174	0.0802073	0.552994	0.262774	0.435591	0.160284	0.245734	0.0500439	0.100403	0.0524331	0.0555362	0.0772217	0.136248	0.641221	0.0980365	0.0657068	0.214311	0.506488	0.110671	0.0798568	0.0758783	0.139209	0.114897	0.0860141	0.407408	0.115413	0.0721547	0.057463	0.091273
cg16782925	0.615463	0.919963	0.475989	0.900984	0.913555	0.930974	0.863731	0.821188	0.913589	0.592991	0.649033	0.904569	0.93406	0.906208	0.436061	0.629453	0.825782	0.677828	0.539169	0.259423	0.933766	0.872699	0.323577	0.872829	0.86053	0.768404	0.926058	0.880162	0.219908	0.15314	0.724837	0.924031	0.502003	0.925013	0.612273	0.735903	0.308412	0.895286	0.940617	0.928981	0.875966	0.68255	0.33562	0.670063	0.8747	0.144048	0.523398	0.916353	0.913529
cg16782935	0.0597255	0.0482447	0.197281	0.0827702	0.0500377	0.0625347	0.0406828	0.0619544	0.36815	0.0764969	0.9361	0.449222	0.0452562	0.0675282	0.0592646	0.0409344	0.104822	0.0818094	0.152595	0.0535558	0.0609557	0.312041	0.509362	0.0810157	0.0843843	0.182392	0.0838076	0.321835	0.0581308	0.0403243	0.0840053	0.18765	0.0653864	0.0699047	0.0625645	0.360011	0.843779	0.046177	0.0394429	0.510319	0.105183	0.550241	0.0643902	0.0975784	0.690073	0.0573947	0.0577933	0.0480791	0.0539773
cg16782974	0.94651	0.950768	0.931895	0.929924	0.95793	0.96008	0.952304	0.957796	0.922495	0.962895	0.954352	0.929419	0.946937	0.950978	0.950257	0.942557	0.884217	0.954049	0.963525	0.962848	0.951042	0.953922	0.929126	0.951422	0.953841	0.938148	0.948318	0.92444	0.951839	0.941703	0.916193	0.944317	0.899389	0.946603	0.961995	0.949088	0.952663	0.943568	0.938907	0.943775	0.961487	0.951466	0.774055	0.963	0.940054	0.946686	0.936956	0.915431	0.936984
cg16783204	0.0457832	0.0282596	0.0453884	0.0221614	0.0755217	0.0649051	0.0932084	0.0543847	0.0248322	0.0223002	0.0263032	0.0400221	0.0698721	0.0258346	0.0629005	0.0339031	0.0571629	0.0283671	0.0652354	0.02121	0.0322803	0.0748363	0.0752946	0.0168065	0.0443842	0.0470572	0.112392	0.0449853	0.0180918	0.0233374	0.107116	0.0234534	0.0804082	0.0363951	0.047306	0.08475	0.0234292	0.0173221	0.0434495	0.0410568	0.0603407	0.156506	0.0700211	0.163792	0.044859	0.019431	0.0239916	0.0244147	0.055209
cg16783279	0.508613	0.830035	0.197012	0.873227	0.642859	0.541218	0.526342	0.617034	0.904711	0.634565	0.693343	0.621441	0.477423	0.81286	0.524956	0.852533	0.526278	0.849595	0.709922	0.759935	0.834165	0.631746	0.761866	0.911716	0.729095	0.594629	0.680819	0.85453	0.891296	0.120891	0.557329	0.460952	0.442315	0.771695	0.712488	0.55755	0.746129	0.67278	0.685476	0.81876	0.599584	0.611929	0.643332	0.477505	0.644373	0.845746	0.792984	0.590301	0.393469
cg16783314	0.509669	0.432378	0.0483046	0.0449414	0.0578331	0.064586	0.0483782	0.395036	0.055156	0.0608242	0.0736442	0.461879	0.060781	0.539915	0.055139	0.438075	0.0620622	0.47196	0.0625458	0.515348	0.0735658	0.496853	0.0578039	0.0616809	0.0660421	0.0658181	0.0673189	0.0526707	0.583999	0.0431905	0.477058	0.510068	0.539533	0.383345	0.536439	0.0476015	0.383948	0.375117	0.0565628	0.0848029	0.662068	0.0748638	0.582031	0.0714753	0.305907	0.466248	0.051251	0.0464948	0.0486155
cg16783349	0.602005	0.951143	0.254097	0.981914	0.929357	0.973392	0.955401	0.891925	0.878537	0.97368	0.444594	0.941133	0.788163	0.963895	0.89129	0.965592	0.942096	0.972981	0.637701	0.970847	0.940055	0.931368	0.88905	0.956859	0.954654	0.882874	0.950952	0.933261	0.972568	0.144323	0.91097	0.951663	0.907386	0.944027	0.937343	0.924417	0.985041	0.976231	0.944906	0.90101	0.928091	0.643821	0.975342	0.761343	0.85661	0.965261	0.949206	0.964933	0.917569
cg16783412	0.987042	0.961183	0.959618	0.96022	0.972415	0.981324	0.979025	0.973858	0.971817	0.530121	0.956732	0.973712	0.977173	0.983373	0.972889	0.920589	0.979346	0.96383	0.978138	0.98465	0.950813	0.971168	0.977082	0.954696	0.982517	0.982794	0.965579	0.958374	0.980714	0.954233	0.974315	0.973681	0.961809	0.982201	0.977809	0.971118	0.978498	0.968125	0.980476	0.973833	0.983236	0.981142	0.928483	0.974978	0.953639	0.976169	0.982222	0.977411	0.974133
cg16783478	0.629663	0.947822	0.314949	0.970871	0.966829	0.944812	0.970373	0.909569	0.581445	0.165318	0.171708	0.701117	0.953953	0.958613	0.6987	0.978778	0.962668	0.940187	0.779227	0.978216	0.955749	0.945197	0.870285	0.947679	0.962116	0.831367	0.967027	0.966866	0.921111	0.0882466	0.953981	0.956243	0.894639	0.961241	0.964662	0.941608	0.961631	0.964821	0.937195	0.950532	0.955121	0.614855	0.96953	0.842815	0.255001	0.955968	0.965706	0.960451	0.943824
cg16783571	0.373433	0.892919	0.407938	0.917775	0.905442	0.804685	0.727433	0.81655	0.305751	0.487843	0.177925	0.820766	0.435664	0.410598	0.413535	0.858052	0.819935	0.721529	0.486199	0.689764	0.852789	0.901295	0.727809	0.829795	0.651802	0.746651	0.737712	0.644716	0.921044	0.253707	0.67216	0.74111	0.740253	0.605802	0.914687	0.807058	0.715316	0.762289	0.608605	0.562299	0.777148	0.898776	0.914808	0.578721	0.777293	0.954764	0.879266	0.66192	0.846131
cg16783572	0.850495	0.86502	0.755362	0.870682	0.867313	0.842267	0.843995	0.899616	0.812976	0.871059	0.663186	0.672778	0.871728	0.847956	0.808961	0.845534	0.840165	0.855067	0.88322	0.914912	0.872442	0.854053	0.821234	0.839552	0.89265	0.846678	0.872396	0.803772	0.841724	0.817334	0.846312	0.717243	0.873949	0.86501	0.866041	0.842587	0.906878	0.801421	0.866446	0.902813	0.856044	0.829643	0.721466	0.901742	0.697005	0.877956	0.859263	0.817687	0.828907
cg16783744	0.71174	0.641472	0.39362	0.694488	0.595565	0.601712	0.600264	0.608446	0.803462	0.512203	0.774778	0.608201	0.559471	0.727373	0.617938	0.726193	0.571317	0.753109	0.630587	0.678269	0.693756	0.571897	0.703428	0.854107	0.630865	0.565606	0.598108	0.76544	0.784933	0.193129	0.575051	0.591383	0.545153	0.695752	0.679172	0.585854	0.711442	0.593897	0.62605	0.667065	0.665602	0.603657	0.638477	0.588452	0.416349	0.790646	0.669058	0.678443	0.54561
cg16783764	0.783931	0.828819	0.762533	0.874115	0.76981	0.789099	0.759497	0.820152	0.752613	0.811357	0.801537	0.773885	0.80636	0.795322	0.803561	0.725365	0.738444	0.816546	0.818396	0.853867	0.806322	0.807315	0.800744	0.778118	0.835077	0.785266	0.775975	0.784728	0.829616	0.801425	0.768939	0.792767	0.808247	0.7989	0.829988	0.79293	0.831928	0.781747	0.823562	0.829615	0.795429	0.803474	0.776735	0.89897	0.76757	0.795663	0.771444	0.748872	0.753914
cg16783819	0.0253031	0.0133619	0.0221526	0.0163689	0.0161845	0.0188423	0.0137798	0.0254896	0.0983006	0.0349434	0.0326234	0.0139227	0.018237	0.0185243	0.0240961	0.0137448	0.0160099	0.0238093	0.0317432	0.0209158	0.0269494	0.0273513	0.071011	0.0235664	0.0180484	0.0157988	0.0293963	0.0409899	0.0184458	0.0168899	0.0131165	0.0137368	0.0147426	0.0199127	0.0253295	0.0151533	0.0216058	0.0354165	0.0183277	0.0233874	0.0196423	0.0240589	0.0137888	0.017773	0.0360085	0.0283003	0.0153334	0.0163334	0.0152253
cg16784092	0.0708642	0.0563262	0.0637309	0.0706317	0.0779098	0.0850896	0.0664333	0.0974521	0.0990132	0.0841475	0.096346	0.0766882	0.0801161	0.0668031	0.106351	0.0593257	0.0552836	0.0896385	0.0800954	0.080634	0.0957119	0.0933878	0.0844663	0.0801273	0.0895638	0.072019	0.078709	0.0859164	0.0809643	0.0781271	0.0661326	0.0670383	0.0826509	0.0836159	0.0831863	0.0748074	0.0672344	0.0625002	0.0565963	0.0962635	0.0872405	0.0842401	0.0833195	0.100201	0.0743502	0.109293	0.0745705	0.0589226	0.0638936
cg16784174	0.317017	0.154987	0.39883	0.456891	0.352441	0.406179	0.352665	0.289899	0.11129	0.200247	0.143104	0.209781	0.430911	0.263425	0.523904	0.134012	0.277008	0.165764	0.401432	0.259211	0.288158	0.511949	0.232329	0.105039	0.235086	0.471995	0.352266	0.270684	0.159876	0.178138	0.42792	0.28345	0.3532	0.251288	0.384673	0.471741	0.302968	0.193576	0.366951	0.246148	0.439012	0.446116	0.40303	0.545329	0.300732	0.114785	0.118802	0.169358	0.293109
cg16784198	0.485961	0.819882	0.413685	0.835551	0.849134	0.850854	0.845741	0.656171	0.521328	0.312421	0.56061	0.753995	0.809253	0.55585	0.405996	0.518992	0.670827	0.627935	0.396712	0.792907	0.593655	0.690618	0.714975	0.624967	0.457897	0.61799	0.876834	0.560279	0.857645	0.245892	0.594123	0.858918	0.480043	0.836108	0.877097	0.724764	0.810331	0.850297	0.864579	0.549951	0.562584	0.527537	0.851092	0.63363	0.675151	0.801489	0.675422	0.829881	0.633516
cg16784205	0.0734959	0.0446862	0.0579041	0.0584577	0.0711736	0.0746672	0.0567184	0.0740056	0.0528991	0.0835467	0.0692524	0.050742	0.0622479	0.0719848	0.0712438	0.036897	0.0609997	0.0893579	0.0706284	0.0645958	0.0830069	0.0638383	0.0579841	0.0674444	0.0651505	0.0663503	0.076604	0.0761813	0.081908	0.0554637	0.0497261	0.048837	0.0676065	0.0606165	0.0839232	0.0662087	0.0788072	0.0455957	0.0723691	0.0650734	0.0613799	0.0488381	0.0622388	0.0841154	0.0532812	0.0651235	0.0515392	0.0625087	0.0417079
cg16784234	0.882938	0.792872	0.652606	0.73403	0.83671	0.854082	0.484627	0.486806	0.291783	0.298511	0.568048	0.615458	0.722419	0.857752	0.569275	0.573487	0.42114	0.467681	0.830356	0.731157	0.526512	0.645317	0.667971	0.364217	0.718228	0.677505	0.602329	0.515191	0.579118	0.240949	0.717257	0.616856	0.574476	0.818635	0.455139	0.516205	0.566795	0.635019	0.82529	0.787878	0.676164	0.646928	0.795162	0.597167	0.66624	0.484613	0.382928	0.623643	0.613001
cg16784366	0.485015	0.558484	0.474481	0.322483	0.63923	0.591259	0.689468	0.191786	0.492049	0.385071	0.179256	0.334025	0.725023	0.63351	0.258283	0.152591	0.349362	0.251193	0.353012	0.413979	0.203406	0.59381	0.49371	0.792636	0.684656	0.799793	0.529112	0.20171	0.465471	0.250739	0.616107	0.599343	0.362001	0.533864	0.317817	0.678877	0.395527	0.718781	0.632214	0.736278	0.223766	0.471564	0.257548	0.446815	0.377734	0.769944	0.27219	0.241814	0.494979
cg16784468	0.939734	0.912367	0.945674	0.957314	0.937515	0.94238	0.927441	0.947209	0.864411	0.946546	0.948587	0.928056	0.933294	0.940459	0.949417	0.93655	0.920698	0.952682	0.946327	0.924647	0.941243	0.906868	0.913245	0.908842	0.929158	0.952952	0.94657	0.91289	0.924282	0.935753	0.91637	0.93283	0.935299	0.91123	0.938308	0.916715	0.956971	0.953869	0.906698	0.961581	0.904901	0.956332	0.922165	0.950303	0.909686	0.958503	0.931881	0.951716	0.897708
cg16784566	0.977796	0.968163	0.957305	0.975693	0.981803	0.975157	0.978296	0.977284	0.961295	0.984695	0.970893	0.972433	0.980703	0.98287	0.975704	0.976529	0.970831	0.968981	0.981194	0.981843	0.972001	0.962036	0.968798	0.952822	0.981242	0.977794	0.972835	0.956843	0.950981	0.969474	0.965899	0.971382	0.978083	0.958208	0.973571	0.974219	0.976711	0.979641	0.970107	0.969536	0.978067	0.982654	0.973806	0.974501	0.96378	0.957689	0.972626	0.971686	0.977177
cg16784714	0.949585	0.931428	0.731777	0.952803	0.941777	0.955656	0.898098	0.947388	0.927667	0.4121	0.914424	0.928156	0.937435	0.947142	0.838596	0.944066	0.885991	0.937382	0.656341	0.951187	0.31229	0.826827	0.938839	0.926865	0.964544	0.926676	0.915973	0.640403	0.939839	0.441898	0.937015	0.930739	0.819984	0.923566	0.951158	0.89638	0.941794	0.697529	0.67088	0.959414	0.943702	0.953738	0.947613	0.876049	0.900108	0.948383	0.931419	0.943784	0.936512
cg16784745	0.933234	0.918985	0.881892	0.842663	0.937189	0.92217	0.948258	0.919851	0.929506	0.848628	0.938466	0.900662	0.860503	0.916863	0.93623	0.940137	0.918938	0.91719	0.938735	0.948589	0.950974	0.916083	0.942182	0.943392	0.947956	0.92889	0.835295	0.943789	0.899393	0.818308	0.914659	0.920584	0.875353	0.933249	0.91967	0.907212	0.941329	0.936402	0.883655	0.93871	0.927179	0.927053	0.917656	0.931904	0.89696	0.918757	0.943268	0.82108	0.906575
cg16784943	0.984793	0.969861	0.983389	0.97304	0.981999	0.984272	0.98258	0.98355	0.977891	0.986055	0.986029	0.975337	0.985477	0.973228	0.975634	0.955804	0.984618	0.984527	0.985133	0.986677	0.979227	0.978818	0.979515	0.576082	0.985876	0.984648	0.983224	0.933602	0.975896	0.979932	0.979158	0.98187	0.980097	0.977182	0.982889	0.978815	0.986013	0.978332	0.985013	0.982847	0.983923	0.982472	0.452237	0.977337	0.977763	0.984551	0.979442	0.912764	0.976995
cg16784970	0.963277	0.954381	0.917106	0.959493	0.946799	0.947438	0.94859	0.862187	0.965749	0.966568	0.946343	0.954156	0.853364	0.946564	0.944084	0.939524	0.939247	0.944017	0.936181	0.959811	0.934688	0.928468	0.960204	0.954935	0.956698	0.938895	0.954487	0.964569	0.961377	0.884926	0.938919	0.951003	0.865782	0.959702	0.964132	0.938895	0.956073	0.960542	0.946549	0.966799	0.94369	0.921205	0.933726	0.95268	0.917845	0.947041	0.970838	0.880356	0.963099
cg16784985	0.977168	0.958902	0.882999	0.987248	0.924622	0.825896	0.927502	0.887766	0.975747	0.977201	0.304556	0.886308	0.844706	0.950139	0.935039	0.973341	0.957833	0.979614	0.901239	0.978562	0.982264	0.782609	0.926087	0.962178	0.976497	0.971762	0.981838	0.934421	0.974213	0.885206	0.825222	0.954211	0.898007	0.978861	0.950859	0.952439	0.978005	0.948389	0.945341	0.982314	0.972162	0.9006	0.982752	0.9224	0.943716	0.970121	0.969832	0.905029	0.912098
cg16785000	0.451597	0.364685	0.722101	0.547389	0.553937	0.819752	0.535179	0.597222	0.646755	0.196795	0.583388	0.58722	0.551782	0.830354	0.832161	0.213826	0.487869	0.198881	0.461523	0.259931	0.261699	0.617764	0.79416	0.816085	0.286639	0.923538	0.460828	0.608348	0.197779	0.488475	0.641894	0.612703	0.549973	0.49545	0.334855	0.726326	0.373082	0.339316	0.543446	0.259502	0.637752	0.777619	0.519464	0.657582	0.61056	0.224901	0.363283	0.870984	0.436901
cg16785050	0.0369585	0.0327029	0.0254411	0.0290774	0.0198946	0.0199086	0.0205083	0.0447076	0.0388027	0.0314722	0.0283568	0.0265371	0.037526	0.0337972	0.0222179	0.0189105	0.0411	0.0307313	0.0286574	0.0305006	0.032734	0.0267328	0.0312827	0.0288973	0.0305297	0.033638	0.0297476	0.046008	0.0191413	0.0217797	0.0194317	0.0247752	0.035009	0.0372578	0.0399193	0.0156873	0.0249997	0.0311799	0.0215016	0.0297193	0.0475399	0.0251674	0.030216	0.0211362	0.025505	0.0239355	0.0164539	0.029182	0.0211218
cg16785077	0.931134	0.934854	0.870692	0.936676	0.884497	0.891832	0.874052	0.876657	0.926747	0.916526	0.929142	0.888867	0.854395	0.904525	0.927912	0.916535	0.904988	0.930669	0.918747	0.898161	0.901318	0.916257	0.901109	0.950352	0.935021	0.890476	0.91886	0.916345	0.942654	0.782662	0.842044	0.886671	0.907843	0.856443	0.87726	0.886686	0.875404	0.7307	0.89629	0.93081	0.885326	0.848919	0.871059	0.900787	0.915276	0.924277	0.898449	0.879698	0.850603
cg16785213	0.077192	0.144937	0.0897264	0.0806097	0.0690577	0.0895313	0.0589252	0.0768409	0.0759873	0.0834178	0.0655287	0.270729	0.060544	0.0707917	0.0853494	0.0823967	0.0803928	0.067675	0.0604349	0.0616989	0.0954406	0.0834922	0.074017	0.0477163	0.0634562	0.0816158	0.0753631	0.081035	0.0436791	0.0653662	0.0913923	0.0725369	0.0919777	0.0725591	0.0982792	0.0746058	0.067992	0.0611364	0.0840654	0.0756219	0.0589361	0.156736	0.108698	0.0805876	0.0811827	0.0507018	0.0634197	0.0470538	0.0904492
cg16785291	0.896994	0.92595	0.810167	0.885812	0.919782	0.867405	0.91742	0.818007	0.927584	0.822927	0.89241	0.916463	0.796154	0.910079	0.874387	0.647737	0.797361	0.864578	0.877516	0.862754	0.943253	0.832556	0.86051	0.886235	0.916793	0.848975	0.918296	0.929341	0.929463	0.898869	0.816279	0.922333	0.81998	0.878565	0.7544	0.744829	0.890525	0.92958	0.886737	0.834225	0.826566	0.843418	0.817458	0.79507	0.909718	0.940756	0.876753	0.87748	0.898187
cg16785344	0.141825	0.0648255	0.0846895	0.06016	0.0847124	0.0983612	0.0951459	0.0640812	0.0869924	0.129273	0.0781041	0.0563744	0.0854916	0.0627617	0.0810564	0.0495565	0.0843501	0.0960638	0.115012	0.0823911	0.0531751	0.111595	0.153168	0.0748817	0.108062	0.084286	0.13997	0.100304	0.124574	0.0897297	0.0767381	0.0612301	0.0719812	0.0845061	0.0944302	0.0953867	0.110146	0.0772523	0.103544	0.107226	0.0971392	0.101924	0.0574945	0.0932291	0.106752	0.0877574	0.0848231	0.0698759	0.0525423
cg16785381	0.536373	0.89348	0.5243	0.939942	0.887246	0.621885	0.881431	0.799574	0.925151	0.913272	0.780887	0.691982	0.591225	0.84523	0.696578	0.810323	0.771187	0.955438	0.693384	0.92486	0.764459	0.87751	0.712716	0.835931	0.350432	0.861282	0.918583	0.796462	0.942368	0.289536	0.757124	0.773863	0.815809	0.659444	0.886838	0.809534	0.915096	0.894589	0.873752	0.173587	0.786997	0.811426	0.872448	0.578743	0.564008	0.90355	0.587201	0.654331	0.914421
cg16785441	0.876596	0.934608	0.846517	0.895988	0.89038	0.865536	0.900788	0.88844	0.906165	0.919744	0.858228	0.873553	0.867425	0.869893	0.859731	0.884324	0.86907	0.921767	0.852683	0.92166	0.8814	0.859203	0.912293	0.907384	0.930148	0.862799	0.875138	0.889975	0.890307	0.71611	0.858047	0.856487	0.775183	0.895013	0.8847	0.844916	0.857852	0.888947	0.890987	0.891809	0.846939	0.877268	0.834296	0.864794	0.888522	0.899031	0.888779	0.786878	0.897338
cg16785502	0.488504	0.875781	0.579744	0.534008	0.852261	0.84427	0.850291	0.670722	0.410105	0.267733	0.156622	0.69285	0.639617	0.873707	0.456061	0.452251	0.495558	0.515923	0.337707	0.827246	0.580395	0.871517	0.669282	0.721169	0.406798	0.624	0.695706	0.623641	0.898993	0.325861	0.440772	0.87206	0.537275	0.514786	0.799843	0.628788	0.538823	0.620154	0.873145	0.539265	0.633099	0.5413	0.628917	0.667609	0.555792	0.283988	0.264603	0.818398	0.701192
cg16785520	0.777422	0.715783	0.63958	0.474479	0.395514	0.751057	0.609299	0.669197	0.570739	0.694252	0.646784	0.397635	0.720365	0.440057	0.658334	0.477198	0.589128	0.581117	0.550533	0.502493	0.547668	0.537091	0.66486	0.490723	0.73609	0.647751	0.453666	0.709584	0.567379	0.421732	0.565825	0.650105	0.599642	0.690662	0.423667	0.596139	0.446617	0.641901	0.629994	0.755729	0.46137	0.513892	0.337919	0.60441	0.608475	0.793577	0.475542	0.39436	0.571991
cg16785690	0.0751453	0.38077	0.0390052	0.716242	0.0809494	0.0743632	0.137079	0.533404	0.0492034	0.0904858	0.371487	0.0498018	0.0915465	0.0815161	0.104217	0.468149	0.166624	0.333381	0.438447	0.793916	0.318034	0.0757478	0.645169	0.345137	0.380749	0.0582091	0.0736714	0.0794911	0.144299	0.0488609	0.584794	0.603733	0.464926	0.281401	0.504134	0.618712	0.701526	0.086269	0.496122	0.73781	0.255142	0.447206	0.0736314	0.0908874	0.0485397	0.0960295	0.119251	0.0670387	0.17733
cg16785698	0.056686	0.0230414	0.0442687	0.0503322	0.0585515	0.101861	0.031473	0.0772833	0.296885	0.149276	0.0677415	0.0479366	0.120523	0.0894806	0.107727	0.0268836	0.097886	0.0927606	0.0823418	0.0747434	0.0757163	0.113629	0.143274	0.0437425	0.0781341	0.0629241	0.0799206	0.116068	0.0384233	0.0413855	0.431168	0.0624989	0.0630341	0.0379258	0.0861216	0.406201	0.143716	0.0467758	0.0955626	0.0873756	0.110482	0.0859801	0.0528832	0.0765499	0.108687	0.0370273	0.0570772	0.032662	0.231065
cg16785755	0.0539015	0.0126421	0.0432875	0.033558	0.0634668	0.0644455	0.0479292	0.0617548	0.072616	0.067389	0.0639721	0.0554842	0.0821593	0.0615568	0.0834135	0.0240662	0.0757586	0.0511396	0.0808923	0.0563986	0.0589075	0.0628405	0.0917247	0.0320218	0.04522	0.0723732	0.0844407	0.0634057	0.0299533	0.0355794	0.0447954	0.065051	0.0830477	0.0440164	0.0544455	0.0625484	0.0289096	0.0525944	0.0647791	0.0586112	0.0776968	0.0586801	0.0904557	0.0381988	0.0727611	0.0333609	0.050187	0.0347236	0.0329491
cg16785840	0.940252	0.958035	0.910769	0.939533	0.95309	0.938756	0.94792	0.941208	0.820335	0.696204	0.946536	0.93734	0.925128	0.961495	0.887655	0.407131	0.850885	0.930701	0.955048	0.946716	0.934014	0.952234	0.922232	0.93497	0.936802	0.931556	0.916991	0.722262	0.930008	0.860274	0.922785	0.946708	0.898772	0.925456	0.952331	0.752002	0.955991	0.939385	0.936036	0.952438	0.869599	0.941193	0.396203	0.852793	0.931058	0.949549	0.901846	0.943485	0.909206
cg16785938	0.750076	0.799775	0.57359	0.709823	0.74289	0.629827	0.636348	0.767345	0.795794	0.77111	0.786582	0.272023	0.713278	0.294523	0.802415	0.757885	0.594589	0.412446	0.773884	0.740471	0.802055	0.740791	0.652494	0.752956	0.722441	0.71806	0.808399	0.570634	0.804864	0.297617	0.677744	0.758792	0.731562	0.634842	0.519101	0.689736	0.377483	0.690705	0.74633	0.771997	0.704289	0.491254	0.645783	0.7733	0.807268	0.354379	0.584029	0.30833	0.537548
cg16786007	0.0758681	0.0654951	0.0439937	0.0593457	0.0607887	0.0746844	0.050369	0.0788345	0.095383	0.0641839	0.0646183	0.0480449	0.0943844	0.0551255	0.079993	0.0411797	0.0534459	0.0752587	0.0723764	0.0599119	0.0797522	0.0720968	0.0776793	0.0598768	0.0492467	0.0502256	0.0698978	0.0817915	0.0587692	0.0529136	0.5946	0.080482	0.056008	0.0783778	0.0700169	0.0504475	0.0782432	0.202006	0.0900482	0.077353	0.0757701	0.178398	0.108833	0.131422	0.086584	0.0590949	0.0398563	0.0286955	0.0340232
cg16786028	0.0336633	0.0368219	0.0253653	0.0314906	0.0294347	0.0418928	0.0301904	0.0404224	0.0414207	0.0293259	0.0290437	0.0252221	0.0295515	0.0321524	0.0321499	0.0364372	0.0306852	0.0315903	0.0374093	0.02929	0.0347043	0.0444164	0.0390577	0.048366	0.0343875	0.0318638	0.035916	0.0407348	0.0328362	0.0313898	0.0303821	0.0281723	0.0392706	0.0351103	0.0304163	0.0332896	0.0388997	0.0268072	0.0380245	0.0339703	0.0380259	0.0315726	0.0326404	0.0567598	0.0409288	0.0278416	0.0298217	0.020923	0.0303688
cg16786102	0.286472	0.457909	0.248903	0.173011	0.22747	0.501448	0.479845	0.701357	0.260981	0.257219	0.194813	0.426951	0.27748	0.642422	0.295781	0.44589	0.188822	0.251113	0.241736	0.214398	0.738224	0.557002	0.353524	0.491302	0.363511	0.652996	0.431327	0.523942	0.20693	0.267075	0.293738	0.485155	0.57441	0.486934	0.744359	0.454325	0.319499	0.646492	0.376942	0.261259	0.259282	0.493208	0.320218	0.425769	0.237935	0.499315	0.239275	0.150579	0.500443
cg16786117	0.953314	0.914398	0.942095	0.932203	0.931275	0.948293	0.940879	0.903538	0.929121	0.957693	0.946848	0.941954	0.941646	0.951526	0.94304	0.93178	0.926007	0.927503	0.957138	0.955211	0.941681	0.84464	0.924959	0.919575	0.948999	0.936182	0.96593	0.923104	0.946919	0.928058	0.902165	0.91725	0.550074	0.935101	0.966966	0.942518	0.965381	0.93244	0.940934	0.96092	0.585685	0.95017	0.915576	0.946895	0.928089	0.941596	0.942227	0.928919	0.944092
cg16786136	0.896786	0.798363	0.801108	0.877183	0.891774	0.911684	0.89269	0.599987	0.900849	0.820335	0.799899	0.848793	0.872134	0.646719	0.850452	0.812747	0.62916	0.521076	0.808957	0.83142	0.951735	0.943947	0.653639	0.690008	0.666981	0.921709	0.809924	0.862379	0.87576	0.63391	0.75871	0.935832	0.519953	0.669881	0.803586	0.764406	0.382179	0.824573	0.902277	0.868567	0.711694	0.753796	0.836034	0.643836	0.879554	0.846157	0.641205	0.823372	0.867221
cg16786144	0.906383	0.943371	0.923081	0.955435	0.932096	0.907489	0.922465	0.833894	0.925104	0.880887	0.875787	0.925263	0.947212	0.851765	0.824016	0.748042	0.935891	0.914972	0.906853	0.950215	0.865967	0.933064	0.86806	0.532766	0.845657	0.933534	0.710363	0.724823	0.929714	0.68099	0.872492	0.773174	0.836505	0.912817	0.93485	0.901028	0.91767	0.846648	0.934031	0.940172	0.771076	0.941752	0.467311	0.931961	0.847239	0.927775	0.955891	0.881906	0.845501
cg16786178	0.510274	0.892442	0.634696	0.741624	0.738256	0.720004	0.556001	0.724811	0.812883	0.824199	0.673917	0.668973	0.812305	0.731482	0.812814	0.68425	0.684784	0.671006	0.593104	0.808673	0.837594	0.74555	0.775233	0.762114	0.79855	0.749112	0.781383	0.82254	0.860931	0.74394	0.732954	0.726384	0.735847	0.543086	0.668528	0.678855	0.777629	0.612558	0.802349	0.789621	0.680156	0.66698	0.588804	0.7557	0.748302	0.839514	0.807435	0.719614	0.782223
cg16786200	0.490811	0.687551	0.793024	0.819076	0.708651	0.900026	0.538493	0.834871	0.617146	0.621019	0.219366	0.756372	0.790277	0.755571	0.592841	0.735638	0.829426	0.796217	0.489192	0.688727	0.642469	0.667999	0.864286	0.67434	0.707357	0.91556	0.455683	0.674379	0.879509	0.618652	0.921478	0.87537	0.492998	0.793097	0.629981	0.533999	0.929023	0.901228	0.914056	0.779934	0.821053	0.771359	0.52106	0.811325	0.769279	0.815906	0.819315	0.875067	0.861504
cg16786274	0.506848	0.140359	0.394212	0.564003	0.59032	0.66481	0.441547	0.241762	0.528536	0.115323	0.412926	0.219283	0.300808	0.135501	0.412158	0.0755578	0.793313	0.363183	0.305592	0.175165	0.681471	0.399797	0.366277	0.0980494	0.515741	0.331372	0.62905	0.854712	0.42014	0.149062	0.565279	0.615115	0.378901	0.184518	0.746108	0.443121	0.218288	0.179924	0.734054	0.163382	0.30031	0.326674	0.418256	0.4827	0.177571	0.106441	0.90428	0.860724	0.331786
cg16786297	0.925948	0.905221	0.882696	0.790127	0.886971	0.938622	0.893587	0.800277	0.89371	0.914038	0.792046	0.856863	0.92651	0.932194	0.926546	0.878889	0.896999	0.90325	0.892189	0.908623	0.791635	0.908374	0.896962	0.906994	0.93618	0.921803	0.941865	0.875261	0.902666	0.896151	0.901144	0.89176	0.756332	0.897422	0.901531	0.446919	0.928163	0.894074	0.9392	0.944909	0.921447	0.921321	0.849459	0.907828	0.816062	0.898683	0.878415	0.935813	0.932803
cg16786304	0.0552364	0.0410541	0.0449427	0.0645286	0.0429608	0.0632109	0.0614572	0.0718967	0.0436038	0.0789928	0.0471705	0.0371561	0.0635998	0.0632035	0.0528954	0.0338536	0.0480847	0.0870092	0.0816652	0.0550599	0.0718053	0.0654692	0.081145	0.0645299	0.066801	0.0706948	0.0688404	0.0755973	0.0651374	0.039289	0.0485299	0.0409052	0.0854036	0.0615747	0.0649232	0.0439346	0.0763231	0.0441684	0.0747327	0.0683714	0.0710947	0.0616586	0.0547061	0.0641717	0.0667196	0.0477065	0.0425628	0.042751	0.0442073
cg16786315	0.0322745	0.0207201	0.0210346	0.0285393	0.0195755	0.0347049	0.0202333	0.0323813	0.0372444	0.0334437	0.0287166	0.0215765	0.024331	0.045549	0.0318821	0.0239005	0.028042	0.0361094	0.0400511	0.0324063	0.034146	0.0406267	0.0328652	0.041061	0.0340432	0.0305446	0.034902	0.0443276	0.0252308	0.0247117	0.0214655	0.0202667	0.0282472	0.0286226	0.029492	0.0264362	0.0277228	0.020316	0.0266421	0.0421457	0.0345782	0.0259708	0.0297649	0.0278401	0.025118	0.0340845	0.0197358	0.0195325	0.0211253
cg16786458	0.685053	0.670582	0.673972	0.589169	0.53018	0.641281	0.513335	0.42853	0.617699	0.657197	0.564592	0.690751	0.706946	0.730344	0.562613	0.362461	0.652401	0.738694	0.516827	0.640188	0.284076	0.514016	0.454226	0.769006	0.79701	0.589078	0.353908	0.449622	0.698302	0.580233	0.633663	0.54618	0.512761	0.364318	0.372053	0.40571	0.533162	0.658478	0.770672	0.616316	0.487051	0.71124	0.411837	0.703496	0.800662	0.733762	0.520438	0.640626	0.396551
cg16786481	0.781296	0.708672	0.698509	0.716722	0.376727	0.716022	0.748431	0.496749	0.796044	0.788509	0.815287	0.69649	0.597617	0.547991	0.40303	0.206207	0.678548	0.770117	0.776159	0.713288	0.340097	0.601161	0.52481	0.615832	0.772899	0.684156	0.511824	0.374447	0.766393	0.68919	0.557389	0.628563	0.508628	0.63899	0.679477	0.676472	0.703294	0.559571	0.802044	0.790081	0.507316	0.696546	0.353652	0.66052	0.813932	0.694141	0.34391	0.299167	0.599014
cg16786516	0.886788	0.863229	0.661854	0.751881	0.841941	0.830107	0.819479	0.867172	0.825031	0.689837	0.706405	0.705423	0.821901	0.808642	0.797305	0.635902	0.799273	0.699434	0.816871	0.879848	0.713981	0.789598	0.839366	0.728179	0.860307	0.874574	0.77233	0.503014	0.777423	0.720604	0.842407	0.755924	0.674168	0.834764	0.839197	0.700035	0.868922	0.796603	0.880559	0.870486	0.79117	0.824368	0.503568	0.856527	0.596539	0.860676	0.849698	0.63268	0.818974
cg16786581	0.327494	0.720847	0.16139	0.536529	0.791442	0.763379	0.402942	0.274781	0.409259	0.138376	0.143052	0.381307	0.554158	0.344804	0.627999	0.108285	0.411879	0.226941	0.263846	0.519821	0.564762	0.507243	0.221625	0.211613	0.333513	0.764255	0.478934	0.743018	0.23666	0.171285	0.506236	0.532601	0.364084	0.529151	0.419007	0.485004	0.311967	0.462068	0.696462	0.513028	0.401445	0.317111	0.501686	0.442122	0.75184	0.301499	0.316202	0.507717	0.523902
cg16786640	0.924277	0.949537	0.664139	0.413619	0.922648	0.683421	0.953898	0.589365	0.809879	0.124845	0.0950925	0.295822	0.917773	0.139431	0.2812	0.243535	0.888866	0.930073	0.518795	0.0863787	0.115623	0.44826	0.863901	0.0380713	0.960248	0.837949	0.366534	0.950575	0.95327	0.640709	0.587892	0.473586	0.425813	0.924175	0.15913	0.668096	0.229647	0.869953	0.854242	0.836021	0.964746	0.824532	0.225584	0.478818	0.625667	0.149928	0.947775	0.912887	0.783068
cg16786661	0.0403197	0.00976203	0.0115481	0.0124904	0.0124852	0.0159316	0.0103134	0.0224628	0.106607	0.0166528	0.0354363	0.0107908	0.0266599	0.0127762	0.0195499	0.0102743	0.0257856	0.0259022	0.0175466	0.0188808	0.0486746	0.0314452	0.0880663	0.0283237	0.0233539	0.0192638	0.0396205	0.0816608	0.0219724	0.0145907	0.0100272	0.0115361	0.0182414	0.029199	0.0152065	0.0102884	0.0216958	0.0162951	0.0186918	0.0360207	0.0173169	0.0197534	0.0119135	0.0265569	0.0956575	0.0259826	0.010522	0.00972551	0.0106156
cg16786703	0.158497	0.0781519	0.307795	0.0501152	0.137891	0.314559	0.521908	0.138047	0.192479	0.286782	0.106625	0.314056	0.111704	0.0499834	0.0567646	0.116814	0.0736713	0.123535	0.140511	0.0580688	0.58096	0.296523	0.471222	0.064691	0.0479781	0.324887	0.441807	0.158594	0.050776	0.0379921	0.0913747	0.0871633	0.224761	0.0740532	0.0579199	0.417293	0.108858	0.115052	0.0828768	0.064052	0.051568	0.218157	0.0405894	0.0816412	0.172432	0.0592372	0.196951	0.0272827	0.0837228
cg16786712	0.0208023	0.0141706	0.0176075	0.017367	0.0194813	0.0312355	0.0190627	0.0310728	0.0318387	0.0208781	0.0227557	0.0185344	0.0310253	0.018049	0.0213983	0.0174509	0.0209781	0.0243745	0.0191986	0.0222714	0.017522	0.0250963	0.0223134	0.0222583	0.0199765	0.0211825	0.0255578	0.0294968	0.0278809	0.0195027	0.0170958	0.0171811	0.0201818	0.0202441	0.0214713	0.0182319	0.0161473	0.0189137	0.0235443	0.0232403	0.0246902	0.0288367	0.0208432	0.0177751	0.0286211	0.0213727	0.0166302	0.0133236	0.017275
cg16786756	0.433328	0.952592	0.552892	0.956825	0.84644	0.914856	0.837028	0.848785	0.559497	0.534032	0.245328	0.88565	0.764332	0.978934	0.550362	0.960898	0.839375	0.826428	0.892451	0.989426	0.966527	0.90991	0.933554	0.518806	0.892363	0.969683	0.957124	0.91802	0.984336	0.504546	0.752509	0.936425	0.790846	0.981881	0.988884	0.83128	0.946193	0.970095	0.970012	0.986785	0.96036	0.986356	0.518657	0.932674	0.803983	0.991454	0.931558	0.909777	0.59219
cg16786808	0.775466	0.917233	0.639245	0.945829	0.946019	0.87171	0.918354	0.756017	0.72031	0.610881	0.854536	0.932343	0.849137	0.939025	0.918978	0.955554	0.894908	0.805202	0.907317	0.887914	0.91824	0.849442	0.842424	0.929666	0.831577	0.936539	0.934795	0.932369	0.920008	0.171813	0.884097	0.941681	0.892842	0.859075	0.893293	0.809688	0.811192	0.924619	0.902277	0.912868	0.943655	0.871889	0.838564	0.649553	0.870886	0.937416	0.904525	0.947845	0.903751
cg16786868	0.0131809	0.0149341	0.013578	0.012628	0.0132499	0.0181294	0.0140837	0.0170187	0.0216385	0.0153227	0.0112197	0.0131585	0.0158168	0.015943	0.0158904	0.0135351	0.016519	0.0151202	0.0145844	0.0146896	0.015415	0.0188062	0.0212828	0.0169464	0.0148324	0.0167664	0.018699	0.0226329	0.0157142	0.0137377	0.0130619	0.0134636	0.0161277	0.0179797	0.0162605	0.013085	0.01252	0.015064	0.0158816	0.016775	0.0191851	0.0194303	0.015246	0.0162862	0.0207824	0.0192371	0.0138414	0.0111896	0.013345
cg16787025	0.0183975	0.0127988	0.0134232	0.0164844	0.0178035	0.0340237	0.0169388	0.0182675	0.0229099	0.0193125	0.0386743	0.0235388	0.0237388	0.0200128	0.0483007	0.0152114	0.0198867	0.01833	0.0206833	0.0227403	0.0245026	0.0267123	0.0258269	0.0223598	0.014094	0.024506	0.0148033	0.0263807	0.0301669	0.014597	0.0165263	0.0168999	0.0206683	0.0230649	0.0162635	0.025409	0.019231	0.0160826	0.0240361	0.0236647	0.0273894	0.0175108	0.0175855	0.0235873	0.0255036	0.0167423	0.016752	0.0163742	0.0155547
cg16787065	0.0873128	0.0626386	0.100502	0.0716563	0.0886714	0.101317	0.0773492	0.0903605	0.0767909	0.0815536	0.0964238	0.062533	0.101037	0.0739831	0.0880174	0.0669079	0.0764434	0.107793	0.0876667	0.0782638	0.0857661	0.0895417	0.0842681	0.0806387	0.0884221	0.081115	0.084606	0.0768767	0.0678767	0.0824045	0.0927998	0.0713868	0.0814621	0.0690036	0.10708	0.089018	0.0910513	0.0650389	0.100188	0.0887403	0.0857466	0.0852453	0.0957871	0.0944797	0.0881639	0.0899327	0.0679437	0.074123	0.0566786
cg16787199	0.907362	0.882747	0.80674	0.813052	0.864013	0.917237	0.807818	0.890355	0.659853	0.897941	0.901881	0.895008	0.876483	0.932727	0.810068	0.833904	0.874221	0.934936	0.878249	0.919077	0.689866	0.800644	0.928847	0.92081	0.916248	0.880389	0.899377	0.215272	0.934777	0.715692	0.870616	0.862302	0.753059	0.898014	0.922131	0.520514	0.894088	0.855052	0.856769	0.911492	0.885244	0.835715	0.425057	0.769708	0.862232	0.934703	0.869683	0.929561	0.912755
cg16787252	0.0296103	0.0166047	0.0276466	0.030668	0.0246334	0.0380979	0.0204538	0.0341606	0.0301993	0.038533	0.039067	0.0253892	0.0280079	0.0323454	0.0337267	0.0200328	0.0294183	0.0412032	0.0422838	0.0380172	0.0418783	0.0369879	0.0345545	0.0271687	0.0324008	0.0298875	0.0292784	0.0321755	0.0361476	0.0415342	0.020681	0.0235538	0.040592	0.0348387	0.0316786	0.0531356	0.0341954	0.0231638	0.0324033	0.0588639	0.0334723	0.0392867	0.0301979	0.0390342	0.0354713	0.0383121	0.0240171	0.0272054	0.02474
cg16787284	0.0215218	0.0182825	0.0163269	0.0174608	0.0178394	0.0206808	0.0182225	0.0190189	0.0221582	0.0193085	0.0160486	0.0161991	0.0186751	0.0214889	0.0225098	0.0155953	0.0161852	0.018401	0.0200631	0.0185948	0.0135537	0.020048	0.0215597	0.0191002	0.0208966	0.0201223	0.0201266	0.0211714	0.0175004	0.0160328	0.0143181	0.0164916	0.0169006	0.0173386	0.017683	0.0154352	0.0162672	0.0185683	0.0190118	0.0177566	0.0183705	0.0186979	0.0218547	0.0251949	0.0213501	0.0196119	0.0160781	0.013388	0.0155913
cg16787307	0.328758	0.142469	0.391423	0.259481	0.254039	0.344758	0.319512	0.246021	0.152984	0.199435	0.122675	0.264637	0.302476	0.174251	0.337489	0.115314	0.214838	0.201349	0.319366	0.204041	0.166905	0.400206	0.280939	0.0766428	0.281192	0.321675	0.212514	0.257526	0.154191	0.194642	0.423044	0.2359	0.31316	0.236563	0.254047	0.418557	0.247884	0.225933	0.349367	0.151543	0.322228	0.465902	0.342706	0.37549	0.255792	0.184593	0.120741	0.0925924	0.242511
cg16787352	0.330619	0.204272	0.320756	0.278546	0.32237	0.354896	0.458839	0.374787	0.122208	0.226186	0.148107	0.250478	0.434694	0.220518	0.312749	0.18142	0.233739	0.179975	0.37334	0.326672	0.285876	0.395685	0.296443	0.0873127	0.240269	0.345783	0.26213	0.240334	0.142368	0.332497	0.369728	0.288117	0.360017	0.262397	0.356918	0.446322	0.351463	0.228868	0.330121	0.229633	0.325104	0.398889	0.330162	0.43907	0.214119	0.240773	0.214185	0.147855	0.291297
cg16787365	0.0200877	0.0396092	0.0184564	0.0189108	0.0208684	0.0175603	0.0193666	0.0216582	0.035505	0.0230585	0.0233268	0.0250893	0.0257192	0.0241622	0.0210601	0.0210323	0.0228116	0.0308757	0.0206693	0.0343788	0.0260695	0.0375658	0.0290031	0.0356939	0.026036	0.0212724	0.0249863	0.0258514	0.0245941	0.0204773	0.017036	0.0230977	0.0293649	0.0252224	0.0253793	0.0256037	0.0230812	0.0213778	0.0202312	0.0301722	0.0228467	0.0211303	0.0252289	0.0471967	0.0262589	0.0241824	0.0290656	0.0195729	0.0242584
cg16787431	0.887062	0.894112	0.881201	0.950742	0.940949	0.961058	0.944487	0.919103	0.931854	0.949649	0.222558	0.937158	0.881751	0.94812	0.957483	0.935205	0.888639	0.833443	0.955789	0.932722	0.935959	0.946471	0.921073	0.944101	0.94895	0.927077	0.942466	0.753611	0.949415	0.821574	0.833596	0.958646	0.947541	0.955876	0.961815	0.834426	0.948323	0.932164	0.912305	0.940722	0.957215	0.926029	0.451893	0.95321	0.945876	0.920389	0.951863	0.912759	0.95645
cg16787483	0.688105	0.860888	0.311995	0.733736	0.905792	0.879308	0.88702	0.670236	0.932752	0.441453	0.733131	0.861585	0.931185	0.748427	0.844719	0.903781	0.840015	0.794436	0.617996	0.92464	0.888854	0.831941	0.925496	0.934753	0.804366	0.863918	0.895048	0.945666	0.918651	0.432553	0.803503	0.921714	0.632138	0.850291	0.882243	0.798427	0.797066	0.906908	0.845579	0.90413	0.881908	0.879215	0.896601	0.767039	0.689401	0.741401	0.913554	0.914521	0.789461
cg16787600	0.732996	0.739611	0.407918	0.804896	0.668038	0.536286	0.667357	0.675611	0.906046	0.673624	0.885813	0.673724	0.466556	0.736782	0.740574	0.842874	0.44192	0.894932	0.738402	0.821629	0.836276	0.560301	0.815639	0.917992	0.514483	0.565883	0.714677	0.553711	0.891054	0.709717	0.549478	0.588063	0.67758	0.710181	0.784593	0.490385	0.793562	0.729577	0.670074	0.836327	0.668654	0.588653	0.708725	0.65135	0.730916	0.765076	0.78755	0.776471	0.494595
cg16787624	0.103183	0.146432	0.0740748	0.176836	0.106129	0.129619	0.0957101	0.106664	0.102666	0.122165	0.0966575	0.0911408	0.0934154	0.141967	0.108077	0.0904345	0.10536	0.114038	0.124111	0.0997122	0.105669	0.0868574	0.0984476	0.103117	0.095237	0.118196	0.120277	0.0974607	0.0739425	0.105284	0.0973571	0.127542	0.104367	0.0955331	0.139378	0.0975344	0.112008	0.157769	0.105656	0.103842	0.12506	0.113426	0.109138	0.203202	0.111282	0.069968	0.105193	0.0755971	0.07859
cg16787652	0.607968	0.774514	0.607186	0.810237	0.713017	0.660079	0.638517	0.715331	0.736661	0.55141	0.797201	0.730391	0.651554	0.82532	0.705351	0.632098	0.682921	0.727503	0.666041	0.771129	0.759329	0.644499	0.550879	0.660204	0.735906	0.690449	0.678101	0.550564	0.643544	0.272951	0.592387	0.712193	0.577461	0.6011	0.7678	0.496469	0.785598	0.749506	0.725077	0.779791	0.730334	0.692726	0.2097	0.643586	0.523468	0.693593	0.642923	0.578376	0.669449
cg16788014	0.493223	0.496057	0.317895	0.313013	0.59764	0.508363	0.336056	0.294713	0.237884	0.176623	0.133882	0.258168	0.436248	0.58899	0.269524	0.316557	0.350754	0.314745	0.263032	0.428464	0.285098	0.555532	0.286828	0.150022	0.30758	0.331672	0.330197	0.34731	0.216984	0.21986	0.350658	0.424018	0.379322	0.368473	0.288372	0.385138	0.236582	0.540284	0.565929	0.627548	0.289296	0.397577	0.347478	0.485018	0.364681	0.222294	0.21703	0.283836	0.409619
cg16788099	0.0169427	0.0169855	0.0203553	0.021157	0.0197502	0.0279324	0.018602	0.0189865	0.0241888	0.0254892	0.0232648	0.0190991	0.0275481	0.0341952	0.0308803	0.0292102	0.0256383	0.0353378	0.020781	0.0199921	0.0166197	0.024468	0.0308808	0.0204528	0.0202709	0.0299322	0.0174289	0.0322546	0.0208285	0.0200955	0.0218041	0.0395235	0.0369053	0.0146735	0.0269561	0.0234637	0.0185825	0.0145549	0.0333997	0.0158185	0.0329196	0.0532048	0.0219497	0.0270412	0.0379046	0.0152632	0.0329411	0.0168285	0.0183562
cg16788137	0.0228553	0.0134447	0.018895	0.021685	0.0183543	0.0253749	0.0173956	0.0230759	0.0313808	0.0234933	0.0157846	0.0185831	0.0230809	0.0229615	0.026279	0.0168618	0.0201459	0.0315878	0.0264032	0.0192093	0.0205432	0.0275229	0.0239655	0.0224678	0.0281411	0.0213749	0.0292923	0.0227461	0.017984	0.0216457	0.0156998	0.0228819	0.0350071	0.0185249	0.0263227	0.017271	0.0236372	0.0178947	0.024848	0.0254784	0.0312948	0.0234909	0.0183163	0.0345975	0.0252417	0.0314804	0.0196883	0.0168228	0.0163515
cg16788234	0.0514609	0.048077	0.0477443	0.0622553	0.0583532	0.0823253	0.0459418	0.0714429	0.0621714	0.0964993	0.0736953	0.050956	0.0707559	0.0708042	0.0643201	0.0742645	0.0512607	0.0841451	0.0725885	0.0621642	0.0446317	0.0486025	0.0823847	0.0571765	0.0601979	0.0730867	0.0631705	0.0751881	0.0517141	0.0539679	0.0672164	0.0618341	0.0677157	0.0558609	0.0752029	0.0544527	0.0760409	0.040864	0.0755024	0.0598665	0.068347	0.0633537	0.0773396	0.0705744	0.0483599	0.0814238	0.060561	0.0410426	0.0487987
cg16788286	0.438765	0.0121403	0.0975411	0.019536	0.0175098	0.535683	0.0145104	0.0181477	0.0325966	0.0156464	0.0379309	0.0180063	0.015934	0.0158265	0.0166613	0.0160457	0.0189103	0.0204723	0.0192552	0.0151603	0.0154692	0.0206582	0.02809	0.0490817	0.0169058	0.0161632	0.021397	0.02825	0.0241665	0.0192381	0.0180981	0.0177876	0.0249724	0.0188071	0.0197902	0.112006	0.0136974	0.130613	0.0373963	0.025966	0.0154814	0.0164048	0.0268706	0.0779216	0.0251393	0.534681	0.0125908	0.0106075	0.0748503
cg16788322	0.0363814	0.0262798	0.0275945	0.0609293	0.0345675	0.0433672	0.0386475	0.0378428	0.369647	0.0484066	0.0245152	0.0380931	0.43772	0.0296967	0.0535915	0.303337	0.0477195	0.044057	0.495452	0.63746	0.303465	0.417895	0.280709	0.0314811	0.0330685	0.056499	0.0360044	0.0375537	0.172138	0.0232631	0.416669	0.0584999	0.355677	0.0345622	0.0596443	0.492292	0.497918	0.0269331	0.414231	0.0307515	0.0461364	0.0591668	0.078313	0.0474023	0.0434899	0.023884	0.0331549	0.0183638	0.363219
cg16788391	0.0289274	0.0293876	0.0233235	0.0347773	0.0276581	0.0267247	0.0260704	0.030768	0.0322973	0.0433621	0.0260541	0.0250242	0.0301358	0.0294509	0.0349734	0.024102	0.0317547	0.035324	0.0397019	0.0302496	0.0242303	0.0334689	0.0319103	0.0286083	0.0282226	0.0306799	0.034426	0.0241596	0.0314953	0.0258187	0.0241749	0.0313903	0.0365733	0.0275219	0.039525	0.0228271	0.0260597	0.0289682	0.0296454	0.0299391	0.0381326	0.0343786	0.0334583	0.0366222	0.0317574	0.0264254	0.0195235	0.0172726	0.0217096
cg16788436	0.9692	0.957688	0.927656	0.96184	0.948548	0.960167	0.948205	0.96679	0.932669	0.956973	0.956891	0.9401	0.965291	0.964512	0.957211	0.947471	0.946615	0.954959	0.953857	0.9472	0.967042	0.95277	0.945662	0.938181	0.949484	0.936505	0.945271	0.942721	0.94474	0.929667	0.950613	0.929773	0.948413	0.945029	0.963132	0.941135	0.958932	0.95099	0.951311	0.962057	0.951921	0.971503	0.959178	0.968127	0.938463	0.957249	0.935668	0.963726	0.969556
cg16788538	0.0242844	0.0145785	0.0177555	0.0143046	0.0157694	0.0223948	0.0174968	0.0190714	0.0392918	0.0187832	0.0167708	0.0253044	0.0205536	0.0170778	0.0196514	0.0143762	0.0253949	0.0201959	0.0190293	0.0341161	0.0211223	0.0213417	0.0538971	0.0203998	0.0159801	0.019408	0.0209051	0.053895	0.0220789	0.0150045	0.013449	0.0135973	0.0175548	0.0230936	0.0165394	0.0102529	0.0183903	0.0170638	0.0174177	0.0213031	0.0171058	0.0285449	0.0169404	0.0187773	0.0406656	0.01817	0.0234858	0.0139107	0.0140857
cg16788797	0.920197	0.884449	0.912443	0.949261	0.92358	0.932781	0.931557	0.923374	0.935706	0.959085	0.944232	0.901387	0.921919	0.933711	0.942141	0.920529	0.85779	0.945827	0.936206	0.928095	0.934457	0.905919	0.92968	0.921185	0.93037	0.898123	0.940761	0.896951	0.933327	0.940229	0.933092	0.910916	0.93602	0.919593	0.893576	0.901182	0.947933	0.913721	0.908261	0.950186	0.944343	0.932097	0.92705	0.915337	0.911068	0.9387	0.923262	0.947406	0.925965
cg16788831	0.816385	0.867127	0.594721	0.88739	0.822649	0.850249	0.79873	0.807793	0.554476	0.342481	0.782114	0.819722	0.820682	0.850043	0.654275	0.759397	0.63401	0.77536	0.702645	0.86584	0.650182	0.837518	0.875411	0.841052	0.835341	0.696811	0.854477	0.856716	0.841351	0.453398	0.846993	0.68732	0.676538	0.835454	0.902125	0.810432	0.795069	0.832181	0.888752	0.868865	0.802881	0.826128	0.824867	0.81256	0.830717	0.850925	0.808815	0.844667	0.728262
cg16788865	0.719214	0.738832	0.677214	0.523481	0.708444	0.771978	0.51213	0.602968	0.833299	0.659358	0.799011	0.478285	0.545481	0.685404	0.259419	0.163564	0.725035	0.770986	0.608596	0.906933	0.183219	0.657212	0.34237	0.849541	0.798522	0.828071	0.800659	0.465537	0.757883	0.349458	0.503987	0.686731	0.431939	0.640342	0.39593	0.619297	0.605578	0.285252	0.630763	0.465625	0.318728	0.536138	0.23943	0.42915	0.705428	0.847364	0.667329	0.325525	0.698634
cg16788912	0.0135886	0.0165128	0.0142239	0.012911	0.0101187	0.0134214	0.0100247	0.0134382	0.0190878	0.00923998	0.014178	0.0110126	0.0153105	0.0114825	0.0134055	0.0101601	0.0157566	0.0154758	0.0125491	0.0104743	0.011023	0.0134965	0.0144444	0.0161593	0.011143	0.0189408	0.0141047	0.0172515	0.0132251	0.0106519	0.0150732	0.0114629	0.0137002	0.0146844	0.0181885	0.00921231	0.012992	0.008934	0.0111283	0.0133782	0.0126764	0.0128204	0.0139955	0.0245695	0.0218303	0.0108756	0.0148668	0.01059	0.0111839
cg16788937	0.92505	0.94604	0.878818	0.91454	0.94848	0.95903	0.868995	0.879912	0.925552	0.937189	0.719438	0.906655	0.954529	0.939478	0.947982	0.935849	0.89066	0.789195	0.694189	0.94602	0.954684	0.927524	0.945529	0.84822	0.870211	0.960935	0.891095	0.873781	0.942786	0.914738	0.948025	0.966594	0.657081	0.94308	0.957099	0.768335	0.911427	0.944785	0.960203	0.888273	0.949329	0.927164	0.965896	0.939948	0.873099	0.953047	0.925796	0.940673	0.819803
cg16788942	0.386683	0.755393	0.407331	0.759847	0.539168	0.703974	0.483143	0.765733	0.485172	0.509439	0.343167	0.503588	0.740625	0.564579	0.415726	0.449469	0.563207	0.531143	0.441954	0.511515	0.572966	0.72383	0.647091	0.408043	0.676782	0.547448	0.72981	0.651942	0.47323	0.388427	0.620356	0.437529	0.473172	0.510988	0.610503	0.582523	0.408375	0.498904	0.557545	0.711661	0.494871	0.650442	0.607274	0.6113	0.353303	0.502213	0.649965	0.56871	0.632991
cg16788962	0.871488	0.934129	0.928411	0.856068	0.944946	0.929912	0.946311	0.955201	0.942797	0.92695	0.591591	0.911304	0.921744	0.956799	0.875689	0.905479	0.926526	0.92285	0.941493	0.862481	0.952469	0.939812	0.949412	0.9328	0.934539	0.920577	0.956816	0.358756	0.945667	0.871285	0.92414	0.94732	0.791806	0.92845	0.94721	0.926986	0.916268	0.951203	0.933374	0.958586	0.910079	0.926472	0.876153	0.882693	0.929828	0.943445	0.942391	0.797063	0.958703
cg16789084	0.0422657	0.0336787	0.0522351	0.0335862	0.0359813	0.034435	0.0341195	0.0342116	0.0578925	0.0267558	0.0321015	0.0239438	0.028944	0.0309826	0.0241389	0.0436878	0.0281586	0.0368476	0.027661	0.0218658	0.0441185	0.0319285	0.0439001	0.0500213	0.031913	0.0312752	0.0516024	0.05014	0.0518886	0.0307996	0.0347114	0.0313528	0.029885	0.0383029	0.0259042	0.0142725	0.0269669	0.0265575	0.0202441	0.0420172	0.0278388	0.023816	0.0256591	0.039449	0.037617	0.0390795	0.0292578	0.0303269	0.0317067
cg16789104	0.0809796	0.0277788	0.310725	0.0415613	0.313085	0.178626	0.0454003	0.0310809	0.146093	0.0255577	0.0164073	0.0265754	0.0740733	0.0263785	0.0343878	0.0523751	0.404663	0.0583559	0.0312928	0.0463178	0.0225425	0.0736569	0.0757062	0.0263006	0.123748	0.234134	0.186707	0.0256072	0.0599297	0.0207426	0.469762	0.096801	0.0735946	0.0788321	0.0499266	0.235975	0.0365644	0.0370326	0.082155	0.0386607	0.0831023	0.0636042	0.0457438	0.0852836	0.197747	0.262036	0.0243015	0.0378342	0.110271
cg16789129	0.256869	0.90886	0.514713	0.896408	0.902932	0.767829	0.861254	0.908188	0.463388	0.841854	0.919225	0.894755	0.906416	0.802691	0.852012	0.897643	0.771569	0.309348	0.885518	0.893004	0.922864	0.929114	0.48174	0.909271	0.594193	0.927606	0.925656	0.843273	0.808027	0.312994	0.849541	0.851833	0.823326	0.867482	0.906636	0.672078	0.794717	0.731166	0.911935	0.916911	0.853378	0.546841	0.858017	0.822416	0.219066	0.631839	0.866065	0.872563	0.870471
cg16789230	0.263168	0.120026	0.223018	0.107812	0.179662	0.337187	0.161351	0.196455	0.0626866	0.321349	0.0756939	0.136092	0.497501	0.117261	0.206978	0.0720526	0.196157	0.161815	0.428885	0.158115	0.556424	0.273103	0.315986	0.07472	0.211232	0.139654	0.120257	0.0983686	0.0789753	0.0976144	0.305544	0.17309	0.181736	0.169759	0.328723	0.312154	0.149836	0.110856	0.255356	0.17942	0.243533	0.204328	0.210101	0.41443	0.120612	0.132828	0.149582	0.154303	0.233463
cg16789335	0.791928	0.867329	0.735227	0.900223	0.868418	0.812241	0.838834	0.784582	0.818741	0.836446	0.847514	0.809597	0.783979	0.781025	0.764098	0.803974	0.767493	0.824701	0.807879	0.845383	0.760156	0.765672	0.786007	0.863189	0.840927	0.768896	0.808073	0.801835	0.819801	0.583053	0.763848	0.808158	0.678993	0.769059	0.844585	0.760947	0.828968	0.60517	0.79711	0.860328	0.780305	0.760501	0.614825	0.791544	0.761896	0.865844	0.820585	0.773336	0.757338
cg16789540	0.628894	0.875443	0.51436	0.850892	0.844383	0.813824	0.833432	0.819787	0.791211	0.574977	0.700769	0.86129	0.885709	0.755559	0.614908	0.799055	0.836903	0.792143	0.690908	0.840396	0.788766	0.818324	0.709875	0.903737	0.824573	0.796113	0.851838	0.860249	0.841219	0.450751	0.812949	0.822931	0.729628	0.82209	0.836415	0.833327	0.743602	0.804586	0.818877	0.835557	0.736088	0.803408	0.806485	0.763549	0.570564	0.833361	0.803717	0.802182	0.731532
cg16789592	0.0218048	0.0141719	0.0226853	0.0133575	0.0175218	0.018695	0.015153	0.0197284	0.0223078	0.0211917	0.0215737	0.0154017	0.0239552	0.0186556	0.0159022	0.0177764	0.0162313	0.0178674	0.0192744	0.0153069	0.0176219	0.0226485	0.0195365	0.0183564	0.0201087	0.0191939	0.0207614	0.025585	0.0175078	0.0148325	0.0180453	0.0147846	0.0183463	0.0214482	0.0215971	0.0165075	0.0156073	0.0186451	0.0191166	0.0177907	0.0189193	0.020756	0.0185785	0.018221	0.0194652	0.0196009	0.0156684	0.0164552	0.0150169
cg16789680	0.120623	0.4112	0.175884	0.123441	0.349989	0.143904	0.0632777	0.20933	0.0630855	0.181767	0.0717222	0.52683	0.237651	0.376577	0.144926	0.0622424	0.205897	0.112577	0.159669	0.426434	0.170209	0.304011	0.365628	0.439016	0.137626	0.23162	0.436555	0.111153	0.100804	0.108234	0.401058	0.186755	0.15954	0.138637	0.205945	0.248426	0.211781	0.177777	0.573605	0.152001	0.217634	0.246109	0.191077	0.422802	0.0630846	0.234444	0.104257	0.143022	0.202245
cg16789707	0.473853	0.454945	0.319754	0.484019	0.527455	0.451182	0.338115	0.474142	0.450034	0.350421	0.401483	0.355708	0.492436	0.446775	0.377889	0.30881	0.312209	0.373569	0.303962	0.501208	0.438681	0.338133	0.324254	0.388604	0.391119	0.344387	0.422233	0.215459	0.458294	0.253206	0.229417	0.464041	0.278336	0.476793	0.40863	0.292222	0.379734	0.227199	0.582951	0.494651	0.405856	0.267464	0.164003	0.496298	0.288825	0.493481	0.448837	0.389569	0.430701
cg16789849	0.439642	0.509157	0.406837	0.357465	0.625051	0.709341	0.494506	0.392804	0.403877	0.197913	0.539859	0.707988	0.831515	0.245765	0.64625	0.173795	0.463986	0.18857	0.281404	0.225703	0.858542	0.669081	0.221223	0.564863	0.256071	0.528412	0.787342	0.614005	0.588882	0.289184	0.463334	0.781185	0.61802	0.279577	0.26862	0.489895	0.348621	0.404746	0.873987	0.150351	0.241624	0.543292	0.460849	0.553262	0.323699	0.148357	0.238055	0.166616	0.729219
cg16789863	0.838059	0.450703	0.434249	0.517001	0.423338	0.705484	0.570497	0.522334	0.445825	0.381087	0.187358	0.419084	0.412864	0.849663	0.347016	0.624266	0.456639	0.566391	0.392215	0.640637	0.322948	0.419228	0.3902	0.156624	0.411995	0.538365	0.58548	0.294543	0.38101	0.288619	0.856442	0.477291	0.493401	0.821133	0.38687	0.485846	0.426749	0.909272	0.699417	0.968084	0.506242	0.731375	0.406374	0.565424	0.475541	0.283463	0.347608	0.258052	0.573671
cg16789934	0.0155219	0.0136406	0.0155495	0.0131538	0.0129146	0.0132413	0.0116815	0.0137882	0.0189469	0.0121429	0.0133677	0.0145751	0.0135043	0.0139737	0.0141734	0.011637	0.0141321	0.0176369	0.012399	0.013478	0.0163236	0.0177559	0.0166125	0.0216533	0.0126415	0.0183362	0.0163557	0.0231822	0.01647	0.0152671	0.0155438	0.014922	0.0157136	0.0159007	0.0138198	0.0110095	0.0123924	0.0148702	0.0125961	0.0151948	0.018764	0.0155415	0.0143077	0.0174193	0.0182676	0.0168163	0.0144412	0.0162691	0.0122986
cg16790239	0.287553	0.0449904	0.0415463	0.0707559	0.0407631	0.352994	0.0519695	0.071654	0.124613	0.160717	0.0684203	0.19835	0.0618283	0.0438114	0.0546755	0.0562037	0.230674	0.055919	0.0585294	0.0948806	0.0526905	0.104429	0.0775972	0.0527445	0.0575195	0.0711388	0.0818053	0.0658903	0.0680334	0.0583067	0.0415525	0.0557156	0.0584917	0.0545755	0.103118	0.0554754	0.189534	0.309133	0.0461298	0.0638176	0.0523002	0.0509136	0.0677571	0.0755193	0.046219	0.0892688	0.0501603	0.0361884	0.111747
cg16790291	0.66799	0.768839	0.467661	0.73691	0.613169	0.55677	0.588089	0.653716	0.783844	0.339616	0.799893	0.642272	0.529901	0.762988	0.528308	0.518249	0.55835	0.75502	0.682331	0.744476	0.751202	0.585624	0.650042	0.688891	0.764317	0.600113	0.65406	0.716754	0.779854	0.443311	0.543469	0.585735	0.585086	0.702549	0.72255	0.573406	0.717758	0.685196	0.582466	0.796883	0.660559	0.604927	0.697858	0.538976	0.68254	0.776359	0.702562	0.728447	0.552054
cg16790374	0.0958343	0.0896599	0.232348	0.443392	0.291271	0.604653	0.133695	0.307264	0.0579717	0.255683	0.102716	0.248004	0.345803	0.406435	0.708737	0.567442	0.219983	0.100875	0.201404	0.769347	0.576226	0.352154	0.231624	0.558444	0.159211	0.658795	0.340683	0.334592	0.07572	0.106583	0.4542	0.290263	0.69244	0.195063	0.323202	0.648767	0.23096	0.275532	0.691342	0.261472	0.669415	0.481505	0.439223	0.35249	0.104766	0.411928	0.071076	0.569689	0.337886
cg16790390	0.691644	0.85072	0.872049	0.922809	0.740802	0.638744	0.925109	0.659738	0.630426	0.698079	0.547419	0.645896	0.886648	0.867766	0.642158	0.869818	0.801415	0.761731	0.742608	0.422031	0.788547	0.801271	0.673852	0.908157	0.850378	0.754961	0.736854	0.189703	0.793244	0.517783	0.859739	0.93201	0.64919	0.840159	0.682633	0.761031	0.734335	0.422932	0.929458	0.801171	0.821519	0.870457	0.766758	0.820077	0.840568	0.747808	0.642758	0.50609	0.912149
cg16790416	0.0976472	0.0802119	0.102669	0.095352	0.0761294	0.102239	0.0968756	0.089152	0.0859203	0.0791198	0.102506	0.0904827	0.124052	0.0867606	0.136588	0.0364507	0.0716079	0.0621404	0.210671	0.231427	0.081298	0.21233	0.0836898	0.0585611	0.102785	0.126414	0.118125	0.0617185	0.0535565	0.0480471	0.436725	0.0869152	0.116313	0.100039	0.186766	0.275642	0.0933249	0.266474	0.155834	0.0733469	0.233039	0.278991	0.104443	0.164213	0.0666722	0.0624702	0.0675664	0.413882	0.0600907
cg16790466	0.733552	0.91978	0.795512	0.827553	0.918507	0.870199	0.861313	0.851631	0.853386	0.934341	0.826681	0.892654	0.872369	0.886185	0.849568	0.823635	0.820943	0.813142	0.882167	0.87921	0.935504	0.843485	0.911389	0.935937	0.91315	0.889715	0.839473	0.851567	0.868687	0.748756	0.787615	0.902577	0.796073	0.91602	0.911454	0.716183	0.886395	0.818325	0.900844	0.878776	0.848172	0.872034	0.665958	0.870894	0.822077	0.918597	0.852211	0.878434	0.911124
cg16790560	0.650314	0.466368	0.613185	0.38083	0.352791	0.619596	0.363451	0.363586	0.166155	0.324858	0.208207	0.33179	0.555243	0.603725	0.552681	0.405457	0.34331	0.350042	0.527358	0.322949	0.301505	0.642504	0.460141	0.293389	0.553017	0.420229	0.500033	0.492501	0.476287	0.319478	0.589977	0.543884	0.40039	0.533578	0.565372	0.534794	0.490624	0.333593	0.472137	0.276735	0.390793	0.503394	0.437178	0.521526	0.56426	0.26947	0.394743	0.687681	0.57107
cg16790610	0.0305444	0.0382236	0.0305203	0.0300982	0.0304319	0.0373829	0.0296764	0.0388804	0.0321092	0.0406837	0.0329741	0.0257955	0.0312897	0.0367558	0.0383883	0.0290203	0.0293421	0.0413691	0.0463755	0.0371338	0.030578	0.0338308	0.0307574	0.0288462	0.0448173	0.0368405	0.0378378	0.0304584	0.0263577	0.0270182	0.0300462	0.0274352	0.0342911	0.0300729	0.046483	0.0318866	0.0375643	0.0265343	0.0272943	0.0420935	0.0402213	0.03588	0.0290048	0.114732	0.0315791	0.0245498	0.0289069	0.0275636	0.0310427
cg16790682	0.0366923	0.0278272	0.043045	0.0505333	0.0254853	0.0556602	0.0375861	0.0555868	0.0387285	0.0534804	0.0349028	0.0345233	0.0418206	0.050437	0.057328	0.0303608	0.0374386	0.0532835	0.0589677	0.0529564	0.0500508	0.0466705	0.0495562	0.048516	0.0606238	0.0450669	0.0646268	0.041301	0.0371769	0.0309074	0.0432062	0.0355778	0.0582245	0.0423845	0.0483566	0.0370328	0.0723319	0.0315522	0.0572213	0.0567406	0.0490041	0.0601986	0.0438006	0.0668996	0.0416983	0.0444027	0.0423532	0.0328788	0.0389248
cg16790794	0.35735	0.459019	0.425487	0.557176	0.398485	0.523591	0.537049	0.627042	0.441388	0.562925	0.571386	0.362415	0.465659	0.498636	0.579797	0.554067	0.334065	0.390811	0.625173	0.58057	0.629251	0.46419	0.40455	0.415656	0.239104	0.538266	0.574596	0.39406	0.514103	0.329412	0.374276	0.418779	0.574176	0.478335	0.455642	0.495265	0.624469	0.648536	0.267258	0.70257	0.44524	0.555447	0.615241	0.489976	0.29155	0.459773	0.156401	0.39944	0.503267
cg16790827	0.92345	0.876388	0.904578	0.96675	0.865973	0.89548	0.901523	0.68183	0.930928	0.606678	0.895763	0.886906	0.872838	0.948988	0.799299	0.611008	0.879304	0.824658	0.913775	0.779391	0.820245	0.883102	0.903945	0.939516	0.863467	0.890443	0.893934	0.897724	0.937424	0.679747	0.818628	0.860724	0.630919	0.907876	0.806251	0.704277	0.776856	0.927412	0.93945	0.945491	0.809295	0.907366	0.863768	0.823542	0.88026	0.918862	0.880892	0.909808	0.833781
cg16790844	0.814694	0.870883	0.396082	0.893496	0.700068	0.846953	0.872469	0.819966	0.837732	0.896029	0.738	0.898199	0.864874	0.825261	0.527205	0.87399	0.730277	0.896645	0.760041	0.895771	0.849847	0.885888	0.853875	0.927555	0.93862	0.851705	0.879688	0.914808	0.717794	0.251192	0.905462	0.924912	0.569771	0.906577	0.945563	0.897675	0.892849	0.899246	0.913649	0.899272	0.832381	0.809439	0.939685	0.5936	0.693084	0.894706	0.891205	0.779625	0.882761
cg16790847	0.454878	0.778678	0.214758	0.772399	0.694066	0.635663	0.654793	0.574575	0.816871	0.736089	0.444507	0.67201	0.586882	0.648294	0.547839	0.822465	0.383502	0.705437	0.441142	0.747916	0.761927	0.593783	0.729666	0.876497	0.756595	0.584992	0.696514	0.754062	0.813842	0.342925	0.575177	0.639108	0.44393	0.724256	0.710762	0.580433	0.737288	0.685401	0.705867	0.792637	0.613843	0.528691	0.700103	0.535753	0.768913	0.802295	0.655566	0.551146	0.613713
cg16790890	0.0124522	0.0119167	0.0117067	0.012451	0.00968877	0.0145563	0.0112718	0.0139755	0.0164903	0.0106157	0.00962801	0.0103529	0.0116923	0.0124716	0.0128697	0.0113313	0.0129074	0.0129387	0.012348	0.01286	0.0119728	0.0152833	0.0177805	0.0155912	0.0123792	0.0133141	0.015399	0.0153223	0.0112364	0.0111136	0.00985951	0.00965714	0.0121019	0.0122875	0.0133763	0.00932403	0.0127875	0.0121986	0.0132164	0.0124428	0.0123491	0.0124836	0.0125473	0.0119186	0.0154858	0.0122617	0.0105911	0.00899104	0.0103401
cg16791134	0.387933	0.202576	0.31495	0.233389	0.2888	0.392907	0.340573	0.318936	0.196346	0.285447	0.16269	0.281899	0.357808	0.235046	0.274087	0.155364	0.304684	0.221808	0.329469	0.253861	0.252438	0.373853	0.28483	0.138629	0.257587	0.443744	0.280994	0.231677	0.224404	0.258969	0.602681	0.244766	0.286183	0.263335	0.315882	0.40264	0.273728	0.268524	0.399776	0.296701	0.285102	0.498564	0.317199	0.470516	0.414485	0.24932	0.185541	0.201919	0.244643
cg16791143	0.249037	0.86136	0.450149	0.949801	0.944182	0.926617	0.945757	0.626478	0.132596	0.601994	0.140802	0.920737	0.564181	0.931884	0.363243	0.338765	0.616295	0.446901	0.629149	0.748458	0.946924	0.934775	0.793806	0.329644	0.637386	0.558342	0.930594	0.622844	0.846427	0.169294	0.926999	0.819351	0.520726	0.924826	0.959109	0.852897	0.909122	0.939511	0.954794	0.837605	0.819765	0.854485	0.934514	0.713486	0.219175	0.349376	0.541382	0.298535	0.933043
cg16791173	0.838582	0.894508	0.818576	0.905918	0.826429	0.822001	0.845914	0.853004	0.890046	0.853714	0.602714	0.822416	0.87838	0.879687	0.835538	0.840494	0.859033	0.87371	0.828856	0.885941	0.841391	0.845491	0.856754	0.874379	0.88093	0.84246	0.824055	0.826412	0.866841	0.84947	0.861736	0.860042	0.857574	0.848231	0.879573	0.820102	0.883045	0.82397	0.848977	0.889969	0.855437	0.852502	0.762436	0.85755	0.818738	0.825986	0.868105	0.852172	0.860799
cg16791186	0.0215773	0.0134255	0.0197365	0.0203678	0.0150635	0.0195994	0.0152625	0.0208126	0.025934	0.0187258	0.0136925	0.0129024	0.0179759	0.0185917	0.0443781	0.0184331	0.0271351	0.0195965	0.0152859	0.0187826	0.0209378	0.0211634	0.019707	0.0246118	0.0280795	0.0186061	0.0194142	0.0500653	0.0185334	0.0107368	0.0134563	0.0433602	0.0150991	0.018871	0.0232016	0.0144226	0.0180699	0.0247638	0.0235058	0.0285708	0.0136574	0.0203029	0.0259452	0.0174751	0.0322095	0.0223029	0.0174994	0.00989368	0.0114961
cg16791210	0.10936	0.0622138	0.127021	0.125973	0.100742	0.130548	0.105564	0.0930733	0.0584129	0.101212	0.0679793	0.0857551	0.118595	0.0989432	0.111977	0.0891072	0.0770483	0.0806949	0.11695	0.0840992	0.107904	0.13418	0.109047	0.063416	0.0824488	0.117823	0.0720703	0.0793246	0.0663437	0.0831964	0.0963023	0.0980171	0.105008	0.0835383	0.102425	0.123485	0.119774	0.123506	0.102523	0.0870856	0.0728117	0.103563	0.0953617	0.154392	0.0680004	0.0715565	0.122481	0.0715508	0.0660822
cg16791216	0.018916	0.0141943	0.01379	0.0137498	0.0148461	0.0190923	0.0157071	0.0140233	0.0168298	0.0166231	0.0130373	0.0106359	0.0163874	0.0193835	0.0184194	0.0137993	0.0164556	0.0160612	0.020366	0.0194488	0.0121443	0.0181965	0.0195671	0.0180035	0.0191878	0.0218911	0.0201005	0.0162542	0.0168216	0.0158695	0.0136265	0.013122	0.0143125	0.0173914	0.018169	0.0141875	0.016025	0.0157917	0.0175614	0.019008	0.0205523	0.0158947	0.0178543	0.0171835	0.0151013	0.0192751	0.0177685	0.0117335	0.0143311
cg16791218	0.987593	0.990546	0.9882	0.988895	0.990647	0.989015	0.990908	0.987281	0.979496	0.990365	0.987044	0.988598	0.988418	0.987789	0.988992	0.987394	0.983378	0.980417	0.988755	0.986961	0.988384	0.984298	0.983849	0.980126	0.989357	0.985481	0.986499	0.954474	0.984367	0.989996	0.987782	0.989589	0.985839	0.98568	0.987499	0.986349	0.986483	0.988528	0.98928	0.982474	0.988055	0.989478	0.98805	0.986524	0.975492	0.986979	0.990726	0.99144	0.990043
cg16791267	0.0206583	0.0150265	0.018033	0.0266186	0.0219722	0.0231964	0.0178022	0.0214456	0.0495552	0.0250126	0.0237255	0.0149389	0.0194461	0.0204364	0.0250924	0.0175026	0.0240927	0.0299819	0.0204951	0.0243771	0.0308885	0.0256315	0.0425389	0.0358373	0.0200924	0.0225403	0.0266836	0.0396727	0.0241066	0.017522	0.0189151	0.0204056	0.026708	0.0269837	0.0232943	0.0121515	0.0196845	0.0174498	0.0138386	0.0192544	0.0215896	0.0285136	0.0188481	0.0379803	0.0429519	0.0241075	0.0177119	0.0188278	0.0178938
cg16791424	0.0771006	0.229682	0.37471	0.838317	0.373839	0.10114	0.798826	0.1355	0.1426	0.38336	0.788432	0.769509	0.144483	0.102743	0.102264	0.259004	0.263058	0.434569	0.626178	0.808515	0.293466	0.687994	0.467824	0.14323	0.17144	0.732641	0.679366	0.833353	0.0834406	0.141058	0.358357	0.370173	0.379893	0.131039	0.125308	0.593113	0.736248	0.800942	0.159583	0.112061	0.119834	0.264571	0.189647	0.114091	0.103729	0.135643	0.375618	0.088929	0.155203
cg16791508	0.900897	0.951528	0.899932	0.94795	0.912716	0.945889	0.878701	0.816816	0.925302	0.941182	0.833128	0.930489	0.920687	0.922056	0.822811	0.676251	0.901029	0.50121	0.953279	0.870938	0.926594	0.912853	0.86778	0.932148	0.945348	0.940856	0.9339	0.717358	0.934593	0.816185	0.813704	0.538042	0.88601	0.931724	0.937326	0.78329	0.958549	0.870059	0.85473	0.951531	0.888642	0.924911	0.672362	0.937962	0.925092	0.888568	0.923131	0.949581	0.915054
cg16791528	0.349102	0.315005	0.575405	0.541938	0.425618	0.468343	0.374087	0.511985	0.177899	0.257716	0.541978	0.296408	0.569234	0.254541	0.390907	0.178165	0.539903	0.250875	0.399651	0.331332	0.42156	0.545797	0.393466	0.200005	0.412283	0.597416	0.319899	0.237028	0.181317	0.272169	0.596192	0.411761	0.480307	0.356266	0.43345	0.617403	0.299857	0.482808	0.520146	0.275866	0.436081	0.564428	0.37528	0.595445	0.321568	0.227925	0.235592	0.305399	0.317466
cg16791539	0.0359465	0.029567	0.0403562	0.033934	0.0367317	0.0297549	0.0336928	0.0383719	0.0662018	0.0342732	0.039071	0.0301596	0.0449071	0.0336205	0.0359947	0.0336839	0.0351718	0.0394704	0.0398369	0.0310956	0.0687644	0.0541994	0.0483243	0.0496862	0.034867	0.0482698	0.0378976	0.0638044	0.0456559	0.027077	0.0303698	0.0319823	0.0457513	0.0524138	0.0346355	0.0397764	0.0344767	0.0357308	0.0432335	0.0452857	0.0390332	0.0305167	0.0449292	0.0299992	0.0620826	0.0663425	0.0395138	0.0305181	0.0277009
cg16791601	0.921492	0.718891	0.909601	0.916381	0.910536	0.941712	0.936872	0.897682	0.839682	0.914048	0.885069	0.783063	0.910383	0.931539	0.9499	0.926818	0.860197	0.928999	0.953025	0.936905	0.941468	0.934577	0.90548	0.894706	0.889988	0.925319	0.885453	0.914659	0.898495	0.910085	0.913535	0.899431	0.947308	0.896679	0.947315	0.914014	0.891256	0.85603	0.946022	0.95138	0.942642	0.932817	0.937823	0.903461	0.843733	0.905	0.906389	0.923605	0.920046
cg16791619	0.228384	0.490404	0.104614	0.720941	0.684461	0.267547	0.712386	0.552543	0.885673	0.593253	0.904238	0.653943	0.177942	0.473732	0.505529	0.14784	0.630658	0.552251	0.671159	0.820349	0.818835	0.640136	0.718248	0.87324	0.640198	0.592529	0.768629	0.762321	0.917027	0.80892	0.531553	0.40953	0.548312	0.763618	0.719879	0.546087	0.761855	0.875372	0.734442	0.881121	0.40982	0.484232	0.472335	0.370018	0.0597242	0.609192	0.805443	0.701507	0.433766
cg16791686	0.319163	0.427536	0.311669	0.43507	0.435505	0.434226	0.496845	0.437098	0.197735	0.284952	0.353279	0.196239	0.410302	0.321947	0.27468	0.198967	0.322374	0.380856	0.306431	0.462127	0.381966	0.470714	0.443376	0.500527	0.405651	0.410196	0.516791	0.28674	0.483326	0.116683	0.345988	0.369655	0.331137	0.419678	0.298999	0.481215	0.378039	0.321394	0.410838	0.577657	0.376354	0.429488	0.4111	0.357568	0.430233	0.258539	0.2103	0.426383	0.431485
cg16791721	0.011878	0.0104092	0.0101953	0.0114098	0.00879312	0.011082	0.00946818	0.0115586	0.0306443	0.0121866	0.0122166	0.0112393	0.0103259	0.0122846	0.0102112	0.00970069	0.0134809	0.0130478	0.0128503	0.0137287	0.0110389	0.0111699	0.0319133	0.0183784	0.0128221	0.0134268	0.0123692	0.0330138	0.0156147	0.00947691	0.010447	0.00997519	0.0128682	0.0183179	0.0129457	0.00989381	0.0129685	0.00937793	0.0114422	0.0149057	0.0130436	0.0116684	0.0148895	0.0225333	0.0240867	0.0139623	0.0106048	0.00956059	0.00945895
cg16791781	0.36365	0.887943	0.75028	0.88266	0.880012	0.603335	0.874585	0.866279	0.838948	0.660899	0.853935	0.765495	0.886684	0.331547	0.369025	0.80811	0.768557	0.585056	0.881569	0.907811	0.88288	0.895951	0.492716	0.56869	0.893004	0.832147	0.863287	0.450159	0.461239	0.803836	0.812406	0.866972	0.638581	0.447712	0.890631	0.455129	0.900305	0.868307	0.889215	0.906568	0.389453	0.477219	0.37758	0.941802	0.606523	0.853906	0.82704	0.797921	0.699564
cg16791797	0.49355	0.671215	0.423464	0.71153	0.832658	0.774757	0.55478	0.682348	0.834551	0.400218	0.728191	0.461945	0.740014	0.855034	0.578972	0.690247	0.68082	0.720622	0.760628	0.490424	0.873222	0.846827	0.791267	0.476801	0.799082	0.664329	0.772919	0.849093	0.734873	0.28205	0.765439	0.789884	0.665066	0.816874	0.738418	0.484988	0.706013	0.824341	0.83627	0.595548	0.684762	0.679579	0.448078	0.655136	0.496428	0.475004	0.491863	0.579443	0.598311
cg16792002	0.86399	0.792008	0.608349	0.688968	0.888253	0.91385	0.871225	0.928435	0.790436	0.779372	0.903501	0.830256	0.914731	0.737926	0.90526	0.809235	0.830026	0.878924	0.89733	0.918383	0.913053	0.888889	0.874979	0.818479	0.895341	0.889282	0.88151	0.838542	0.843264	0.855314	0.877122	0.865786	0.552399	0.863913	0.914315	0.886164	0.889217	0.85384	0.895546	0.812419	0.840791	0.788153	0.786495	0.83201	0.860954	0.827797	0.869475	0.827239	0.814744
cg16792014	0.320673	0.400331	0.268589	0.386934	0.621513	0.548043	0.611629	0.468303	0.45295	0.297552	0.52892	0.493382	0.62377	0.646225	0.426037	0.399488	0.428836	0.295511	0.418275	0.592762	0.177581	0.511168	0.446616	0.394021	0.355976	0.702994	0.365317	0.387498	0.237325	0.37516	0.464947	0.526872	0.574923	0.654805	0.475041	0.460447	0.390187	0.335534	0.578887	0.218942	0.720631	0.602272	0.418151	0.639761	0.433835	0.609142	0.380461	0.459938	0.477765
cg16792062	0.278546	0.187316	0.484402	0.243413	0.559095	0.686444	0.904522	0.208767	0.202083	0.135883	0.143853	0.679734	0.368233	0.859019	0.885907	0.539334	0.439655	0.119023	0.431746	0.117762	0.405035	0.471799	0.220083	0.221674	0.317911	0.760168	0.445122	0.53502	0.175677	0.29402	0.700458	0.717505	0.647953	0.750815	0.859028	0.587362	0.206947	0.437546	0.338403	0.133583	0.305741	0.656578	0.713324	0.318089	0.796028	0.188411	0.517444	0.797554	0.743209
cg16792066	0.0263527	0.0290602	0.0270413	0.0315778	0.0227362	0.0307017	0.0213913	0.0239116	0.0424851	0.0289937	0.0228516	0.0230455	0.0240267	0.0251471	0.0223501	0.0240712	0.0266658	0.0327183	0.0208125	0.0279039	0.0247337	0.0268847	0.0485251	0.0335068	0.0247619	0.0269955	0.0313736	0.0491196	0.0337225	0.0206942	0.0212603	0.019505	0.0299613	0.0364173	0.0274189	0.0202553	0.0196078	0.0232237	0.0219212	0.0366558	0.0250468	0.0255875	0.0295682	0.0364643	0.062452	0.0273808	0.0217117	0.0336419	0.0272791
cg16792071	0.346541	0.6238	0.378797	0.348629	0.533919	0.526364	0.347708	0.344407	0.203242	0.28504	0.19129	0.318865	0.474819	0.681658	0.342062	0.321449	0.390293	0.254579	0.338927	0.283183	0.268578	0.511956	0.472602	0.343703	0.32183	0.402521	0.412159	0.286149	0.25033	0.24092	0.40865	0.407798	0.359764	0.436595	0.403946	0.421886	0.35326	0.48626	0.750971	0.349051	0.371105	0.428457	0.311363	0.532863	0.63383	0.259393	0.226407	0.370229	0.506386
cg16792202	0.0174564	0.0182524	0.0175157	0.00997882	0.0130771	0.0193352	0.0126708	0.0124682	0.0188761	0.0175948	0.0207731	0.012553	0.0178938	0.0114414	0.0153034	0.0107284	0.0206562	0.0172396	0.0146297	0.0124169	0.016481	0.0145661	0.0195194	0.0152766	0.0119088	0.0134717	0.0140559	0.0194912	0.0125086	0.0120811	0.0106426	0.0126694	0.0149077	0.020081	0.0151389	0.0114984	0.0155511	0.0131461	0.0157996	0.0139855	0.013427	0.0177515	0.0118535	0.0128872	0.0176665	0.0128858	0.0124739	0.0105406	0.0104395
cg16792230	0.917985	0.940743	0.896441	0.900023	0.853218	0.876798	0.90347	0.875372	0.895806	0.889885	0.910506	0.919138	0.891267	0.886539	0.901882	0.833348	0.878807	0.914988	0.889981	0.886547	0.938498	0.895115	0.868089	0.850484	0.892482	0.927164	0.901898	0.864336	0.857606	0.872142	0.910146	0.905881	0.907312	0.896728	0.874982	0.890244	0.89711	0.914464	0.92035	0.927935	0.885701	0.923293	0.902723	0.93155	0.879604	0.887453	0.917511	0.915636	0.855114
cg16792302	0.950102	0.940315	0.840737	0.940068	0.914209	0.911025	0.862569	0.947615	0.925269	0.976048	0.968865	0.94222	0.870647	0.968255	0.948211	0.971137	0.899195	0.958501	0.946366	0.951973	0.958726	0.852286	0.88962	0.93058	0.960287	0.866997	0.936804	0.926574	0.942167	0.962773	0.884085	0.932913	0.914443	0.915394	0.9411	0.82444	0.932924	0.905861	0.947545	0.960196	0.947368	0.919332	0.696428	0.93983	0.850814	0.923056	0.957378	0.95662	0.926973
cg16792312	0.857812	0.919195	0.776872	0.864903	0.831585	0.850483	0.776412	0.822363	0.842024	0.790632	0.916141	0.89771	0.800907	0.911612	0.830184	0.891406	0.792279	0.890992	0.862989	0.888285	0.834134	0.783093	0.857497	0.906382	0.894717	0.818455	0.870373	0.86697	0.921761	0.859978	0.804259	0.82661	0.853059	0.863658	0.837321	0.735002	0.841762	0.904027	0.808931	0.890335	0.84819	0.87177	0.878682	0.794718	0.859648	0.873766	0.879473	0.878712	0.850415
cg16792347	0.90963	0.875172	0.858873	0.908612	0.879126	0.904414	0.877759	0.881771	0.84312	0.915323	0.864895	0.792186	0.82709	0.919091	0.883579	0.87123	0.673555	0.862442	0.924723	0.914294	0.845188	0.873269	0.879324	0.86306	0.91544	0.867276	0.895205	0.798062	0.928761	0.862874	0.913964	0.877562	0.90658	0.931164	0.882671	0.898325	0.904231	0.850364	0.904478	0.823016	0.910195	0.917453	0.8546	0.793677	0.809066	0.917428	0.897183	0.904496	0.922154
cg16792363	0.335553	0.101359	0.142293	0.118831	0.0947618	0.209189	0.143702	0.169228	0.0571816	0.0628618	0.0764789	0.0928551	0.168263	0.0780678	0.143501	0.0530558	0.0803021	0.112822	0.150815	0.149889	0.086631	0.172109	0.121496	0.0369076	0.105128	0.232307	0.119279	0.244324	0.125141	0.106572	0.243302	0.146684	0.158848	0.146674	0.164871	0.22117	0.135094	0.0886156	0.358725	0.0971002	0.153789	0.260816	0.172331	0.251741	0.0904817	0.0838122	0.0796729	0.079582	0.219046
cg16792548	0.430846	0.401446	0.266322	0.483465	0.469155	0.436646	0.314049	0.250495	0.17184	0.271074	0.124064	0.306015	0.55522	0.385424	0.361246	0.130246	0.195238	0.186845	0.279972	0.27942	0.489414	0.363042	0.439273	0.175679	0.280484	0.332927	0.303138	0.3314	0.266597	0.32266	0.325449	0.525566	0.314651	0.245733	0.358264	0.332136	0.274242	0.242167	0.563835	0.291802	0.315008	0.469469	0.389137	0.358419	0.331034	0.146611	0.328201	0.355277	0.389472
cg16792604	0.0119701	0.00909174	0.0101659	0.0110035	0.00987046	0.0125687	0.0127148	0.0109788	0.0156886	0.0116343	0.0102987	0.00972406	0.012089	0.0120184	0.010574	0.0100542	0.0119761	0.012609	0.0110113	0.0115341	0.0104595	0.0154853	0.0162511	0.0129663	0.0133391	0.0108854	0.0126276	0.0144153	0.0123992	0.00990472	0.0102901	0.0114422	0.0108395	0.0132584	0.0120133	0.010606	0.0108101	0.0106859	0.00876762	0.0109323	0.0114555	0.0124343	0.01026	0.0108879	0.0127056	0.0123913	0.0108984	0.00906314	0.0109171
cg16792613	0.139268	0.0656858	0.125037	0.150242	0.10925	0.149469	0.128067	0.158388	0.0842917	0.156112	0.129938	0.11759	0.162947	0.135461	0.162865	0.0735149	0.0847483	0.142211	0.151914	0.144902	0.151807	0.17413	0.100988	0.0920728	0.146991	0.15678	0.130261	0.0825252	0.0907185	0.0906187	0.116885	0.128462	0.154665	0.125572	0.154984	0.142099	0.136344	0.144905	0.143547	0.146706	0.168695	0.185043	0.15589	0.197134	0.0899097	0.112466	0.103029	0.0991991	0.0828175
cg16792632	0.0486635	0.0428374	0.0461114	0.0475432	0.0395725	0.06632	0.0384149	0.0542445	0.0482168	0.0934762	0.0433615	0.0393359	0.0522931	0.040003	0.0473485	0.0343664	0.0354539	0.0415349	0.0623621	0.0437526	0.0444243	0.0555298	0.0572394	0.0378942	0.0347294	0.0384767	0.052543	0.0491594	0.0313659	0.0512044	0.367894	0.0388791	0.0418262	0.0403625	0.0501639	0.0548865	0.0404548	0.0341835	0.0546295	0.0395625	0.0544299	0.0587212	0.0447648	0.0638881	0.0388782	0.0476061	0.0518565	0.0477674	0.0349918
cg16792706	0.902074	0.853621	0.856088	0.856079	0.88315	0.880951	0.83633	0.655848	0.469973	0.651387	0.868017	0.861633	0.87059	0.89815	0.833807	0.805731	0.768058	0.502505	0.849514	0.938662	0.507971	0.807894	0.907128	0.55934	0.706888	0.822072	0.86828	0.891486	0.873433	0.642093	0.861156	0.865342	0.671255	0.886706	0.791068	0.556115	0.815845	0.641812	0.886782	0.942437	0.86996	0.888166	0.843609	0.812216	0.856174	0.932446	0.824188	0.743641	0.748919
cg16792800	0.707218	0.819777	0.234785	0.795178	0.684341	0.467847	0.606476	0.728824	0.827188	0.539931	0.86437	0.736717	0.684121	0.782716	0.660822	0.686815	0.684764	0.755852	0.701834	0.790991	0.793132	0.623594	0.742853	0.848299	0.749092	0.606979	0.685452	0.780394	0.834914	0.0797842	0.598	0.579869	0.572948	0.769903	0.767558	0.576769	0.801276	0.719959	0.721122	0.816954	0.581878	0.674047	0.700472	0.516633	0.657578	0.822064	0.776684	0.790137	0.547752
cg16792842	0.22001	0.643029	0.170053	0.701024	0.558352	0.575906	0.526275	0.562783	0.527166	0.123623	0.437562	0.649036	0.523776	0.781935	0.513138	0.602077	0.304613	0.388448	0.255468	0.749402	0.48477	0.445532	0.288318	0.881694	0.376073	0.491048	0.530357	0.478885	0.588354	0.216017	0.415536	0.526563	0.438636	0.613624	0.62866	0.270837	0.538542	0.398948	0.562914	0.585915	0.231128	0.499131	0.624189	0.271502	0.643418	0.597505	0.61141	0.575774	0.427717
cg16792888	0.795833	0.691137	0.797743	0.930022	0.935229	0.898301	0.836931	0.918194	0.62063	0.503473	0.90733	0.791614	0.924642	0.75955	0.764664	0.945882	0.919587	0.884716	0.764691	0.961465	0.697151	0.920435	0.911691	0.61369	0.957861	0.923358	0.93966	0.941554	0.938879	0.422383	0.951131	0.808108	0.703064	0.933977	0.946754	0.897912	0.91302	0.945541	0.960291	0.469589	0.942593	0.837406	0.61929	0.798344	0.91337	0.691164	0.947669	0.512144	0.948474
cg16792948	0.0156374	0.0173029	0.0162237	0.0146566	0.0126501	0.0136123	0.0132836	0.0172863	0.0220095	0.0188291	0.0142377	0.0116742	0.0148072	0.0129444	0.0139571	0.00993369	0.0160227	0.0154077	0.0143281	0.0139447	0.0193404	0.0190929	0.02047	0.0172603	0.016241	0.0178312	0.0159966	0.0233397	0.0196905	0.0130139	0.0104689	0.0132139	0.0124224	0.0202377	0.0156344	0.0118296	0.0150829	0.0105131	0.0187218	0.0234414	0.0180465	0.0161703	0.0140852	0.0186352	0.0255155	0.0160742	0.013412	0.0105272	0.0137566
cg16792969	0.89964	0.947722	0.747169	0.705249	0.809884	0.905661	0.942649	0.905494	0.935816	0.82841	0.638653	0.772901	0.90773	0.910112	0.913453	0.881275	0.941773	0.801601	0.818825	0.927808	0.865385	0.889171	0.913784	0.586766	0.926965	0.886087	0.908509	0.932022	0.844532	0.552136	0.958892	0.931669	0.737956	0.949197	0.808804	0.908551	0.699249	0.911341	0.929669	0.89812	0.788848	0.660294	0.920164	0.885743	0.896229	0.338422	0.919158	0.914918	0.896747
cg16793043	0.0121206	0.00986105	0.0103466	0.0117858	0.00920219	0.0102078	0.00874427	0.00916699	0.0129762	0.0105753	0.00898269	0.00900445	0.0102226	0.0127983	0.0107089	0.00915174	0.0121727	0.0152229	0.00919356	0.00995512	0.0124145	0.0168383	0.0121703	0.0120684	0.00984115	0.0117828	0.0118405	0.0133854	0.0112234	0.0088941	0.00792897	0.00884086	0.00971883	0.0134206	0.0110232	0.00801784	0.00962082	0.0119153	0.0099118	0.0139697	0.0088429	0.0118261	0.00905018	0.0130989	0.0133242	0.00907186	0.00862186	0.0073117	0.00786994
cg16793061	0.0286765	0.0387844	0.032052	0.0475688	0.0435531	0.0406641	0.042542	0.04558	0.025244	0.0359326	0.0306668	0.0313383	0.053645	0.0343862	0.0403053	0.0309357	0.0387935	0.035911	0.0348769	0.0374301	0.0410213	0.0593641	0.0341957	0.0341471	0.0269465	0.0349406	0.0433377	0.0260332	0.0273608	0.0335468	0.317451	0.0391043	0.0457471	0.0231453	0.05698	0.0337851	0.0300757	0.344299	0.0550201	0.0429126	0.0351902	0.0559301	0.0392513	0.0656189	0.0385206	0.0220182	0.026437	0.0262305	0.0316496
cg16793129	0.0174542	0.0222707	0.0226118	0.0171711	0.0187112	0.0201381	0.0197995	0.0206972	0.0316604	0.0207592	0.0223682	0.0217205	0.0226128	0.0179392	0.0176191	0.0172584	0.0240687	0.0251178	0.0167364	0.0225689	0.0215382	0.0223277	0.0269963	0.0242845	0.0176181	0.0224609	0.0216249	0.0259101	0.0206652	0.0169019	0.0171051	0.0173455	0.0231683	0.0232201	0.0189942	0.0151414	0.0180772	0.0164546	0.0219318	0.0212524	0.0212952	0.0223536	0.0247793	0.0287519	0.0369278	0.0198026	0.0255388	0.0167765	0.0203355
cg16793150	0.0305412	0.0327347	0.0396546	0.0805812	0.0508701	0.0400361	0.0398667	0.0396761	0.036783	0.0483461	0.0339468	0.0285127	0.053261	0.0347891	0.040201	0.0411288	0.0342886	0.0569221	0.0550537	0.0701069	0.0430615	0.0468248	0.0401014	0.0591215	0.0419696	0.0342984	0.053855	0.0394574	0.0351504	0.0329043	0.0410186	0.0587506	0.0349627	0.0403452	0.0648932	0.0356318	0.0421916	0.0329597	0.0491239	0.0438455	0.0515006	0.0488926	0.0486196	0.0756006	0.0406687	0.0389021	0.045989	0.0295728	0.029824
cg16793173	0.389233	0.219456	0.518428	0.368628	0.572975	0.557291	0.506873	0.499106	0.105634	0.242548	0.215229	0.390522	0.738506	0.274667	0.374697	0.231976	0.41107	0.221308	0.41451	0.483507	0.256366	0.504767	0.412606	0.0839335	0.351435	0.407382	0.327011	0.182475	0.234762	0.377299	0.74912	0.308206	0.631904	0.373138	0.45684	0.465455	0.340616	0.330853	0.460124	0.322943	0.385542	0.72677	0.575816	0.592404	0.54375	0.211203	0.223736	0.367649	0.265345
cg16793187	0.40193	0.244159	0.291129	0.62405	0.0731226	0.194092	0.344608	0.361371	0.647641	0.300375	0.286456	0.306447	0.414646	0.0749277	0.342211	0.278985	0.0978194	0.339423	0.487344	0.61051	0.515283	0.426748	0.464381	0.405932	0.276248	0.448209	0.370687	0.333512	0.40795	0.261092	0.424326	0.397759	0.357282	0.514024	0.348699	0.388049	0.51154	0.378643	0.387783	0.686991	0.492265	0.432224	0.285511	0.0972423	0.479696	0.452333	0.191621	0.0595516	0.242515
cg16793199	0.836806	0.880419	0.856699	0.886334	0.757794	0.835218	0.824804	0.891221	0.911713	0.767004	0.789934	0.857953	0.879056	0.823612	0.82894	0.91992	0.871691	0.770278	0.887514	0.926056	0.762258	0.824603	0.723044	0.901842	0.829596	0.863584	0.932679	0.884306	0.821295	0.733148	0.707593	0.893786	0.767312	0.851172	0.825933	0.783863	0.843127	0.893849	0.860025	0.752341	0.848346	0.826098	0.556732	0.754566	0.729014	0.904719	0.883692	0.716117	0.880088
cg16793249	0.97385	0.97856	0.98103	0.987446	0.989664	0.980496	0.984654	0.975728	0.957686	0.985336	0.9843	0.985955	0.956383	0.983058	0.784773	0.990848	0.975206	0.984924	0.984847	0.984592	0.983613	0.971284	0.958062	0.984795	0.985069	0.984897	0.977221	0.956667	0.971455	0.959002	0.959992	0.976794	0.982959	0.970337	0.979801	0.984952	0.984466	0.985812	0.981193	0.978344	0.983071	0.97583	0.981863	0.981529	0.402422	0.97969	0.984529	0.982063	0.982258
cg16793274	0.62091	0.925347	0.636743	0.858104	0.948679	0.89339	0.7262	0.875846	0.774786	0.368668	0.674487	0.700934	0.959298	0.894185	0.679401	0.918633	0.919366	0.675294	0.662189	0.691757	0.888722	0.924288	0.939013	0.910527	0.735567	0.937698	0.890735	0.864354	0.642724	0.352254	0.842981	0.936817	0.893989	0.937997	0.913228	0.839148	0.572346	0.937773	0.941028	0.950185	0.824086	0.866532	0.922461	0.779341	0.933663	0.785095	0.944603	0.948773	0.853167
cg16793370	0.786305	0.958301	0.617672	0.947651	0.891032	0.881543	0.867448	0.912595	0.836815	0.9106	0.895888	0.894465	0.800233	0.944385	0.805793	0.870885	0.842996	0.948272	0.795952	0.908831	0.926686	0.877783	0.835742	0.940774	0.939338	0.874388	0.907413	0.854326	0.89879	0.865209	0.836954	0.889223	0.826679	0.86901	0.923692	0.795496	0.956161	0.915136	0.92362	0.920143	0.871804	0.887986	0.914044	0.91156	0.795979	0.944358	0.915581	0.886149	0.928657
cg16793394	0.187192	0.902591	0.219257	0.491716	0.678288	0.61866	0.677581	0.558514	0.908473	0.0518623	0.835991	0.431414	0.506158	0.767279	0.599706	0.845691	0.393334	0.711569	0.530036	0.697916	0.424345	0.649519	0.568023	0.885976	0.142207	0.535621	0.119706	0.809464	0.49166	0.0346387	0.36167	0.154257	0.392774	0.815641	0.718075	0.426006	0.735417	0.821961	0.710207	0.880089	0.312849	0.45134	0.50669	0.0728797	0.869876	0.876826	0.0588468	0.663789	0.274972
cg16793525	0.375098	0.609157	0.428498	0.471581	0.573168	0.683642	0.588151	0.458632	0.212017	0.273751	0.205758	0.59508	0.46994	0.464927	0.392338	0.556644	0.348495	0.262147	0.605404	0.314156	0.327002	0.847546	0.529738	0.31041	0.501968	0.49928	0.874486	0.252424	0.250818	0.297971	0.663496	0.760638	0.484064	0.352193	0.440672	0.691461	0.560064	0.554964	0.670835	0.5812	0.633325	0.836489	0.550523	0.517133	0.379144	0.467711	0.439885	0.746406	0.619376
cg16793622	0.785827	0.692216	0.709868	0.830583	0.541795	0.761701	0.84722	0.742832	0.755908	0.696707	0.686336	0.731421	0.744753	0.712895	0.69642	0.558044	0.636888	0.67788	0.753616	0.799055	0.83185	0.742794	0.742619	0.641509	0.778039	0.719216	0.72721	0.776423	0.694732	0.632804	0.69754	0.717689	0.685808	0.713235	0.684752	0.768913	0.814226	0.778063	0.794679	0.805408	0.622986	0.657423	0.638382	0.852311	0.640637	0.795609	0.706317	0.71303	0.744049
cg16793730	0.0277937	0.0209804	0.0218822	0.0328921	0.0275967	0.0308425	0.020497	0.0314545	0.0335464	0.0465797	0.03395	0.0303814	0.0330877	0.0318237	0.0312369	0.0197781	0.0346554	0.032137	0.0317331	0.0352796	0.0357814	0.0460334	0.0311888	0.0348306	0.0274755	0.0296703	0.0436369	0.0313346	0.0293927	0.0237168	0.0248871	0.0274461	0.0341808	0.0316557	0.0453427	0.0230344	0.0413856	0.0203103	0.0342095	0.0412934	0.0326797	0.0323059	0.032598	0.0390766	0.0326632	0.0415558	0.02508	0.0260508	0.0217917
cg16793755	0.452792	0.533576	0.524379	0.638084	0.387207	0.85613	0.346957	0.335377	0.527039	0.48907	0.450519	0.290904	0.754477	0.787504	0.467571	0.274814	0.842746	0.198375	0.416106	0.251692	0.676016	0.574661	0.746247	0.518567	0.496942	0.896524	0.456043	0.315799	0.21232	0.273022	0.438966	0.756167	0.75351	0.815588	0.360189	0.654319	0.269568	0.320289	0.329976	0.639042	0.313101	0.763741	0.907786	0.550859	0.481322	0.457925	0.445403	0.323891	0.678183
cg16793757	0.874666	0.865403	0.812506	0.879982	0.866313	0.897055	0.891724	0.915005	0.784483	0.880235	0.86345	0.886069	0.882983	0.846237	0.903145	0.865838	0.795773	0.865387	0.904322	0.911037	0.763974	0.839933	0.851502	0.824428	0.859336	0.87079	0.89984	0.846098	0.850372	0.910263	0.875603	0.878457	0.889837	0.842464	0.834707	0.901052	0.88457	0.849192	0.854569	0.830086	0.881477	0.883295	0.892152	0.811787	0.773116	0.875054	0.856328	0.887625	0.859433
cg16793781	0.0304813	0.0211786	0.0314348	0.0346175	0.0394126	0.044132	0.0354226	0.041599	0.0423887	0.0462016	0.0395063	0.0423529	0.0336276	0.0319746	0.0371507	0.0305415	0.0307021	0.0519674	0.038371	0.0280484	0.0326335	0.0427119	0.0392792	0.0359211	0.0377613	0.0319858	0.0432407	0.0463116	0.0274772	0.037724	0.0327085	0.026568	0.0394571	0.0449775	0.0444113	0.0371407	0.035927	0.0328747	0.0444417	0.0368294	0.0452328	0.0489818	0.0453504	0.0507411	0.0437189	0.0272154	0.0255778	0.0313438	0.032025
cg16793866	0.205465	0.800668	0.523764	0.704069	0.581548	0.0438198	0.236938	0.760807	0.85136	0.610423	0.877143	0.615841	0.595353	0.755077	0.601129	0.801368	0.664148	0.760342	0.64046	0.761302	0.759781	0.645099	0.766875	0.898024	0.543884	0.642114	0.694497	0.829077	0.0991299	0.261998	0.657223	0.619144	0.638461	0.74748	0.647945	0.635924	0.733021	0.780048	0.493881	0.850168	0.724268	0.656249	0.629961	0.387246	0.753375	0.816323	0.621216	0.782763	0.556933
cg16794017	0.0590762	0.0296398	0.0365978	0.0393872	0.0407955	0.0592964	0.0368272	0.0480175	0.0546082	0.0486937	0.0327213	0.0423975	0.0468713	0.0432732	0.0473879	0.0298432	0.0307138	0.0536624	0.0433977	0.0513507	0.0493907	0.0740421	0.0430446	0.0559318	0.045387	0.0621545	0.0365896	0.0457414	0.039624	0.0359458	0.0430069	0.0499195	0.0373081	0.0461845	0.0480924	0.0417727	0.0570206	0.0589641	0.0464292	0.0498605	0.043188	0.0494913	0.0439256	0.0712489	0.0653443	0.0454766	0.0291937	0.037072	0.0292194
cg16794070	0.574292	0.0534861	0.495785	0.169362	0.102742	0.118412	0.165695	0.0776291	0.695636	0.33187	0.652047	0.29924	0.0928665	0.396532	0.502628	0.0653221	0.431033	0.579188	0.101129	0.234646	0.436376	0.129224	0.106718	0.0629258	0.580277	0.428564	0.123486	0.091827	0.128916	0.0740896	0.187051	0.0646293	0.129567	0.455572	0.0887844	0.499896	0.506663	0.283698	0.455754	0.072746	0.0830567	0.364139	0.123331	0.416983	0.587667	0.438408	0.448039	0.0454932	0.258498
cg16794345	0.0358441	0.0177188	0.0254652	0.0222965	0.0197642	0.0201007	0.0182454	0.021155	0.0512969	0.0227895	0.0185087	0.0220806	0.0176997	0.0236784	0.0184952	0.0149994	0.0268953	0.0301601	0.0208795	0.0198108	0.0294221	0.0280172	0.0408878	0.0309984	0.0210892	0.0217453	0.0253737	0.0528549	0.028922	0.0182549	0.0188555	0.0251383	0.0222925	0.0337818	0.0216872	0.0182953	0.0181167	0.0215957	0.0222528	0.0233672	0.0208056	0.0194841	0.0178241	0.0286535	0.0494265	0.0232315	0.025171	0.0163629	0.0197487
cg16794390	0.851693	0.808473	0.778429	0.890396	0.880412	0.840286	0.816193	0.852564	0.894382	0.895738	0.761571	0.851593	0.755847	0.883976	0.798334	0.684088	0.800381	0.853732	0.824823	0.86643	0.750146	0.807332	0.847082	0.859294	0.887918	0.82603	0.828333	0.844683	0.907325	0.868927	0.736441	0.81566	0.843736	0.78709	0.871334	0.839474	0.858529	0.832627	0.871096	0.873062	0.84475	0.839761	0.62824	0.820126	0.813842	0.894916	0.822142	0.8273	0.827377
cg16794406	0.0228624	0.0231978	0.0183209	0.0306503	0.0186677	0.0209393	0.0149756	0.0225617	0.0357841	0.0242049	0.0196076	0.0240791	0.0235437	0.0176484	0.023732	0.0171708	0.0221845	0.0262514	0.0230389	0.0203699	0.0222902	0.0242529	0.0391169	0.0289654	0.0211147	0.0151211	0.026593	0.0394567	0.0327252	0.012947	0.0146744	0.0191801	0.0218974	0.0298416	0.0210108	0.016806	0.018669	0.0180645	0.0204232	0.0228251	0.0222329	0.0221256	0.0212868	0.0470327	0.0343786	0.0235156	0.0214288	0.0212312	0.0181457
cg16794506	0.0526953	0.641643	0.282511	0.0444404	0.62194	0.441006	0.551707	0.513513	0.646526	0.151645	0.85207	0.372539	0.162312	0.671661	0.702983	0.842772	0.0358129	0.0497596	0.690109	0.784038	0.677528	0.559267	0.309077	0.605162	0.0337106	0.57302	0.608178	0.55059	0.439186	0.440326	0.441412	0.455194	0.658593	0.652764	0.697948	0.502192	0.484293	0.678824	0.441125	0.824443	0.482823	0.636553	0.603617	0.312144	0.237875	0.802588	0.0426222	0.0835327	0.421819
cg16794576	0.0394739	0.0562682	0.525047	0.0181345	0.613433	0.0570759	0.0138963	0.0136619	0.618637	0.0162682	0.018219	0.0163815	0.0156232	0.0206728	0.0523877	0.0118884	0.401037	0.667604	0.0170813	0.0258936	0.0153942	0.0166505	0.0160729	0.5728	0.0179451	0.625546	0.109325	0.0212281	0.47822	0.0152699	0.594993	0.554033	0.0170279	0.0596678	0.0180704	0.570783	0.57578	0.762889	0.193547	0.0451721	0.0269616	0.719718	0.0315059	0.0267084	0.0237541	0.536968	0.0120348	0.0108928	0.39552
cg16794579	0.408668	0.534278	0.574822	0.224694	0.278194	0.467049	0.288898	0.669156	0.59547	0.359962	0.546677	0.372978	0.631632	0.294295	0.347873	0.117855	0.573425	0.566849	0.275191	0.514231	0.457959	0.568445	0.502724	0.559471	0.589687	0.649549	0.270713	0.449913	0.380356	0.352187	0.451891	0.435162	0.290307	0.558077	0.270592	0.599621	0.468435	0.260072	0.532062	0.366189	0.515215	0.297581	0.248399	0.391196	0.509102	0.354028	0.277755	0.276217	0.339801
cg16794596	0.0130655	0.0122592	0.0130119	0.0159537	0.0137914	0.0139411	0.0116908	0.0119261	0.0148157	0.0120624	0.0100307	0.0119509	0.014147	0.0138394	0.0146553	0.0113911	0.0145709	0.0144203	0.0132066	0.0119144	0.0142191	0.0143852	0.0182966	0.0139067	0.0127056	0.0138869	0.0158781	0.0141	0.0148655	0.0109906	0.0115125	0.0128902	0.0133358	0.0152946	0.0131485	0.0123145	0.0128751	0.0149763	0.0123003	0.0158159	0.0138903	0.0134971	0.0142901	0.0137769	0.0155478	0.0144135	0.0115416	0.0126241	0.0115504
cg16794633	0.0584612	0.0327002	0.059768	0.0837393	0.0496312	0.0758276	0.0605303	0.0807015	0.051739	0.0840841	0.0604184	0.0552634	0.0748028	0.084231	0.09459	0.0534304	0.0934203	0.0718539	0.0574877	0.0702633	0.0677663	0.0610506	0.0826696	0.061878	0.086216	0.0610632	0.0800153	0.0654091	0.0677918	0.0558606	0.0473196	0.0629459	0.0575157	0.0697059	0.0848291	0.0577111	0.0698124	0.0428657	0.0801551	0.0800976	0.0940468	0.0745417	0.0684079	0.115256	0.0662931	0.0459847	0.0383475	0.0343421	0.0518387
cg16794665	0.0491691	0.0343861	0.0450126	0.0537475	0.0354098	0.0838557	0.0414407	0.0563265	0.0542386	0.07235	0.0527394	0.0508894	0.048549	0.0616888	0.0618616	0.0378178	0.0515835	0.0572905	0.10662	0.0429531	0.0449984	0.0648859	0.0409034	0.0442408	0.0707033	0.0734517	0.0704082	0.043574	0.0452579	0.0545486	0.0410833	0.0369136	0.0532497	0.0369506	0.0741988	0.0380037	0.0510273	0.0496739	0.0520087	0.0604897	0.0616342	0.0672132	0.0596597	0.0887787	0.0523409	0.0442836	0.0362494	0.0365517	0.0372733
cg16794682	0.920643	0.912269	0.856178	0.944483	0.893207	0.887743	0.904619	0.894637	0.896858	0.928799	0.924561	0.858769	0.879313	0.870035	0.882361	0.872979	0.837075	0.920079	0.898301	0.921021	0.885886	0.919552	0.873614	0.909201	0.886556	0.90346	0.904423	0.865497	0.895784	0.884132	0.865699	0.597761	0.846701	0.909091	0.886211	0.879253	0.920436	0.889501	0.925463	0.927915	0.898775	0.892905	0.655562	0.932146	0.818324	0.906964	0.877335	0.874604	0.885968
cg16794749	0.934987	0.948848	0.898177	0.941503	0.905689	0.910539	0.927855	0.833592	0.91726	0.715315	0.694299	0.943304	0.937172	0.930515	0.784868	0.928836	0.884659	0.934066	0.839204	0.882563	0.932099	0.923511	0.946534	0.937856	0.946137	0.955423	0.863204	0.908202	0.281464	0.568807	0.929907	0.969786	0.877108	0.935597	0.859649	0.90263	0.882725	0.939489	0.933885	0.842744	0.65225	0.903544	0.921371	0.784833	0.897502	0.954096	0.94155	0.469552	0.933549
cg16794961	0.900844	0.446911	0.3327	0.226485	0.4369	0.714628	0.301907	0.266917	0.100306	0.186415	0.0721252	0.280885	0.450271	0.399159	0.245398	0.1201	0.320178	0.131547	0.286612	0.18732	0.278393	0.424596	0.254176	0.181834	0.204976	0.319035	0.380964	0.206949	0.165515	0.226819	0.395246	0.429006	0.37735	0.737799	0.28858	0.45857	0.184291	0.265433	0.549146	0.365788	0.248876	0.318784	0.376771	0.498368	0.16562	0.118561	0.278915	0.293735	0.549369
cg16795066	0.579088	0.922804	0.727843	0.903111	0.912477	0.882797	0.772025	0.760485	0.880799	0.34681	0.773635	0.821719	0.864587	0.850262	0.902758	0.75812	0.72625	0.428932	0.84951	0.622425	0.770223	0.857701	0.869883	0.728667	0.629327	0.842674	0.931274	0.923742	0.865424	0.433374	0.764331	0.908121	0.600528	0.839662	0.759626	0.793381	0.877478	0.893164	0.898564	0.885239	0.780052	0.812309	0.528733	0.704856	0.807876	0.926683	0.634593	0.647408	0.786265
cg16795184	0.782066	0.892057	0.803099	0.656665	0.833439	0.759421	0.816717	0.828807	0.805235	0.673375	0.647978	0.864143	0.836559	0.829286	0.514364	0.587927	0.811576	0.661926	0.63773	0.809021	0.728703	0.809744	0.689109	0.752644	0.883798	0.821206	0.616915	0.675167	0.730095	0.528122	0.803345	0.708914	0.442956	0.700271	0.741053	0.737527	0.727061	0.851433	0.876468	0.809695	0.683756	0.772463	0.625651	0.693069	0.562593	0.924527	0.710158	0.665193	0.78227
cg16795290	0.0161441	0.0146617	0.0143047	0.0153877	0.015168	0.0178988	0.0150311	0.0166385	0.0191874	0.0160891	0.0119334	0.0149179	0.0148591	0.0151081	0.0158875	0.0153783	0.0179479	0.0153116	0.017065	0.0149744	0.0167165	0.0160172	0.0185915	0.0161979	0.0138085	0.0155272	0.0218508	0.0178847	0.0172566	0.0145847	0.0149436	0.0126307	0.0170134	0.0182204	0.0172996	0.014684	0.0159869	0.015892	0.0144552	0.0152325	0.0183792	0.0160199	0.0183989	0.0211671	0.0194401	0.0155706	0.0153362	0.0138163	0.0143493
cg16795307	0.16724	0.870625	0.55692	0.782745	0.61584	0.698953	0.663515	0.776431	0.877833	0.810672	0.875977	0.828287	0.693096	0.847573	0.653028	0.819257	0.661375	0.85202	0.762443	0.78697	0.844341	0.622125	0.453246	0.887675	0.756333	0.6579	0.748213	0.564651	0.672343	0.646373	0.662928	0.73643	0.350454	0.794273	0.806551	0.400563	0.836301	0.744869	0.790973	0.868476	0.743326	0.755648	0.595227	0.739808	0.502003	0.876181	0.818757	0.781186	0.753817
cg16795352	0.913287	0.884109	0.910982	0.934904	0.864436	0.886856	0.9058	0.860079	0.91759	0.925792	0.716924	0.84952	0.902307	0.907885	0.802002	0.804771	0.789108	0.678038	0.828313	0.931963	0.913669	0.923164	0.928997	0.922096	0.883534	0.905848	0.78977	0.741123	0.728687	0.925189	0.946606	0.892199	0.915696	0.928337	0.88652	0.896948	0.908478	0.867015	0.935749	0.663226	0.899216	0.939125	0.484061	0.800635	0.915445	0.900075	0.901553	0.91553	0.898035
cg16795450	0.0376559	0.0417324	0.0713393	0.0555391	0.030494	0.0490877	0.0344785	0.0753243	0.034343	0.0507127	0.0553342	0.0430517	0.0677554	0.033036	0.0631397	0.0520588	0.0515349	0.0644206	0.0764749	0.0494741	0.0655097	0.0629599	0.0432183	0.0537029	0.0584916	0.0487601	0.0679469	0.0404576	0.0452623	0.0427355	0.0327616	0.0500549	0.0520717	0.0428351	0.0416491	0.0365086	0.0777635	0.0414858	0.0682261	0.0617705	0.0466429	0.0555449	0.0493401	0.0663215	0.050707	0.0534271	0.0441254	0.0419686	0.0513926
cg16795466	0.0445196	0.0506771	0.0555613	0.0622652	0.0565779	0.0395391	0.0484189	0.122505	0.121561	0.0449916	0.0517873	0.069245	0.0719721	0.53155	0.46002	0.0391985	0.0586461	0.295415	0.0720305	0.043831	0.489871	0.38634	0.0424172	0.28208	0.0339029	0.106963	0.0977022	0.0759678	0.231499	0.0418487	0.0636374	0.0690083	0.0601296	0.0540174	0.0948561	0.151799	0.230367	0.429989	0.259134	0.048358	0.0449758	0.451636	0.0510592	0.0366427	0.609513	0.302287	0.0290153	0.0552878	0.0910157
cg16795535	0.915731	0.931323	0.923606	0.950428	0.922057	0.918679	0.921426	0.908159	0.924371	0.926737	0.911851	0.904198	0.890779	0.920171	0.894884	0.786692	0.889257	0.910251	0.924674	0.916521	0.899486	0.919227	0.944427	0.90896	0.926173	0.889544	0.885202	0.925485	0.938386	0.937741	0.946703	0.943073	0.496433	0.919875	0.899977	0.935886	0.874898	0.926773	0.889594	0.858229	0.867782	0.896922	0.648503	0.904437	0.914635	0.926749	0.907293	0.965433	0.925489
cg16795821	0.0234036	0.0191744	0.018847	0.0187487	0.0229259	0.0223159	0.0199867	0.0225217	0.0332091	0.0226154	0.0204029	0.0241217	0.016593	0.0235898	0.0210747	0.0215242	0.041999	0.0291245	0.0217115	0.0166138	0.0283898	0.0214164	0.0312284	0.0295541	0.028088	0.019882	0.0267181	0.0364786	0.0263162	0.020961	0.0192337	0.0252075	0.0232678	0.0254992	0.0242966	0.0207162	0.0207133	0.0275285	0.0230867	0.0205681	0.0233893	0.0185987	0.0218645	0.0297975	0.0399054	0.020333	0.0262342	0.0196851	0.0189217
cg16795830	0.627268	0.881784	0.593917	0.744594	0.378554	0.789892	0.543315	0.62528	0.802891	0.2545	0.221311	0.640419	0.749427	0.874606	0.596842	0.0593161	0.489941	0.324612	0.502259	0.542046	0.300248	0.358248	0.663763	0.917249	0.665501	0.724104	0.688354	0.117887	0.915529	0.109373	0.633374	0.819985	0.183744	0.774564	0.814604	0.505974	0.402241	0.787086	0.776594	0.924374	0.712454	0.630753	0.0832313	0.342601	0.774387	0.0582729	0.573501	0.743506	0.622224
cg16795898	0.0175484	0.0167677	0.0185977	0.0149934	0.0152656	0.0190238	0.0162173	0.014875	0.036525	0.0168452	0.0168866	0.0168367	0.0150176	0.017188	0.0196775	0.0161734	0.0196669	0.0175943	0.0176167	0.0173753	0.018177	0.0209367	0.0320969	0.0261429	0.0172843	0.0205069	0.0207258	0.0240144	0.0184832	0.0209846	0.0144749	0.0215696	0.0200168	0.0289247	0.0186219	0.0156458	0.0166555	0.0144442	0.0194728	0.0190129	0.0153948	0.0142247	0.016367	0.0212185	0.0265703	0.0189039	0.0169993	0.0158379	0.0176409
cg16796107	0.73399	0.62415	0.806882	0.870137	0.68853	0.8395	0.880511	0.690389	0.874235	0.863047	0.494749	0.666777	0.538436	0.66929	0.743699	0.878838	0.6176	0.418232	0.663159	0.632507	0.935595	0.537758	0.587462	0.583303	0.732311	0.882947	0.65141	0.912639	0.492664	0.649544	0.625623	0.718659	0.788776	0.664321	0.880402	0.489845	0.748812	0.675941	0.939823	0.88474	0.718966	0.817339	0.53029	0.668349	0.891189	0.410275	0.857716	0.82897	0.811711
cg16796135	0.419746	0.452706	0.819777	0.449406	0.48552	0.846262	0.633542	0.50966	0.638787	0.302327	0.190651	0.692075	0.530259	0.878286	0.677328	0.181726	0.785894	0.511734	0.575841	0.299835	0.414278	0.598342	0.401279	0.218335	0.370825	0.729677	0.492793	0.20402	0.379493	0.295622	0.683679	0.703264	0.665247	0.449744	0.728727	0.572446	0.337948	0.388299	0.477508	0.305735	0.677182	0.692852	0.454566	0.728644	0.816595	0.277945	0.468177	0.879587	0.70254
cg16796150	0.601961	0.257442	0.386469	0.0113283	0.0138332	0.0158285	0.0121855	0.104963	0.0276207	0.0228736	0.0105565	0.28558	0.0201195	0.360925	0.0168246	0.293793	0.0161531	0.292895	0.0156805	0.317932	0.0189099	0.278769	0.0236158	0.0159196	0.0195461	0.0157289	0.0151288	0.0231113	0.21887	0.0115492	0.283049	0.287691	0.422991	0.0431082	0.233451	0.0159066	0.123233	0.188216	0.0154644	0.0128577	0.532114	0.185778	0.373717	0.052258	0.380424	0.232229	0.0164441	0.0148903	0.0140842
cg16796151	0.97267	0.98271	0.370759	0.97149	0.982375	0.975016	0.982995	0.976555	0.956332	0.419841	0.585332	0.976432	0.975483	0.976942	0.977857	0.98403	0.9678	0.977722	0.97974	0.980623	0.975548	0.962093	0.97109	0.957761	0.976865	0.962961	0.976444	0.97181	0.971244	0.847992	0.982376	0.970024	0.951089	0.96747	0.978343	0.973641	0.981669	0.982033	0.97934	0.98026	0.978075	0.980752	0.978674	0.96115	0.953115	0.977999	0.953231	0.977941	0.978575
cg16796161	0.870726	0.8923	0.55551	0.647025	0.940247	0.84348	0.922805	0.771793	0.701409	0.183602	0.438695	0.260022	0.853799	0.901603	0.635386	0.251501	0.660426	0.694451	0.386279	0.932106	0.782715	0.797439	0.912379	0.776972	0.836893	0.850838	0.90964	0.862476	0.91364	0.194828	0.92363	0.816538	0.906173	0.285097	0.905242	0.907188	0.554389	0.917721	0.818005	0.906642	0.89025	0.605321	0.933568	0.742405	0.574051	0.913101	0.879083	0.940585	0.927238
cg16796164	0.92742	0.937132	0.91283	0.705385	0.788286	0.911682	0.924544	0.827769	0.939219	0.565412	0.621058	0.953961	0.67261	0.947778	0.675591	0.934119	0.937961	0.715327	0.477219	0.649151	0.911796	0.89119	0.930202	0.918308	0.732444	0.916201	0.950913	0.926345	0.955473	0.443335	0.922567	0.804591	0.696351	0.742935	0.940069	0.89676	0.80475	0.960698	0.920217	0.933732	0.869347	0.932955	0.946179	0.698767	0.940061	0.949719	0.685803	0.967461	0.904665
cg16796272	0.872633	0.873706	0.892898	0.904942	0.911892	0.864757	0.793686	0.89865	0.867954	0.882309	0.898344	0.894686	0.875174	0.923215	0.601589	0.895428	0.809069	0.903594	0.866426	0.89419	0.86797	0.870134	0.900643	0.888851	0.878514	0.912682	0.914321	0.526794	0.866995	0.44545	0.618424	0.856503	0.860774	0.868486	0.904254	0.815263	0.865554	0.876958	0.872369	0.909064	0.855872	0.858581	0.384077	0.868092	0.866779	0.902662	0.847076	0.902945	0.829884
cg16796354	0.886951	0.922391	0.905353	0.885623	0.949888	0.915298	0.953225	0.936898	0.903329	0.929432	0.856741	0.937449	0.897368	0.930276	0.924306	0.873552	0.928673	0.886655	0.868151	0.948	0.847875	0.874475	0.927394	0.919493	0.941666	0.93673	0.879128	0.932039	0.946202	0.926371	0.951003	0.941529	0.76648	0.9496	0.904335	0.92527	0.906443	0.936106	0.889041	0.854472	0.915272	0.871438	0.861423	0.77619	0.887731	0.958064	0.925276	0.943678	0.944897
cg16796458	0.912572	0.833353	0.810579	0.819338	0.82061	0.864481	0.903952	0.666527	0.857872	0.891901	0.85883	0.819922	0.850319	0.815285	0.760701	0.881736	0.861508	0.864718	0.898158	0.840777	0.905252	0.739488	0.782126	0.884417	0.832351	0.871172	0.825292	0.863466	0.893973	0.932041	0.805872	0.849912	0.641248	0.831129	0.684743	0.812003	0.86051	0.847051	0.903781	0.930626	0.834471	0.916855	0.885243	0.68989	0.911526	0.610062	0.8785	0.848081	0.773058
cg16796590	0.0381734	0.0498094	0.0415962	0.0608135	0.0413963	0.0455947	0.0324684	0.0370273	0.0441797	0.0477774	0.0373051	0.027821	0.0374758	0.0517635	0.037597	0.0279002	0.0311391	0.0464172	0.0467259	0.039475	0.0384794	0.0354358	0.0364835	0.0371475	0.0411481	0.0361941	0.0409335	0.0365597	0.0276511	0.0319658	0.0349774	0.033567	0.0313184	0.0410107	0.0407174	0.0409235	0.0346914	0.0323057	0.057431	0.0558848	0.0350621	0.0459071	0.0402436	0.070963	0.0417301	0.0467456	0.0286991	0.0334203	0.0299448
cg16796848	0.931528	0.949613	0.643635	0.94643	0.916601	0.934962	0.920857	0.862729	0.921527	0.574099	0.700431	0.882315	0.896134	0.904781	0.939242	0.902021	0.893228	0.879036	0.889996	0.905469	0.887524	0.927541	0.90196	0.888446	0.913817	0.919621	0.937899	0.911879	0.948727	0.680602	0.937027	0.946474	0.897086	0.899071	0.915193	0.849436	0.919919	0.896997	0.882691	0.856057	0.871771	0.935091	0.900995	0.905247	0.93061	0.928759	0.846433	0.94296	0.927494
cg16796899	0.916561	0.933185	0.782011	0.95944	0.936361	0.93928	0.939988	0.938981	0.658238	0.597181	0.483128	0.938318	0.944391	0.939442	0.704005	0.937685	0.815454	0.936274	0.884392	0.95601	0.931994	0.953918	0.817506	0.940904	0.936383	0.944913	0.936715	0.946326	0.917202	0.5248	0.868106	0.93661	0.954152	0.926278	0.943713	0.874904	0.692625	0.822111	0.940652	0.941657	0.929509	0.90554	0.950556	0.81254	0.9249	0.739884	0.936305	0.94454	0.952296
cg16796959	0.662936	0.735038	0.374547	0.634537	0.532179	0.634721	0.531268	0.631551	0.483074	0.430683	0.676429	0.387123	0.62659	0.447295	0.520758	0.513321	0.591774	0.563415	0.461108	0.435215	0.425055	0.590871	0.41861	0.652545	0.51327	0.552995	0.51902	0.510917	0.709602	0.351027	0.435896	0.647791	0.464797	0.608555	0.563904	0.508035	0.465777	0.619349	0.638186	0.746933	0.541995	0.54229	0.293166	0.611243	0.400333	0.424916	0.536632	0.57365	0.559576
cg16797009	0.833979	0.946486	0.902758	0.883232	0.902809	0.845146	0.877585	0.900387	0.903695	0.847924	0.836136	0.901282	0.900618	0.845974	0.881048	0.891675	0.896945	0.802334	0.858743	0.886054	0.840909	0.854422	0.894873	0.906835	0.886435	0.878286	0.838472	0.892778	0.906565	0.768162	0.926837	0.917922	0.922287	0.899681	0.883383	0.897288	0.867405	0.886673	0.8451	0.891469	0.900929	0.863926	0.922015	0.882353	0.887424	0.936374	0.915785	0.933077	0.917774
cg16797020	0.0298421	0.0272219	0.0267415	0.0181759	0.0221897	0.0314784	0.0342235	0.0224779	0.0673178	0.0359525	0.027621	0.0251193	0.03028	0.0328783	0.0233184	0.0201945	0.0322849	0.033955	0.0239193	0.0285767	0.029662	0.0387073	0.040935	0.0329269	0.0278124	0.0346454	0.0280468	0.0454154	0.0471891	0.0217469	0.0352489	0.0260578	0.0265578	0.0425544	0.0326271	0.023614	0.0217985	0.0304909	0.0354268	0.0352442	0.0370991	0.0346535	0.0437193	0.0381358	0.0586654	0.0379427	0.0231545	0.0240579	0.0272333
cg16797244	0.0187641	0.0173222	0.0178438	0.0173754	0.0217663	0.020984	0.0193632	0.0195682	0.0351034	0.0210901	0.0182349	0.0155344	0.0208981	0.0193856	0.0217041	0.0167812	0.0221775	0.0261515	0.018006	0.0176909	0.0230176	0.022455	0.0371418	0.0240478	0.0177343	0.0194547	0.0232787	0.0305915	0.0236317	0.0166635	0.0181003	0.0179845	0.0183613	0.022711	0.0181726	0.0144611	0.021439	0.0182845	0.0142754	0.0215277	0.0197909	0.0164193	0.0184136	0.0161512	0.0330678	0.0283315	0.0173868	0.0136432	0.0162671
cg16797275	0.807122	0.819217	0.801534	0.858046	0.799784	0.879332	0.866392	0.754795	0.786562	0.845918	0.386299	0.788657	0.810753	0.899432	0.862303	0.892848	0.740433	0.771215	0.685417	0.902866	0.802767	0.80059	0.84227	0.819021	0.8868	0.860248	0.835964	0.785121	0.898849	0.874792	0.845758	0.869155	0.820614	0.882144	0.780446	0.797233	0.866173	0.899332	0.841924	0.828874	0.877015	0.829667	0.836309	0.551	0.746627	0.855206	0.825473	0.833836	0.854952
cg16797300	0.0485541	0.0505788	0.078501	0.0539766	0.29002	0.343654	0.375254	0.0700672	0.332633	0.0427142	0.0485477	0.0554768	0.0636751	0.47589	0.186443	0.0455028	0.058044	0.0604169	0.176227	0.0599736	0.419719	0.190372	0.0686965	0.0978145	0.042603	0.0486909	0.063516	0.419965	0.0448496	0.0452033	0.0855875	0.10989	0.0519009	0.0677057	0.0657932	0.29203	0.166986	0.0507135	0.0614149	0.0493628	0.102456	0.0713511	0.0575215	0.0885503	0.0940944	0.0475129	0.0361558	0.041009	0.132495
cg16797514	0.512184	0.968421	0.581422	0.581305	0.682682	0.609649	0.96802	0.836653	0.699722	0.591609	0.554199	0.617315	0.774911	0.415164	0.578881	0.719472	0.54486	0.795345	0.954873	0.728148	0.652862	0.647846	0.642249	0.961944	0.644456	0.95308	0.593571	0.5832	0.326184	0.517421	0.862381	0.717454	0.606663	0.660786	0.534529	0.699202	0.649466	0.598625	0.547799	0.562778	0.5277	0.83285	0.523818	0.822983	0.512473	0.67372	0.514731	0.433387	0.707755
cg16797575	0.768772	0.899175	0.729171	0.946078	0.914282	0.932684	0.932256	0.901458	0.764707	0.887144	0.878894	0.975496	0.887507	0.986756	0.85297	0.912231	0.83154	0.858143	0.916604	0.906533	0.849348	0.834338	0.749283	0.744478	0.928502	0.913791	0.880276	0.764879	0.845307	0.565798	0.93344	0.901011	0.89143	0.780348	0.918297	0.913691	0.922421	0.938589	0.873653	0.852179	0.926211	0.974686	0.951987	0.970055	0.719807	0.732454	0.894661	0.926398	0.932879
cg16797656	0.826842	0.839208	0.76901	0.838075	0.748627	0.827431	0.78647	0.829595	0.828518	0.845097	0.762044	0.83304	0.792025	0.814706	0.783222	0.764007	0.770102	0.819194	0.821814	0.850849	0.808049	0.86428	0.826685	0.795086	0.900301	0.764021	0.815574	0.745532	0.816306	0.700914	0.786612	0.798079	0.752143	0.828085	0.840163	0.717938	0.875108	0.808012	0.842455	0.882599	0.816518	0.787872	0.741332	0.863793	0.720518	0.834349	0.837651	0.823981	0.815072
cg16797691	0.371795	0.0168747	0.171596	0.348625	0.32829	0.267078	0.314879	0.26141	0.111257	0.323229	0.250927	0.320745	0.210273	0.251867	0.482067	0.400464	0.0458384	0.0389592	0.478482	0.575034	0.499539	0.217462	0.141609	0.239093	0.0327378	0.0315389	0.0263521	0.301796	0.172662	0.306869	0.287595	0.153159	0.424261	0.210398	0.276	0.240697	0.548252	0.179514	0.204076	0.412129	0.314553	0.41243	0.450034	0.0584556	0.366528	0.163497	0.0217863	0.0188275	0.250562
cg16797699	0.279061	0.862313	0.528763	0.372617	0.886308	0.843536	0.808908	0.872114	0.188606	0.507717	0.280912	0.82519	0.810145	0.961814	0.801545	0.201034	0.585946	0.627509	0.720428	0.8358	0.366715	0.819054	0.691776	0.959426	0.317547	0.572186	0.373305	0.403398	0.545839	0.461813	0.291912	0.865179	0.375966	0.890188	0.889332	0.445257	0.939145	0.904868	0.508537	0.678957	0.770077	0.899191	0.316889	0.632991	0.312465	0.638323	0.235519	0.730147	0.856561
cg16797714	0.0309992	0.025543	0.0267455	0.0259815	0.0273427	0.0282314	0.0346293	0.0288491	0.0315665	0.0169449	0.0401563	0.0255536	0.0548854	0.0237265	0.0352777	0.0252996	0.0251125	0.0268724	0.0319549	0.0248008	0.0271694	0.0352215	0.0377286	0.0303234	0.0270198	0.0256342	0.0350595	0.0245557	0.0244051	0.0221021	0.0266524	0.0285537	0.0266325	0.0250136	0.0270062	0.0342742	0.0235034	0.0300213	0.0380866	0.0320803	0.0267896	0.0265915	0.0221512	0.0259586	0.0315986	0.0303807	0.0209336	0.0187876	0.0220927
cg16797751	0.838419	0.89479	0.813117	0.87673	0.852564	0.794849	0.820854	0.774844	0.872585	0.851891	0.863516	0.825844	0.798476	0.685692	0.798301	0.757631	0.743079	0.895332	0.838987	0.800542	0.881186	0.759681	0.86911	0.903606	0.83681	0.806277	0.732455	0.851964	0.861577	0.753225	0.758775	0.833267	0.619061	0.803004	0.792179	0.776249	0.851788	0.857784	0.852617	0.868698	0.749356	0.802336	0.740438	0.707716	0.80215	0.851351	0.825453	0.688552	0.818136
cg16797762	0.0171635	0.0128499	0.013856	0.0157674	0.0119358	0.0153867	0.0117779	0.0153689	0.0160569	0.0122699	0.0130841	0.0153199	0.0164195	0.0176271	0.016467	0.0134201	0.0129138	0.0175194	0.0170063	0.0115385	0.0121349	0.017628	0.0166925	0.0164923	0.0128475	0.011923	0.0156122	0.0200913	0.017781	0.0125807	0.0129114	0.0129388	0.0157581	0.0162427	0.0157219	0.0144796	0.0159269	0.0160535	0.0136741	0.0111068	0.0174176	0.0175149	0.0179684	0.020483	0.0161241	0.0108566	0.0139673	0.0109299	0.012897
cg16797777	0.056348	0.0482907	0.0592163	0.0577159	0.0833407	0.0937058	0.0602296	0.105156	0.0552148	0.0550761	0.0596373	0.0644676	0.074816	0.061646	0.102171	0.0467519	0.0687452	0.0842635	0.0909963	0.0796384	0.05902	0.102833	0.0574836	0.0502181	0.091671	0.0925405	0.0465968	0.0679973	0.0604004	0.0662305	0.0830399	0.0636775	0.0931207	0.0672829	0.0618956	0.0767539	0.0960509	0.0437878	0.0741576	0.0763142	0.0793515	0.0954144	0.0675976	0.0812298	0.0515633	0.0491291	0.0471677	0.0382052	0.0612933
cg16797790	0.368917	0.468153	0.394044	0.244838	0.426332	0.517587	0.405133	0.327229	0.374091	0.345217	0.147772	0.43839	0.300473	0.598841	0.258217	0.144128	0.285397	0.247339	0.413627	0.349044	0.216334	0.329144	0.455863	0.211681	0.424374	0.277454	0.481725	0.2285	0.600012	0.202866	0.320667	0.26285	0.336719	0.4344	0.29385	0.290741	0.555614	0.408436	0.397083	0.416988	0.258566	0.376759	0.264449	0.42473	0.265866	0.685408	0.444386	0.163306	0.260911
cg16797808	0.0879538	0.0492293	0.083132	0.0910313	0.0827509	0.10058	0.0665941	0.100232	0.093176	0.111852	0.111154	0.0580101	0.070947	0.0836653	0.104483	0.0673341	0.0660176	0.0902221	0.0963687	0.0782949	0.116856	0.141192	0.0774653	0.0611995	0.0736082	0.0991392	0.120901	0.0769461	0.0851935	0.0718605	0.0660973	0.0682868	0.0721348	0.0889661	0.10171	0.0636044	0.0692223	0.0836407	0.0949018	0.0897707	0.0812483	0.0861319	0.0946834	0.106804	0.151845	0.0717075	0.11725	0.0841649	0.0876497
cg16797831	0.101626	0.0658618	0.454187	0.194398	0.0886531	0.276011	0.126638	0.124462	0.0802389	0.142117	0.805475	0.111311	0.15243	0.0652945	0.0916405	0.0616218	0.117467	0.167605	0.362321	0.197422	0.0977119	0.149536	0.127415	0.103768	0.0718149	0.218167	0.0693868	0.0769182	0.0558079	0.0624272	0.123625	0.255197	0.152381	0.0895737	0.0646869	0.13528	0.0676115	0.142231	0.201981	0.0692907	0.230807	0.185583	0.0854463	0.205471	0.101523	0.0824385	0.0576037	0.0368889	0.143475
cg16797901	0.800941	0.735736	0.769714	0.7538	0.826188	0.810529	0.824529	0.275747	0.890584	0.600531	0.593298	0.871783	0.797483	0.799022	0.71404	0.5388	0.824203	0.611426	0.58332	0.681189	0.40904	0.829705	0.683273	0.803979	0.803671	0.8162	0.796139	0.514354	0.868245	0.359918	0.673271	0.821262	0.684912	0.833558	0.60581	0.717778	0.770909	0.749226	0.814891	0.72763	0.740312	0.571259	0.381157	0.489353	0.686451	0.876491	0.846689	0.877253	0.799856
cg16797972	0.166063	0.410372	0.133828	0.0487113	0.120012	0.218706	0.136804	0.14698	0.0706457	0.0597735	0.0559578	0.143059	0.502734	0.0546875	0.155235	0.0372306	0.183096	0.0581817	0.112574	0.101165	0.0863829	0.509728	0.0699311	0.105562	0.0874708	0.37529	0.13253	0.0725687	0.0503502	0.0704747	0.496262	0.0622905	0.178341	0.222601	0.153064	0.240483	0.147511	0.0950487	0.124661	0.0595821	0.231717	0.117789	0.176002	0.286599	0.0995081	0.0788646	0.0808417	0.0673656	0.0786775
cg16797983	0.0169071	0.0120201	0.011322	0.0154832	0.012507	0.0145787	0.0113164	0.0182453	0.0343224	0.0153862	0.0125872	0.00864024	0.0139617	0.0116625	0.0131899	0.00959379	0.0150671	0.0205554	0.0102532	0.0118032	0.0160348	0.0165823	0.0384782	0.0122546	0.0153524	0.0173893	0.0160023	0.0313104	0.0275882	0.0120451	0.0111201	0.0112702	0.013668	0.019448	0.0157294	0.009425	0.0111981	0.0129566	0.0126249	0.0181647	0.0134793	0.01015	0.0122134	0.0141421	0.0308224	0.0180972	0.0100883	0.00812174	0.0101359
cg16798247	0.326988	0.311633	0.593223	0.397931	0.86306	0.511009	0.320503	0.365586	0.472632	0.2973	0.275603	0.335868	0.815218	0.227973	0.634697	0.24616	0.370971	0.225174	0.405866	0.275699	0.770848	0.702567	0.283513	0.582825	0.255728	0.760438	0.45461	0.580191	0.518588	0.206939	0.65106	0.888038	0.631159	0.90457	0.831746	0.527483	0.272941	0.458271	0.457251	0.270851	0.492558	0.453312	0.373101	0.605248	0.531768	0.232999	0.231044	0.362971	0.550867
cg16798252	0.470041	0.719906	0.308165	0.731914	0.315642	0.160385	0.0988789	0.588933	0.468519	0.572804	0.281985	0.24371	0.276116	0.0695873	0.431505	0.265843	0.168145	0.296192	0.620519	0.693468	0.219598	0.217719	0.122846	0.0309783	0.0510789	0.269561	0.152549	0.726866	0.437048	0.415463	0.532348	0.0707048	0.442645	0.0650398	0.368069	0.373699	0.552334	0.610008	0.120355	0.766196	0.099568	0.192113	0.497784	0.497571	0.121054	0.0680061	0.166196	0.536418	0.0516539
cg16798345	0.81428	0.968169	0.546466	0.977234	0.970659	0.961939	0.977838	0.839752	0.574063	0.633466	0.434223	0.627777	0.976302	0.705839	0.623484	0.942815	0.725761	0.748925	0.598711	0.926427	0.927333	0.978976	0.852433	0.952367	0.963863	0.822249	0.928999	0.776639	0.976093	0.475546	0.976383	0.87166	0.581539	0.762277	0.975814	0.60358	0.964651	0.984504	0.988626	0.971513	0.950232	0.73274	0.791632	0.741637	0.512241	0.72262	0.666074	0.955129	0.976959
cg16798348	0.87125	0.864688	0.687561	0.887978	0.873446	0.853374	0.823857	0.837928	0.894491	0.922939	0.909058	0.810219	0.820459	0.878705	0.557092	0.835935	0.776752	0.919128	0.848102	0.830643	0.509264	0.788234	0.817528	0.860615	0.882836	0.838245	0.870009	0.640811	0.909335	0.881502	0.685772	0.875596	0.862153	0.834397	0.909009	0.729819	0.87934	0.812198	0.881933	0.904615	0.830132	0.810734	0.628882	0.889561	0.879921	0.923024	0.828228	0.839453	0.878087
cg16798537	0.46944	0.167855	0.321842	0.124187	0.168779	0.379722	0.0918198	0.220598	0.162378	0.130216	0.0749899	0.262806	0.22042	0.400673	0.169341	0.0872893	0.219572	0.151734	0.179973	0.12995	0.112965	0.195675	0.176512	0.172188	0.126433	0.206599	0.189128	0.114506	0.144764	0.200839	0.216185	0.299227	0.181057	0.240048	0.242799	0.180211	0.158904	0.239262	0.228162	0.175287	0.244776	0.378173	0.185238	0.289009	0.223241	0.158132	0.12804	0.126949	0.286864
cg16798617	0.896586	0.861871	0.860967	0.932463	0.891755	0.925233	0.922729	0.922482	0.850699	0.915797	0.849139	0.884405	0.897217	0.920155	0.923214	0.921234	0.798421	0.913938	0.886183	0.944239	0.878321	0.892238	0.903682	0.896125	0.926396	0.875407	0.901398	0.906314	0.911258	0.898609	0.90068	0.861965	0.897121	0.921373	0.908927	0.916544	0.9223	0.899868	0.930562	0.874558	0.919192	0.924894	0.896574	0.904231	0.89808	0.932377	0.859211	0.908601	0.905324
cg16798686	0.425722	0.858323	0.591726	0.907382	0.878537	0.911405	0.917444	0.781764	0.740396	0.840631	0.559944	0.838134	0.914228	0.913307	0.801854	0.610687	0.799302	0.854253	0.652974	0.399391	0.886774	0.853459	0.724756	0.831657	0.938808	0.833169	0.920689	0.927499	0.941355	0.169488	0.888328	0.830661	0.801286	0.892882	0.857564	0.874917	0.850866	0.925511	0.920327	0.55358	0.792281	0.761372	0.909988	0.553929	0.89814	0.928232	0.930915	0.911649	0.865429
cg16798694	0.990913	0.992581	0.990485	0.995309	0.99036	0.98978	0.991709	0.992374	0.981511	0.99366	0.990673	0.991509	0.991972	0.991471	0.992243	0.991299	0.989129	0.98978	0.993106	0.992269	0.98668	0.987743	0.985706	0.986373	0.992663	0.992487	0.989229	0.983925	0.988225	0.989953	0.990172	0.991465	0.990735	0.989049	0.992092	0.990158	0.992525	0.991576	0.991167	0.990147	0.988695	0.990158	0.990466	0.991832	0.984149	0.989965	0.987246	0.989743	0.990455
cg16798761	0.263662	0.107243	0.0433791	0.0515059	0.0436821	0.0541534	0.0422377	0.159315	0.0792893	0.0736672	0.0369084	0.0715893	0.0582203	0.0864849	0.0534455	0.155331	0.0460669	0.103313	0.0481326	0.091468	0.062919	0.234277	0.0858537	0.0679315	0.0465045	0.0484932	0.0632569	0.0778407	0.357412	0.0338912	0.235804	0.223946	0.089282	0.17484	0.196747	0.0526151	0.0819749	0.0789153	0.0733013	0.0485628	0.335831	0.0480227	0.2974	0.0809836	0.1259	0.0513575	0.0441346	0.0403459	0.056094
cg16798825	0.899572	0.888839	0.860355	0.919889	0.929414	0.911478	0.921996	0.902548	0.881587	0.874992	0.88263	0.87818	0.919151	0.930453	0.879869	0.925105	0.855052	0.809678	0.836884	0.928991	0.815528	0.839125	0.875553	0.870283	0.90271	0.910461	0.88565	0.904331	0.921289	0.863378	0.896587	0.890212	0.900855	0.867929	0.865535	0.920295	0.906498	0.90349	0.832565	0.88937	0.901539	0.900846	0.83803	0.702567	0.877203	0.914604	0.888958	0.920372	0.91547
cg16798844	0.479915	0.407771	0.480478	0.638204	0.581892	0.508461	0.578491	0.560638	0.550697	0.645472	0.621502	0.474972	0.570003	0.727103	0.54884	0.460055	0.552375	0.608742	0.579812	0.558955	0.593274	0.52978	0.489195	0.43166	0.546878	0.604772	0.528847	0.514044	0.464782	0.516056	0.543413	0.558955	0.570752	0.52737	0.651992	0.540683	0.647403	0.639557	0.604323	0.62531	0.641202	0.623095	0.740946	0.522094	0.519748	0.459187	0.506321	0.38002	0.5184
cg16799087	0.523549	0.737088	0.518427	0.856291	0.747061	0.803659	0.608413	0.597332	0.509409	0.326392	0.283731	0.525929	0.768165	0.76269	0.546688	0.232084	0.493599	0.253505	0.561762	0.616082	0.51245	0.769189	0.386279	0.472171	0.417391	0.755623	0.545488	0.340927	0.576793	0.283591	0.794626	0.649693	0.449889	0.773147	0.622566	0.680699	0.554793	0.620023	0.838417	0.799888	0.693321	0.725346	0.809799	0.485186	0.436421	0.457857	0.376525	0.721025	0.75832
cg16799188	0.107145	0.108732	0.110119	0.551573	0.11137	0.39194	0.0922445	0.110552	0.105029	0.107181	0.112233	0.103494	0.131676	0.421901	0.119075	0.221258	0.121132	0.119553	0.468744	0.399575	0.714056	0.115977	0.544901	0.607042	0.106806	0.102413	0.170734	0.478744	0.566202	0.566032	0.107888	0.154976	0.121395	0.447864	0.129402	0.373873	0.108022	0.651742	0.508175	0.545836	0.491171	0.139273	0.143472	0.180257	0.724376	0.104604	0.100723	0.251818	0.158553
cg16799273	0.0705689	0.394147	0.0686776	0.38254	0.146701	0.358368	0.115381	0.136964	0.837521	0.183035	0.638114	0.210854	0.337833	0.4254	0.398051	0.293944	0.0603669	0.580868	0.555249	0.741331	0.77253	0.220642	0.462755	0.61737	0.0902882	0.253826	0.111633	0.46821	0.778671	0.0407935	0.29663	0.28988	0.39326	0.0862187	0.105561	0.364725	0.32554	0.0602976	0.0676047	0.387619	0.107727	0.327233	0.396371	0.135282	0.534594	0.0991362	0.0750168	0.0947994	0.144228
cg16799583	0.0267693	0.0322108	0.0264312	0.035025	0.0306706	0.0309292	0.0264421	0.0353654	0.024773	0.0320882	0.024746	0.0226169	0.0367445	0.0353635	0.0274939	0.0246786	0.0310709	0.0348448	0.0336287	0.0401497	0.028292	0.0344401	0.0350518	0.0259642	0.0350983	0.0303645	0.0349658	0.0319846	0.0368938	0.0360001	0.0218116	0.0254253	0.037055	0.0198885	0.033819	0.0216128	0.0494775	0.0202114	0.0337245	0.0321276	0.0333435	0.0293477	0.0438493	0.0404019	0.0266653	0.0274397	0.0258843	0.0172481	0.0263385
cg16799785	0.637917	0.932614	0.59791	0.885719	0.945237	0.904034	0.572316	0.574922	0.80256	0.421355	0.448921	0.957054	0.661839	0.874513	0.636315	0.955793	0.779771	0.640141	0.541782	0.455121	0.918608	0.918048	0.906755	0.947921	0.835435	0.933156	0.73757	0.918664	0.321591	0.194223	0.930213	0.948492	0.646087	0.539914	0.957565	0.850108	0.420927	0.80743	0.953105	0.974178	0.718484	0.537647	0.949719	0.715615	0.868186	0.169123	0.643667	0.967287	0.857632
cg16799805	0.912329	0.88526	0.677455	0.908092	0.818901	0.833567	0.888947	0.806976	0.902107	0.887861	0.897356	0.845929	0.768478	0.911324	0.859715	0.837606	0.832536	0.909988	0.870952	0.872567	0.794321	0.819739	0.872887	0.914239	0.890234	0.799163	0.830018	0.889406	0.91025	0.879154	0.745835	0.858148	0.815622	0.863587	0.838659	0.805439	0.880994	0.857752	0.837009	0.887285	0.835325	0.782849	0.50394	0.771758	0.903589	0.871387	0.840385	0.736863	0.84948
cg16799831	0.606199	0.576015	0.207534	0.142674	0.287066	0.467728	0.143858	0.227782	0.077146	0.13823	0.11909	0.211937	0.615964	0.160133	0.218497	0.108636	0.149025	0.104026	0.1853	0.171469	0.131556	0.228455	0.198607	0.055617	0.201084	0.344189	0.293032	0.129797	0.129757	0.123883	0.212186	0.574283	0.231779	0.503687	0.162436	0.232555	0.144576	0.119684	0.6781	0.149921	0.134501	0.213392	0.206378	0.309863	0.113853	0.136843	0.135724	0.0699143	0.397309
cg16799897	0.0112592	0.00931599	0.018505	0.0156547	0.0133519	0.0188814	0.0144567	0.0173144	0.0180198	0.0156535	0.0329163	0.0177986	0.013194	0.0168839	0.0267929	0.0136993	0.0135626	0.0159194	0.0159627	0.0181926	0.0208039	0.0159746	0.0372762	0.0140956	0.0211368	0.0144866	0.0161575	0.0553762	0.0363332	0.0141895	0.0125018	0.0112309	0.0167096	0.0133543	0.0180579	0.0124814	0.0147791	0.0111829	0.0145564	0.0188092	0.0191406	0.0246757	0.0199092	0.0167115	0.0302926	0.0108992	0.013965	0.0106655	0.0143196
cg16799961	0.0275455	0.0347871	0.0196995	0.0357483	0.0283034	0.0365568	0.0265732	0.0292953	0.0274464	0.033551	0.022497	0.0250026	0.0273073	0.0316693	0.0330191	0.0204382	0.0317251	0.0356513	0.0338317	0.0266269	0.0290754	0.0343727	0.0313921	0.030336	0.0359754	0.0280532	0.0306744	0.0303465	0.0260538	0.0287367	0.0257283	0.0267305	0.0297533	0.0265256	0.0322971	0.0257047	0.0413706	0.0292045	0.0297313	0.0372031	0.0296085	0.0304997	0.0341635	0.0465094	0.0320607	0.0263708	0.024597	0.0204978	0.0259384
cg16799965	0.0144705	0.0235164	0.0277117	0.0223734	0.0188539	0.0195849	0.0183879	0.0207227	0.0409426	0.0181879	0.0162132	0.0206569	0.0170742	0.0174693	0.017618	0.0175662	0.0152559	0.020777	0.0160258	0.0180603	0.01719	0.0206337	0.0287792	0.0257891	0.0208812	0.0179254	0.0202927	0.0285081	0.0217901	0.0230446	0.0175681	0.0207634	0.0196809	0.0206189	0.0200889	0.0162616	0.0234607	0.0172533	0.0165728	0.0218607	0.0187195	0.0167268	0.0180112	0.0211558	0.0212791	0.0203686	0.0213315	0.0157343	0.0217503
cg16799998	0.0159236	0.0132719	0.0135508	0.0145459	0.0146487	0.0173468	0.01302	0.015597	0.0221845	0.0146045	0.0138231	0.0131733	0.0167301	0.0141607	0.0173131	0.0109043	0.0137935	0.0185419	0.0170244	0.0158595	0.0160376	0.0199791	0.026732	0.018966	0.0155881	0.0186056	0.0186371	0.0216989	0.0179426	0.0111636	0.0159514	0.0110142	0.0164485	0.0178932	0.0225595	0.0160009	0.0149728	0.0169181	0.0198991	0.016978	0.01642	0.0171717	0.0156952	0.0194835	0.0247566	0.0187721	0.0134783	0.0137879	0.0137712
cg16800028	0.0246895	0.0203396	0.0222202	0.0182762	0.0166144	0.0240869	0.0226477	0.0264761	0.0811638	0.0184459	0.0272276	0.0336553	0.0171158	0.0199711	0.0259461	0.0188387	0.0206722	0.0341339	0.0265485	0.0359598	0.0297481	0.0248198	0.0509874	0.0567077	0.0189571	0.0279029	0.0265478	0.070873	0.032723	0.0163271	0.0244967	0.0211148	0.0305931	0.0355358	0.0255073	0.0238682	0.0158641	0.0178787	0.0220919	0.0407026	0.0202531	0.0274869	0.0171653	0.0293062	0.0761631	0.0374558	0.0138959	0.0200501	0.0198823
cg16800111	0.0620539	0.0675303	0.08158	0.0846635	0.05821	0.0798075	0.0894712	0.0902484	0.123505	0.0580504	0.061959	0.0438635	0.0728088	0.0497919	0.190964	0.0457083	0.0485436	0.0526342	0.0659875	0.233472	0.0452537	0.0633669	0.0772812	0.0408769	0.0526951	0.0705591	0.114832	0.0633651	0.0623691	0.0502138	0.12082	0.076757	0.0772229	0.0761546	0.0754623	0.0715529	0.0781091	0.0666337	0.0664577	0.0621477	0.0848198	0.0559601	0.0476133	0.095057	0.064904	0.0368889	0.0501875	0.0397271	0.0409455
cg16800165	0.446974	0.637172	0.163883	0.534993	0.583022	0.457577	0.552895	0.539573	0.472661	0.541274	0.249903	0.35615	0.429061	0.267867	0.488144	0.525871	0.0534056	0.597201	0.48607	0.644157	0.669616	0.51575	0.51153	0.824495	0.270502	0.472068	0.644534	0.527469	0.579927	0.0830641	0.311203	0.372575	0.268144	0.60986	0.584119	0.349995	0.503578	0.646984	0.611935	0.782896	0.519563	0.391581	0.634007	0.333292	0.643015	0.686663	0.624433	0.365099	0.324947
cg16800228	0.549348	0.779168	0.523731	0.900193	0.864923	0.776321	0.904236	0.824724	0.514121	0.391392	0.546756	0.882069	0.584691	0.916423	0.432924	0.935838	0.64482	0.868255	0.610676	0.880731	0.868077	0.814948	0.880613	0.634274	0.657541	0.857058	0.867434	0.914328	0.642256	0.795132	0.821342	0.856759	0.848696	0.876833	0.869491	0.824412	0.76164	0.909908	0.882632	0.854155	0.849107	0.864046	0.709321	0.603853	0.370352	0.359584	0.859798	0.884508	0.767243
cg16800461	0.0400458	0.0397618	0.0389579	0.0453985	0.0483545	0.0440892	0.0444427	0.0412671	0.0509897	0.0434103	0.046957	0.0312723	0.038764	0.0472505	0.0385322	0.041807	0.0386309	0.0609537	0.0466576	0.0492509	0.0699055	0.0607728	0.0479464	0.0552209	0.0459714	0.041454	0.0657792	0.0539112	0.0634991	0.0363292	0.0327803	0.0393978	0.0459791	0.0555697	0.0501888	0.0585117	0.0456634	0.033909	0.0530584	0.0375874	0.0444336	0.0446684	0.0526214	0.0474315	0.0578527	0.0435179	0.0408549	0.0464986	0.0478316
cg16800623	0.503203	0.709615	0.45782	0.928525	0.902608	0.886269	0.908996	0.499244	0.105639	0.163624	0.137409	0.383675	0.880547	0.913961	0.336347	0.17686	0.534136	0.639691	0.289834	0.19571	0.600055	0.618486	0.68059	0.593257	0.721096	0.882453	0.686716	0.589448	0.893314	0.232503	0.916955	0.583296	0.849756	0.816204	0.897888	0.885524	0.246438	0.615033	0.778567	0.614767	0.643872	0.482597	0.531529	0.563773	0.887736	0.583907	0.64926	0.730359	0.79085
cg16800708	0.17461	0.317692	0.118133	0.448387	0.237745	0.285971	0.174002	0.21892	0.447157	0.291501	0.722621	0.139773	0.0920188	0.459804	0.336719	0.627481	0.239053	0.517546	0.392927	0.1474	0.518003	0.313884	0.230971	0.710386	0.419047	0.253446	0.397348	0.541298	0.533746	0.0197063	0.0994207	0.17063	0.248889	0.367846	0.241445	0.143408	0.300452	0.414407	0.30336	0.390222	0.20365	0.267358	0.358437	0.198267	0.266827	0.54508	0.345219	0.424532	0.104398
cg16800785	0.956561	0.950657	0.954024	0.964618	0.949609	0.954052	0.9557	0.96258	0.938777	0.96472	0.971973	0.949257	0.961342	0.965042	0.964287	0.955777	0.945477	0.959278	0.965915	0.96333	0.955414	0.955405	0.938719	0.94217	0.958047	0.957006	0.96576	0.94713	0.959685	0.952905	0.967427	0.942877	0.954846	0.940017	0.953633	0.960216	0.96735	0.957074	0.947915	0.957837	0.958028	0.959348	0.9588	0.96268	0.949443	0.959677	0.916376	0.942683	0.939531
cg16800851	0.0778265	0.0522865	0.0443266	0.0560918	0.055697	0.0637049	0.0675226	0.0557044	0.0719195	0.0797998	0.057708	0.0862287	0.0749216	0.0451435	0.0768173	0.0763587	0.0557555	0.0724214	0.0531601	0.165018	0.0514095	0.0756167	0.0527095	0.0537336	0.0968973	0.0725898	0.109738	0.0810213	0.0575607	0.0579399	0.074476	0.0602304	0.0674202	0.0586509	0.0861785	0.0535965	0.133988	0.044954	0.108948	0.0562469	0.0716379	0.0806051	0.0630893	0.117173	0.0565928	0.0808471	0.0529574	0.0465682	0.0675238
cg16800975	0.0526402	0.0423492	0.0260319	0.0319011	0.034782	0.0529393	0.030579	0.0460885	0.0411407	0.0779077	0.037676	0.0225995	0.0497826	0.0831693	0.0511881	0.0212202	0.0848653	0.0695677	0.0531479	0.0660161	0.0390894	0.0432752	0.0557971	0.0552709	0.0823853	0.0551615	0.0467709	0.035223	0.0693292	0.0299128	0.0308783	0.0230832	0.0379263	0.0869404	0.0626479	0.0205991	0.0351616	0.0367089	0.0478431	0.0786648	0.0620054	0.0556396	0.0521339	0.0617361	0.0541901	0.0824132	0.0437804	0.0166725	0.0210804
cg16801093	0.0190253	0.0206414	0.0141155	0.018875	0.0166518	0.0218211	0.0127537	0.0201873	0.0307853	0.0163085	0.0148178	0.0140454	0.0241943	0.0162339	0.0190554	0.0128358	0.0240819	0.0275519	0.0199856	0.0234102	0.0196667	0.0195594	0.0251578	0.0150117	0.0180559	0.020836	0.0196677	0.0321576	0.0150993	0.0134806	0.0125347	0.017624	0.0147147	0.0130354	0.0256651	0.0120414	0.0193615	0.0136276	0.0192631	0.0186987	0.0227894	0.0242059	0.0226723	0.0256536	0.0291214	0.0141613	0.0160653	0.0147696	0.0127829
cg16801265	0.356845	0.390086	0.024539	0.0318507	0.0583756	0.0409177	0.0295157	0.17235	0.0402712	0.0388293	0.0314276	0.394157	0.328073	0.4002	0.0349263	0.341408	0.0391664	0.346483	0.0350248	0.405008	0.0311188	0.451858	0.0716933	0.334365	0.0373106	0.0363127	0.0403333	0.0438073	0.246366	0.0290694	0.348182	0.415699	0.365213	0.163085	0.455745	0.0340887	0.208797	0.338947	0.0590353	0.0390864	0.50654	0.106903	0.436709	0.0427424	0.206905	0.370086	0.0184928	0.0261592	0.0440866
cg16801267	0.0198169	0.0205435	0.019657	0.0313308	0.0142613	0.0228366	0.0182297	0.0220415	0.0237239	0.0137472	0.0229081	0.0164931	0.0190846	0.0250504	0.019309	0.0167382	0.0213963	0.0191688	0.0234786	0.0163586	0.0239026	0.024499	0.025375	0.0297955	0.0163423	0.0280298	0.0232773	0.0281526	0.0274012	0.0217285	0.0240634	0.0154489	0.0186606	0.0229597	0.0187142	0.0173535	0.0244082	0.0172805	0.0301104	0.0235397	0.0251359	0.0214899	0.0265908	0.0424247	0.0272934	0.0225053	0.0173686	0.0182403	0.0201937
cg16801374	0.0632812	0.0936536	0.065088	0.0604836	0.308368	0.0908867	0.0310046	0.0569458	0.0845695	0.0785503	0.0367059	0.0465126	0.289339	0.0571037	0.0516679	0.0353481	0.0558718	0.0761707	0.0443307	0.0513769	0.0366595	0.0672697	0.0408336	0.210715	0.0427226	0.165687	0.0678231	0.0488426	0.0690787	0.0433313	0.266995	0.0735133	0.0604303	0.10041	0.0706261	0.0603255	0.0396208	0.0671635	0.178214	0.0649388	0.0392617	0.0723542	0.0452044	0.0776648	0.0724873	0.0742733	0.0424977	0.0434092	0.053603
cg16801540	0.0292631	0.0269173	0.0181852	0.0291569	0.0222914	0.0257996	0.0200198	0.0231451	0.024344	0.0344261	0.0273468	0.021872	0.0224227	0.0302749	0.0249808	0.0195836	0.0261464	0.0280177	0.0334367	0.028299	0.0245637	0.0257919	0.0313588	0.0210461	0.0257551	0.0247809	0.0248562	0.0342553	0.0233952	0.0213441	0.0240658	0.022266	0.0318058	0.0232047	0.0240004	0.0182912	0.0266942	0.0189872	0.0280281	0.0283191	0.0312155	0.0253664	0.0277171	0.0371176	0.02782	0.0279531	0.0193236	0.0193586	0.0206558
cg16801613	0.878042	0.887343	0.811668	0.721559	0.877452	0.905836	0.864851	0.908679	0.88642	0.60215	0.769522	0.83477	0.917365	0.831629	0.756521	0.68163	0.818837	0.831602	0.841614	0.914082	0.748528	0.854599	0.871636	0.816721	0.901352	0.903352	0.905548	0.693507	0.859156	0.466139	0.760712	0.922605	0.681795	0.778116	0.863427	0.805847	0.858775	0.922226	0.844473	0.90304	0.855709	0.831647	0.395655	0.831613	0.694956	0.77711	0.778783	0.767231	0.879802
cg16801720	0.0468158	0.0267913	0.0371862	0.0378857	0.0522645	0.0473783	0.0512868	0.0593735	0.044088	0.0732908	0.04507	0.0381329	0.0266858	0.0447047	0.0489685	0.0320271	0.0400434	0.0494217	0.0494881	0.0531734	0.044178	0.0501167	0.058105	0.0324862	0.0543089	0.0493522	0.0441133	0.044975	0.0257365	0.0351158	0.0526299	0.0366537	0.0414308	0.035261	0.0650506	0.050747	0.158565	0.0377364	0.05514	0.0541639	0.0528092	0.0660458	0.0485287	0.053405	0.0335455	0.0366069	0.0799107	0.0308842	0.0402579
cg16801797	0.217101	0.671431	0.283161	0.18555	0.620615	0.292254	0.626545	0.692543	0.733752	0.466973	0.364716	0.529995	0.57052	0.460786	0.498189	0.473816	0.459429	0.556945	0.471035	0.766285	0.16669	0.389859	0.457252	0.739412	0.440214	0.550131	0.351554	0.292462	0.201405	0.451553	0.441769	0.470887	0.281833	0.516415	0.729734	0.380918	0.74718	0.158677	0.661546	0.484893	0.666795	0.511254	0.312039	0.575387	0.188614	0.407032	0.735897	0.195105	0.521394
cg16801826	0.886511	0.951932	0.955192	0.964888	0.958742	0.961764	0.945066	0.958615	0.943133	0.959377	0.955032	0.904065	0.958871	0.906389	0.961572	0.943177	0.934017	0.936328	0.962249	0.94301	0.941331	0.934164	0.94077	0.946296	0.959325	0.96798	0.962242	0.938486	0.93939	0.944923	0.946122	0.955393	0.942634	0.948312	0.962021	0.95	0.960717	0.832805	0.95214	0.93837	0.942112	0.960523	0.947817	0.949756	0.930695	0.72393	0.940251	0.932557	0.953375
cg16801887	0.0247035	0.856906	0.189097	0.891932	0.621009	0.507534	0.509439	0.619637	0.934218	0.899883	0.954097	0.520127	0.210438	0.889947	0.750321	0.848808	0.568814	0.959421	0.730559	0.796379	0.792211	0.489382	0.598304	0.805469	0.478672	0.532957	0.658967	0.719492	0.896579	0.0554308	0.467952	0.549199	0.737619	0.0586254	0.747067	0.514698	0.79501	0.796942	0.814963	0.76464	0.711466	0.634006	0.721239	0.617029	0.234106	0.894262	0.574444	0.837251	0.564874
cg16801954	0.43654	0.567694	0.485562	0.253724	0.387507	0.526841	0.406876	0.345616	0.188526	0.203376	0.596139	0.402161	0.38821	0.310381	0.281813	0.146616	0.320291	0.212177	0.366747	0.284491	0.319961	0.421052	0.306156	0.440209	0.360201	0.557856	0.443304	0.220021	0.287512	0.324891	0.42545	0.460384	0.386811	0.311712	0.288601	0.402192	0.285005	0.196736	0.340591	0.426434	0.359517	0.451544	0.288875	0.497067	0.296048	0.192147	0.206084	0.230444	0.613017
cg16802027	0.0356845	0.0135373	0.0342446	0.0341813	0.0250554	0.0411185	0.0253683	0.0621029	0.0673956	0.058644	0.0482934	0.0338298	0.0560153	0.0490055	0.0542122	0.0218634	0.0597098	0.0465779	0.0439483	0.0488798	0.0429996	0.0412649	0.056133	0.0226747	0.031456	0.0376508	0.046539	0.0607875	0.0235034	0.0169185	0.0245806	0.039952	0.0422143	0.0350609	0.0418131	0.0226879	0.0481416	0.0383044	0.0222552	0.0638188	0.0685897	0.0512431	0.0330457	0.0342739	0.0517355	0.0326293	0.0277259	0.0150154	0.0252296
cg16802151	0.0222614	0.0136766	0.0179277	0.0165547	0.0166151	0.0218538	0.0170561	0.0203967	0.0267922	0.0181892	0.0184392	0.0188199	0.0216906	0.0196258	0.0189408	0.0170115	0.0189481	0.0244919	0.0248371	0.0191699	0.0191309	0.0251243	0.0303601	0.0219949	0.0191245	0.0213136	0.0210855	0.0286502	0.0214947	0.0214801	0.0200581	0.0206577	0.0213854	0.0211661	0.0197408	0.0280822	0.0217036	0.017228	0.0751226	0.0206082	0.0194659	0.0205048	0.0217568	0.0213541	0.0327069	0.023888	0.0171139	0.0129441	0.018484
cg16802152	0.0192187	0.0358663	0.0276545	0.022813	0.0245038	0.0247238	0.0201521	0.0244894	0.0273301	0.0206083	0.0209758	0.0221349	0.0256647	0.0219121	0.0217953	0.0229877	0.0189877	0.0246408	0.0227633	0.0206272	0.0213395	0.0243935	0.0278996	0.0279619	0.0269663	0.0217977	0.0263922	0.0264057	0.0249002	0.0245727	0.0205382	0.0206332	0.0238645	0.0279297	0.0195529	0.0191124	0.0220423	0.0261769	0.0272651	0.0275654	0.02243	0.023558	0.0227539	0.0291501	0.0286839	0.0277374	0.0247805	0.0235856	0.027829
cg16802159	0.776985	0.728879	0.671271	0.777945	0.61188	0.685647	0.924247	0.89433	0.473371	0.150281	0.477807	0.884029	0.916407	0.675154	0.501472	0.465539	0.544727	0.554915	0.575357	0.902113	0.482372	0.666094	0.869297	0.480049	0.557418	0.907472	0.584095	0.386829	0.889703	0.340158	0.920386	0.63096	0.40486	0.932173	0.716477	0.538562	0.786347	0.77835	0.611054	0.5237	0.743469	0.83167	0.491595	0.660783	0.702259	0.64647	0.81322	0.880035	0.689835
cg16802439	0.922648	0.977729	0.827624	0.800346	0.932911	0.805256	0.859678	0.94964	0.972483	0.98879	0.98792	0.958756	0.973322	0.94955	0.95417	0.985369	0.888446	0.974651	0.912879	0.958374	0.940466	0.895854	0.980736	0.984022	0.984866	0.820138	0.982767	0.981794	0.983782	0.918176	0.866897	0.94435	0.966098	0.975783	0.986319	0.892058	0.911984	0.877105	0.985344	0.98681	0.95764	0.960352	0.965717	0.957826	0.979504	0.986733	0.974178	0.989149	0.949997
cg16802508	0.121883	0.095824	0.133243	0.0911935	0.219003	0.135291	0.184732	0.157938	0.0626798	0.143361	0.113265	0.10858	0.237519	0.093905	0.194179	0.120509	0.12887	0.0926127	0.151679	0.0908477	0.205769	0.202863	0.132744	0.0985974	0.108425	0.142405	0.117284	0.0950647	0.0908263	0.124354	0.141143	0.193143	0.205379	0.112479	0.139989	0.180728	0.0904943	0.0880837	0.207152	0.10411	0.260603	0.102861	0.268803	0.197521	0.137093	0.0914882	0.0827907	0.0803655	0.134664
cg16802592	0.11557	0.357806	0.0861392	0.382729	0.100344	0.165898	0.0655448	0.413969	0.398138	0.121458	0.107589	0.151387	0.161923	0.459227	0.176589	0.572578	0.263855	0.149623	0.221231	0.253944	0.14493	0.554385	0.49107	0.446377	0.127383	0.458428	0.34624	0.057951	0.229558	0.0883056	0.175183	0.199319	0.39012	0.499742	0.809723	0.381876	0.16932	0.40768	0.504386	0.174717	0.529792	0.411184	0.109785	0.31077	0.111736	0.075383	0.117108	0.0826983	0.13911
cg16802646	0.0558884	0.0260654	0.0641342	0.0626982	0.0483162	0.045131	0.0532958	0.0545908	0.052192	0.0787874	0.0607339	0.0557962	0.059241	0.0907599	0.0618956	0.0473149	0.0740595	0.0632254	0.0611874	0.049592	0.0647909	0.0691538	0.0548933	0.0657565	0.0675026	0.0511317	0.0695326	0.0402542	0.0418448	0.0356037	0.0486977	0.0504432	0.0573982	0.0351063	0.0716296	0.056995	0.0642193	0.045909	0.0449643	0.0543555	0.0800956	0.0677598	0.0816312	0.077768	0.0692841	0.0782241	0.0589745	0.0410791	0.0623516
cg16802792	0.0410212	0.0256237	0.0317924	0.0408103	0.0721165	0.048292	0.071252	0.0394921	0.0497502	0.0469182	0.0476946	0.0308397	0.0434523	0.046324	0.0520479	0.0231481	0.0271232	0.0472911	0.0369232	0.177385	0.0391393	0.0503878	0.0393125	0.0303009	0.0325974	0.356422	0.0501911	0.0326721	0.0317515	0.0380067	0.0283811	0.0297567	0.0597699	0.0261615	0.0506927	0.025005	0.0479753	0.0317236	0.0446771	0.0398262	0.0389882	0.150271	0.0310525	0.048729	0.274992	0.0434285	0.0298851	0.0166901	0.0823741
cg16802801	0.258066	0.213581	0.0376187	0.0323134	0.0373856	0.0442438	0.0290261	0.110396	0.0807921	0.061183	0.0436099	0.21649	0.0378202	0.356332	0.0386601	0.0428743	0.045849	0.278642	0.046737	0.367556	0.0415359	0.284421	0.0665522	0.0442476	0.0382255	0.0366008	0.0363352	0.061254	0.179778	0.0281423	0.193274	0.208756	0.3456	0.0501046	0.218712	0.0305528	0.119932	0.143323	0.038401	0.0426633	0.468244	0.0517627	0.313121	0.0466498	0.0653357	0.654023	0.0317467	0.025698	0.0281246
cg16802855	0.688994	0.920824	0.908569	0.669707	0.937066	0.900442	0.887104	0.440471	0.877127	0.653168	0.457358	0.72794	0.786131	0.938943	0.518806	0.798577	0.558007	0.724864	0.67199	0.963437	0.662309	0.873258	0.922354	0.606172	0.910241	0.89687	0.881961	0.944316	0.702818	0.492458	0.635999	0.923465	0.830779	0.552617	0.900942	0.787282	0.560904	0.943924	0.923747	0.945495	0.867843	0.902815	0.644939	0.630939	0.871298	0.304024	0.589138	0.566579	0.891815
cg16802990	0.0147682	0.0170136	0.0145023	0.011993	0.0125534	0.0123811	0.0133558	0.0114832	0.0252416	0.0126767	0.0162548	0.0125336	0.0131152	0.013585	0.0140578	0.0137827	0.0192671	0.016786	0.0115104	0.012115	0.013869	0.01429	0.0318122	0.0183496	0.0186713	0.0144454	0.0173655	0.0229628	0.0174754	0.0154331	0.0126338	0.0136727	0.0134137	0.0164082	0.0121405	0.014216	0.0126805	0.013555	0.010648	0.018251	0.0145623	0.011648	0.0109487	0.0165849	0.0259661	0.0150423	0.0136484	0.012809	0.0141674
cg16803064	0.472087	0.552592	0.369549	0.632244	0.363149	0.82085	0.543318	0.352822	0.618157	0.241434	0.188808	0.365239	0.641823	0.629667	0.342141	0.340261	0.55804	0.32984	0.314535	0.484805	0.265465	0.666826	0.465707	0.369992	0.417915	0.446266	0.634687	0.389906	0.174114	0.222603	0.628881	0.755126	0.409781	0.788943	0.597224	0.524161	0.265654	0.546387	0.821229	0.55453	0.46611	0.484947	0.834709	0.605564	0.77258	0.200637	0.234965	0.509821	0.59943
cg16803083	0.501656	0.582654	0.384644	0.6099	0.506521	0.154273	0.535632	0.531484	0.724531	0.0144547	0.779229	0.524273	0.50893	0.453263	0.563742	0.641159	0.521726	0.667196	0.551521	0.627823	0.623246	0.554167	0.540853	0.787741	0.0708463	0.559942	0.445784	0.672143	0.7803	0.620369	0.43454	0.488739	0.540093	0.570542	0.573987	0.487799	0.653905	0.156806	0.54774	0.0721076	0.579431	0.514838	0.156766	0.131813	0.07065	0.652989	0.605242	0.35496	0.250946
cg16803085	0.967654	0.982621	0.943609	0.98186	0.926847	0.943087	0.878743	0.9414	0.976113	0.832632	0.456374	0.980019	0.954833	0.978272	0.620028	0.457729	0.917797	0.545511	0.57663	0.972699	0.70366	0.935929	0.954981	0.96271	0.970102	0.941495	0.919983	0.962065	0.97665	0.718483	0.937558	0.900938	0.608	0.97138	0.97366	0.69463	0.959331	0.9655	0.966263	0.980576	0.919658	0.93444	0.962315	0.859308	0.960016	0.963191	0.98027	0.967707	0.844744
cg16803122	0.0559659	0.0428084	0.0310754	0.0411625	0.0468774	0.0464688	0.0358783	0.0431582	0.0413206	0.0523022	0.0542605	0.0458483	0.0421168	0.0441444	0.0603572	0.0303611	0.0322188	0.0534249	0.0492345	0.0485533	0.0531759	0.0416341	0.0411886	0.0469596	0.0444865	0.0445676	0.044726	0.0517928	0.0290353	0.030086	0.0410426	0.0311263	0.0438618	0.0619022	0.0375085	0.0347172	0.0608093	0.0332638	0.0287962	0.0467373	0.053386	0.0576194	0.033653	0.0559978	0.0374367	0.0403518	0.0319543	0.0334697	0.0287951
cg16803141	0.012875	0.0108089	0.014924	0.0120074	0.023073	0.0177367	0.0140304	0.0206744	0.021096	0.0130439	0.0128942	0.0140695	0.0168231	0.0140314	0.0170133	0.0114357	0.0148979	0.0161678	0.0133941	0.0148841	0.0153065	0.0198602	0.0193223	0.0160137	0.0140444	0.0169507	0.0172665	0.0213194	0.0216286	0.0101852	0.0139569	0.0112384	0.0170622	0.0155551	0.0170478	0.0154423	0.0115841	0.0133898	0.0147751	0.0155912	0.0158026	0.0168824	0.0160751	0.012374	0.0170062	0.0159188	0.010758	0.0104137	0.0115099
cg16803185	0.768741	0.702164	0.869523	0.877184	0.911917	0.927235	0.909263	0.835202	0.925297	0.949077	0.907123	0.209024	0.889172	0.463131	0.893313	0.678881	0.876951	0.670589	0.868696	0.162434	0.941181	0.556772	0.920926	0.926223	0.856668	0.933528	0.940317	0.551429	0.522224	0.542926	0.283986	0.619846	0.544493	0.790668	0.586038	0.874332	0.824003	0.791268	0.925453	0.940843	0.354777	0.922356	0.532386	0.850343	0.734624	0.61676	0.920646	0.925239	0.906054
cg16803509	0.542518	0.675322	0.407296	0.789504	0.497812	0.656137	0.739849	0.533554	0.382478	0.478387	0.356024	0.603706	0.426459	0.524263	0.448336	0.505823	0.404651	0.518889	0.458595	0.669846	0.580655	0.645752	0.611559	0.568607	0.747964	0.569154	0.748494	0.66788	0.733534	0.332778	0.479746	0.514924	0.430835	0.439463	0.660215	0.508481	0.505044	0.52188	0.656695	0.786674	0.633804	0.558597	0.354394	0.605732	0.655277	0.506323	0.491735	0.470898	0.703886
cg16803520	0.75428	0.801062	0.379441	0.853743	0.643709	0.626071	0.704027	0.68401	0.897996	0.786193	0.733463	0.617074	0.57045	0.803702	0.663746	0.86878	0.621561	0.688396	0.704683	0.84122	0.816641	0.554345	0.763993	0.876841	0.313901	0.61602	0.682804	0.825914	0.801908	0.4606	0.612094	0.614917	0.64926	0.741682	0.746226	0.526079	0.783617	0.677647	0.565978	0.868422	0.561709	0.623	0.712329	0.564916	0.72111	0.877156	0.681018	0.789582	0.5609
cg16803522	0.0144075	0.0130448	0.0126181	0.0124201	0.0119207	0.0137708	0.0142687	0.0173561	0.0258289	0.0152697	0.0110618	0.0123688	0.0138742	0.0159031	0.0139488	0.0142674	0.0163246	0.0141757	0.0138844	0.0485027	0.0161831	0.0155417	0.0285136	0.0168135	0.0158833	0.0132504	0.0154509	0.0224304	0.0157788	0.0111375	0.00991797	0.0109811	0.0119363	0.0189319	0.0159303	0.0108721	0.0151126	0.0106417	0.0180588	0.0146617	0.0126956	0.0136732	0.0146897	0.0191086	0.0216263	0.0142343	0.0129896	0.0120931	0.0109214
cg16803596	0.738214	0.722577	0.322617	0.831931	0.62699	0.073094	0.616627	0.699067	0.910404	0.796012	0.365336	0.722722	0.643962	0.0190702	0.174459	0.0228979	0.564684	0.493979	0.64641	0.767877	0.817569	0.633908	0.0541584	0.936697	0.0313957	0.548786	0.710427	0.558173	0.624757	0.749871	0.48483	0.626423	0.659542	0.700629	0.700103	0.592056	0.810893	0.747942	0.614082	0.757298	0.0854749	0.563294	0.117576	0.374123	0.723601	0.0304784	0.546238	0.0153405	0.494631
cg16803643	0.889641	0.874492	0.853153	0.964016	0.907855	0.915106	0.898702	0.821059	0.892961	0.935552	0.901903	0.826211	0.940159	0.864698	0.906532	0.830295	0.930993	0.882668	0.909147	0.906624	0.928691	0.873951	0.937217	0.881757	0.929422	0.893526	0.91132	0.925726	0.927035	0.812323	0.86815	0.868729	0.873625	0.897655	0.907561	0.88856	0.91876	0.819704	0.929804	0.94411	0.858262	0.921402	0.902731	0.89854	0.857389	0.876748	0.855967	0.905084	0.909542
cg16803678	0.902416	0.916455	0.8808	0.923162	0.924949	0.918938	0.920071	0.927032	0.906463	0.93473	0.918677	0.855257	0.93435	0.930845	0.922733	0.921868	0.874875	0.847464	0.922913	0.938178	0.881123	0.900209	0.92884	0.908913	0.947561	0.918134	0.910918	0.904028	0.921698	0.905155	0.905657	0.90096	0.912318	0.925841	0.926723	0.921289	0.911634	0.899624	0.911591	0.902456	0.929789	0.934858	0.812605	0.902109	0.889287	0.918317	0.875508	0.908026	0.897519
cg16803707	0.0639535	0.0279459	0.0429893	0.0717723	0.0316356	0.0636734	0.0296583	0.0735897	0.0320658	0.0574227	0.0606726	0.0315645	0.0585598	0.0474161	0.0547496	0.0285918	0.051497	0.0524876	0.0696127	0.0575407	0.0576101	0.0503455	0.0459611	0.0497626	0.0583781	0.0565713	0.0650571	0.0395132	0.0434683	0.0255137	0.0204219	0.0428662	0.0520804	0.0378504	0.0521228	0.030143	0.0757421	0.0386019	0.0449813	0.0787529	0.0472908	0.0727903	0.0520951	0.0522069	0.035028	0.0526887	0.0527075	0.0275942	0.0346254
cg16803737	0.668419	0.514416	0.48352	0.807385	0.517698	0.638332	0.761907	0.731058	0.692998	0.507365	0.519706	0.558047	0.627178	0.579799	0.601063	0.464181	0.709938	0.737834	0.377688	0.819466	0.391735	0.553226	0.568265	0.348957	0.773741	0.566409	0.437232	0.604215	0.769218	0.467946	0.578619	0.326683	0.564414	0.468999	0.640619	0.595493	0.657582	0.699351	0.775797	0.815584	0.470547	0.680239	0.299265	0.792846	0.693174	0.784437	0.586752	0.445363	0.482372
cg16803791	0.0410269	0.0433991	0.0472801	0.0958736	0.0726048	0.0643509	0.0627525	0.0784935	0.0383538	0.0566736	0.05	0.0398352	0.0693752	0.0440046	0.0604424	0.0392335	0.0478299	0.0725597	0.0593915	0.0576068	0.0410248	0.261923	0.0340034	0.0568232	0.0351323	0.05983	0.0415464	0.0460699	0.0309496	0.0360317	0.0723316	0.0390451	0.0423733	0.0612158	0.0780409	0.0504558	0.0671898	0.040721	0.0632915	0.0537198	0.0619575	0.0683815	0.0584414	0.063441	0.0318464	0.0505234	0.0398758	0.0349515	0.0382352
cg16803817	0.0521756	0.0335306	0.0370069	0.0413481	0.0509921	0.0444934	0.0300024	0.0508868	0.0412934	0.0498385	0.0389554	0.0369025	0.0403055	0.0444811	0.0380506	0.0320697	0.041958	0.0584504	0.0486578	0.0414794	0.0502004	0.047243	0.0454957	0.0300578	0.0557783	0.0472481	0.0504056	0.0361037	0.026857	0.0362904	0.0331421	0.034913	0.0400944	0.0404625	0.0413006	0.0420768	0.0479779	0.0263852	0.0462239	0.0391404	0.0489786	0.0470136	0.0520844	0.0319172	0.0587073	0.0322583	0.0247577	0.023491	0.0369429
cg16803846	0.268036	0.830303	0.0497346	0.794554	0.683207	0.603438	0.647723	0.663377	0.830914	0.117966	0.838538	0.665617	0.563118	0.72489	0.630361	0.80806	0.523949	0.319875	0.658886	0.735497	0.677973	0.648205	0.607385	0.935174	0.744466	0.624958	0.720547	0.826136	0.850055	0.0203337	0.657945	0.64103	0.613368	0.620053	0.684789	0.520651	0.767734	0.723512	0.695336	0.831583	0.415672	0.620291	0.695966	0.291715	0.484333	0.876198	0.740109	0.570232	0.493469
cg16804020	0.0201913	0.0206234	0.0151264	0.0182713	0.0159683	0.0207369	0.0156903	0.0192538	0.0277361	0.0271385	0.0188287	0.0156705	0.01773	0.0281631	0.0191831	0.0195126	0.0182142	0.027568	0.0202225	0.0175107	0.0209584	0.0246081	0.0297854	0.0220325	0.0234646	0.0190266	0.0243395	0.0289418	0.0276672	0.0134056	0.0150306	0.0140422	0.022835	0.0227893	0.0161113	0.0162462	0.0210095	0.0226217	0.0157634	0.0227139	0.0177069	0.0218649	0.018852	0.0448757	0.0252963	0.0164568	0.0187707	0.0156431	0.0162933
cg16804165	0.772178	0.843165	0.672121	0.855811	0.852135	0.800067	0.749568	0.741904	0.922045	0.811572	0.824028	0.734655	0.764332	0.826711	0.810241	0.863512	0.736097	0.873923	0.724965	0.844889	0.7017	0.756766	0.750956	0.870811	0.700042	0.807051	0.891074	0.861101	0.886709	0.535657	0.748845	0.775694	0.751744	0.742495	0.778938	0.759903	0.802877	0.88354	0.770286	0.83052	0.702554	0.775515	0.822055	0.677807	0.776437	0.907805	0.871535	0.868578	0.831391
cg16804284	0.678946	0.809967	0.397484	0.874393	0.677069	0.673354	0.707726	0.674352	0.842791	0.658343	0.901351	0.712229	0.500857	0.870482	0.721885	0.72692	0.277174	0.892846	0.775736	0.806671	0.882136	0.659159	0.750553	0.923645	0.860084	0.656305	0.813481	0.884144	0.832903	0.630134	0.493636	0.650193	0.52328	0.776045	0.766268	0.553916	0.744848	0.786452	0.737651	0.861445	0.751119	0.504643	0.790493	0.666097	0.599674	0.868635	0.843674	0.7835	0.626665
cg16804603	0.762851	0.71136	0.555302	0.841458	0.838965	0.791182	0.741782	0.501388	0.388112	0.562094	0.682864	0.773761	0.870915	0.788207	0.760238	0.283737	0.659322	0.503672	0.801996	0.231698	0.639471	0.732263	0.923306	0.834786	0.857877	0.693085	0.736583	0.656287	0.877904	0.417892	0.490632	0.844	0.62244	0.849393	0.762967	0.411881	0.674798	0.825107	0.73731	0.697591	0.833132	0.78189	0.848252	0.359999	0.737724	0.897024	0.760732	0.772344	0.833717
cg16804747	0.886861	0.71546	0.837249	0.896781	0.826944	0.90205	0.856308	0.882078	0.862261	0.712603	0.89387	0.851653	0.919015	0.910689	0.858695	0.465843	0.889619	0.908015	0.888052	0.92881	0.86141	0.900992	0.879822	0.76629	0.904029	0.862005	0.910516	0.855594	0.876513	0.256454	0.894318	0.843705	0.886563	0.884237	0.932062	0.847552	0.9402	0.852603	0.918949	0.892082	0.880548	0.865433	0.841944	0.769479	0.827105	0.854822	0.803362	0.871393	0.862709
cg16804848	0.0749102	0.0359459	0.0583903	0.0517291	0.043823	0.116219	0.0611254	0.108428	0.0912747	0.0809605	0.0708747	0.0466018	0.0933153	0.0916875	0.0986467	0.0408382	0.0953266	0.0780797	0.0850819	0.0865691	0.0991099	0.081106	0.0861123	0.0352561	0.101102	0.103177	0.0627049	0.120974	0.0316657	0.0463916	0.0575084	0.0608076	0.0707561	0.0394803	0.0822338	0.0469206	0.0933755	0.0474007	0.0500765	0.0820339	0.09371	0.0906699	0.0794118	0.0831937	0.103132	0.0427544	0.0736723	0.0339118	0.0318337
cg16804882	0.540213	0.519236	0.25615	0.45852	0.472703	0.770123	0.763284	0.368477	0.163385	0.244838	0.169601	0.244956	0.675675	0.682149	0.587672	0.218892	0.412545	0.126795	0.34589	0.399324	0.191008	0.414701	0.564552	0.518749	0.606665	0.856054	0.376263	0.165837	0.527489	0.357665	0.568106	0.621445	0.37245	0.309436	0.31223	0.483156	0.352517	0.38678	0.819095	0.47482	0.688838	0.510321	0.342256	0.447904	0.717207	0.126885	0.51307	0.729319	0.577856
cg16804892	0.413597	0.941437	0.440492	0.648698	0.928087	0.787565	0.634263	0.68723	0.593703	0.360273	0.521309	0.76533	0.918179	0.762464	0.480275	0.669428	0.84747	0.632882	0.656524	0.867409	0.938783	0.879948	0.681797	0.609723	0.791134	0.809122	0.74739	0.727451	0.828528	0.330333	0.883513	0.927442	0.613749	0.855128	0.864565	0.740755	0.773837	0.94653	0.884404	0.933225	0.681408	0.719695	0.886891	0.606246	0.57677	0.923734	0.732693	0.880689	0.844223
cg16804899	0.0266064	0.029516	0.0194835	0.0399131	0.0195329	0.507711	0.0222713	0.0233568	0.0290957	0.0222813	0.0458074	0.0226698	0.0253219	0.0229084	0.0271653	0.0182065	0.0304773	0.0471559	0.024878	0.0197388	0.112937	0.0359862	0.0260751	0.0211742	0.0190818	0.0208948	0.0262806	0.0350933	0.0282855	0.0164816	0.0169203	0.0177697	0.0203855	0.0250354	0.0315089	0.0500417	0.391933	0.0232489	0.0546736	0.0309527	0.029227	0.0215051	0.0318678	0.0718157	0.0354354	0.0310193	0.0194566	0.0170709	0.124403
cg16804923	0.806112	0.588413	0.910236	0.9147	0.460087	0.753267	0.829589	0.727875	0.943322	0.950233	0.302784	0.445052	0.801442	0.93079	0.805003	0.524631	0.56763	0.535765	0.372902	0.951547	0.836115	0.705561	0.822706	0.891093	0.822339	0.65776	0.702839	0.608249	0.959256	0.296353	0.684687	0.899775	0.820351	0.767275	0.54026	0.937154	0.572796	0.531587	0.857721	0.401064	0.878966	0.742442	0.809958	0.845654	0.303125	0.261165	0.522195	0.835123	0.702848
cg16805065	0.048268	0.048929	0.0879977	0.0501382	0.0377369	0.0646398	0.0447306	0.0544751	0.171583	0.0612274	0.0514523	0.0219558	0.0431767	0.0490023	0.0669603	0.0412584	0.0473226	0.0479512	0.0493376	0.0616827	0.0507665	0.0585701	0.0629059	0.0499693	0.0489838	0.0506357	0.0565739	0.05573	0.0477368	0.046824	0.0547437	0.0325369	0.0540905	0.0609267	0.0638924	0.0346306	0.0435975	0.0399828	0.0542644	0.0534155	0.0449785	0.0525961	0.055089	0.0740567	0.0581843	0.068514	0.0491212	0.0479428	0.0453126
cg16805068	0.824177	0.94048	0.858264	0.792081	0.927985	0.90745	0.889421	0.877085	0.838927	0.925615	0.900524	0.808997	0.867534	0.83993	0.925454	0.920647	0.838733	0.0864589	0.884229	0.891938	0.927838	0.867906	0.873623	0.889073	0.917716	0.887253	0.905825	0.89616	0.83521	0.754624	0.893055	0.879614	0.909068	0.88151	0.783876	0.893468	0.880141	0.87257	0.910947	0.901663	0.888655	0.895152	0.876729	0.902436	0.82611	0.863818	0.876427	0.751168	0.916539
cg16805094	0.684076	0.943338	0.64372	0.981651	0.949312	0.9595	0.936843	0.831154	0.947618	0.561738	0.472304	0.961407	0.854437	0.951267	0.861802	0.926759	0.645835	0.880389	0.821791	0.934437	0.889553	0.925593	0.686582	0.898861	0.963873	0.899802	0.93493	0.920339	0.946215	0.51366	0.847482	0.936915	0.930259	0.953656	0.958726	0.870417	0.936697	0.945261	0.882636	0.930373	0.932662	0.843837	0.90492	0.749416	0.944092	0.953015	0.943883	0.848041	0.932174
cg16805150	0.0529822	0.0404099	0.0267354	0.0633332	0.0409822	0.0518566	0.0989811	0.210101	0.132384	0.338993	0.0415582	0.0272732	0.170882	0.0601759	0.0582018	0.323622	0.0364348	0.0663299	0.0493283	0.602782	0.233186	0.0852569	0.472697	0.0338764	0.0570193	0.174134	0.070253	0.0699122	0.0261932	0.0350378	0.285407	0.227988	0.0467738	0.179502	0.278035	0.407115	0.611152	0.488908	0.0453685	0.0641674	0.0732166	0.250261	0.0936269	0.0306053	0.0343402	0.325814	0.125035	0.0289462	0.101891
cg16805171	0.0175446	0.0145541	0.0139545	0.0130976	0.0125395	0.0151476	0.0136714	0.0127299	0.0216531	0.0269689	0.0125933	0.0141325	0.0131899	0.0134695	0.0124632	0.0130419	0.0155861	0.0201659	0.0114872	0.016685	0.0196097	0.0163309	0.0203871	0.015708	0.0152832	0.0149935	0.017563	0.0204827	0.0165357	0.013273	0.00999992	0.0112763	0.0114116	0.0171611	0.0194158	0.0119293	0.0115104	0.0111849	0.0151707	0.0236616	0.011416	0.0118958	0.0117975	0.0257506	0.0202291	0.0166093	0.018585	0.0106922	0.0128626
cg16805189	0.833189	0.894055	0.78847	0.58013	0.919289	0.840189	0.876781	0.853293	0.875908	0.607504	0.702373	0.893515	0.857337	0.926858	0.731552	0.72307	0.86803	0.810361	0.797251	0.912125	0.607856	0.806727	0.789428	0.875777	0.859613	0.932476	0.867901	0.62347	0.860413	0.617894	0.778448	0.894652	0.641882	0.889691	0.902597	0.758218	0.820318	0.78982	0.880852	0.789461	0.874121	0.922667	0.52645	0.745237	0.514474	0.896141	0.811078	0.726744	0.911779
cg16805291	0.910192	0.917479	0.896749	0.912321	0.943352	0.92204	0.906047	0.951661	0.934307	0.539114	0.952469	0.930262	0.955465	0.945251	0.875181	0.555427	0.91657	0.797255	0.934931	0.889269	0.80188	0.911508	0.94612	0.947765	0.920257	0.949888	0.930901	0.715812	0.937054	0.406933	0.848641	0.927341	0.742065	0.934774	0.900771	0.727442	0.921142	0.909111	0.959274	0.958497	0.955402	0.948641	0.682299	0.876988	0.929289	0.884267	0.918501	0.942949	0.827395
cg16805306	0.0167604	0.0165087	0.014912	0.0170957	0.0145689	0.0164233	0.0173156	0.0183149	0.0359842	0.0217505	0.0142687	0.0153568	0.0156148	0.0160372	0.0172748	0.0123264	0.0169665	0.0181553	0.0141549	0.0146109	0.0169915	0.0188395	0.02937	0.0218168	0.0122911	0.0167538	0.016243	0.02771	0.0209578	0.0136794	0.0156606	0.0160713	0.0193799	0.0254044	0.0158071	0.0145415	0.0157191	0.0150614	0.0179362	0.0148876	0.0143347	0.0164551	0.016176	0.0186229	0.0329076	0.0224853	0.0149855	0.0134232	0.0171632
cg16805360	0.868391	0.919022	0.596047	0.796775	0.825703	0.796596	0.23368	0.805354	0.918013	0.585681	0.472569	0.85535	0.858231	0.931117	0.465003	0.942414	0.734233	0.934331	0.396686	0.908014	0.83296	0.818676	0.896151	0.79105	0.888405	0.807246	0.866468	0.86321	0.808842	0.74341	0.4036	0.800127	0.563304	0.777528	0.914612	0.744427	0.893311	0.917095	0.798114	0.66866	0.826143	0.825782	0.867376	0.597012	0.907399	0.915526	0.479488	0.941575	0.605268
cg16805557	0.869577	0.900054	0.852055	0.885199	0.851158	0.84592	0.790368	0.872188	0.880583	0.903404	0.873702	0.869306	0.861956	0.863988	0.804365	0.863747	0.850326	0.870116	0.859082	0.897583	0.848579	0.846399	0.889968	0.87588	0.873599	0.856803	0.863771	0.869722	0.897144	0.829881	0.883163	0.891554	0.857537	0.910625	0.893074	0.874721	0.877583	0.894387	0.883977	0.886305	0.866192	0.908145	0.771126	0.848785	0.894719	0.881164	0.885623	0.906173	0.886998
cg16805626	0.858802	0.884614	0.855281	0.933499	0.89718	0.899225	0.898031	0.714214	0.890426	0.89747	0.852889	0.870568	0.901156	0.928262	0.84664	0.923668	0.905695	0.787212	0.862762	0.910374	0.887121	0.877672	0.929682	0.907772	0.919752	0.907371	0.880093	0.917502	0.914395	0.801325	0.937466	0.92914	0.863332	0.907782	0.72567	0.900685	0.739812	0.934876	0.893014	0.898015	0.892818	0.899154	0.898698	0.821999	0.883494	0.940784	0.787231	0.870193	0.881226
cg16805816	0.0142604	0.0203335	0.0134992	0.00944674	0.0115491	0.0114226	0.0127618	0.011116	0.0269566	0.0236753	0.0115344	0.0143503	0.012961	0.0114055	0.0122238	0.0143825	0.0130672	0.0168692	0.012943	0.0126257	0.0153368	0.015626	0.0197792	0.0146456	0.00998666	0.0118388	0.0134158	0.0196045	0.0178221	0.01271	0.0130544	0.0154341	0.0110889	0.0149813	0.0116103	0.0148049	0.0131559	0.013102	0.0111641	0.0114585	0.0126847	0.0101931	0.0121305	0.0200277	0.0183189	0.0169677	0.0162468	0.0157357	0.010404
cg16805994	0.0530632	0.0284723	0.0373227	0.0475838	0.0364786	0.0480304	0.225703	0.070008	0.0454569	0.0556313	0.548555	0.0417701	0.0537256	0.0385641	0.0583523	0.0350816	0.0322589	0.0429009	0.110208	0.533219	0.0589322	0.0609495	0.0361761	0.373497	0.0343913	0.0441106	0.054623	0.0377575	0.0246629	0.253409	0.0465632	0.0515225	0.0521435	0.0596875	0.0508339	0.0366247	0.0483596	0.0348942	0.0534612	0.0463645	0.0422203	0.0737487	0.0613616	0.0724469	0.0409658	0.0329399	0.033169	0.0217827	0.0401885
cg16806041	0.537708	0.835322	0.510259	0.486618	0.274164	0.587921	0.793409	0.566936	0.784964	0.522441	0.388199	0.839145	0.717822	0.776339	0.210018	0.305167	0.632564	0.416266	0.575124	0.236877	0.189236	0.591318	0.675475	0.841253	0.48626	0.558268	0.788985	0.205036	0.165897	0.12275	0.840243	0.717461	0.480189	0.83803	0.777728	0.576807	0.696677	0.473019	0.368986	0.212265	0.769503	0.554027	0.327317	0.39734	0.389888	0.905544	0.180832	0.863449	0.746336
cg16806077	0.672127	0.800712	0.50498	0.878813	0.647623	0.767263	0.925444	0.784609	0.73767	0.593185	0.207134	0.477539	0.804605	0.689254	0.459485	0.880323	0.668799	0.461044	0.651457	0.359795	0.839854	0.665024	0.412066	0.646274	0.842304	0.582655	0.647465	0.27765	0.60155	0.431011	0.770448	0.611856	0.767073	0.660434	0.522431	0.688619	0.819971	0.616329	0.891555	0.697612	0.594328	0.707885	0.529219	0.789949	0.521891	0.862288	0.586422	0.895396	0.757319
cg16806195	0.676149	0.500506	0.505313	0.378272	0.445004	0.561077	0.528059	0.459606	0.429889	0.374031	0.316742	0.36202	0.56787	0.558111	0.580614	0.294844	0.454552	0.56191	0.538071	0.693467	0.406758	0.446481	0.493815	0.387011	0.631875	0.545775	0.406582	0.478877	0.612477	0.468877	0.328048	0.633873	0.410166	0.535113	0.44449	0.444505	0.488174	0.485502	0.608185	0.675336	0.589399	0.669442	0.307701	0.549796	0.466793	0.584951	0.498989	0.321723	0.533546
cg16806210	0.779728	0.824085	0.79016	0.841328	0.797122	0.778588	0.764179	0.762323	0.793187	0.8181	0.78265	0.793741	0.778713	0.809222	0.797027	0.600775	0.735923	0.788989	0.770752	0.836924	0.845944	0.795187	0.811022	0.789484	0.793857	0.799935	0.742378	0.664628	0.802965	0.639363	0.769415	0.79552	0.655046	0.806341	0.780887	0.689967	0.809985	0.834737	0.823923	0.779725	0.765664	0.719615	0.574182	0.85203	0.696885	0.781059	0.784914	0.818187	0.759808
cg16806213	0.919634	0.816638	0.859165	0.892792	0.867501	0.913454	0.896727	0.925306	0.869647	0.89627	0.90837	0.843196	0.902743	0.921892	0.939082	0.856119	0.849582	0.916091	0.90617	0.937423	0.892973	0.914653	0.887667	0.655208	0.901854	0.918749	0.909322	0.923019	0.932166	0.87888	0.899568	0.86871	0.900295	0.901181	0.915678	0.92695	0.914408	0.873977	0.925414	0.926431	0.916245	0.893421	0.849467	0.879971	0.867155	0.906872	0.885201	0.90146	0.902578
cg16806245	0.476662	0.837121	0.476665	0.805673	0.809569	0.782032	0.476889	0.498774	0.574423	0.355183	0.223814	0.573733	0.670073	0.7583	0.419217	0.37199	0.439362	0.532307	0.353418	0.535427	0.461628	0.467835	0.465965	0.566895	0.488084	0.635128	0.813002	0.442885	0.775795	0.238736	0.697602	0.516856	0.464026	0.688115	0.650742	0.424575	0.476498	0.768744	0.768902	0.57714	0.481347	0.583612	0.574626	0.533066	0.793315	0.862802	0.521971	0.520052	0.667462
cg16806347	0.0181666	0.0184482	0.0128555	0.0182144	0.014211	0.0218893	0.0168464	0.0210607	0.0187806	0.0211743	0.0176233	0.0153393	0.0159339	0.0200295	0.0209326	0.0145494	0.0204696	0.0227323	0.0199546	0.0181292	0.0192564	0.0210417	0.024374	0.016906	0.0294109	0.0166316	0.0187942	0.0212221	0.0178594	0.0162085	0.015458	0.0151887	0.0173608	0.0196784	0.0204213	0.0144159	0.0220016	0.0122621	0.0154362	0.0208417	0.0179671	0.0207938	0.019713	0.0285962	0.0236779	0.0218796	0.0127119	0.0107164	0.0158712
cg16806794	0.0535291	0.117042	0.0617776	0.0529065	0.0654228	0.0723832	0.0524009	0.0628022	0.0762852	0.0646746	0.0454445	0.0615145	0.0776865	0.0625505	0.0687824	0.0572778	0.0492828	0.0488903	0.0902895	0.0522347	0.0529376	0.0659815	0.0473608	0.0704328	0.0561298	0.0808979	0.06413	0.0564448	0.0645821	0.0548163	0.269983	0.0736364	0.0663437	0.0557212	0.0689597	0.0816525	0.0648713	0.0834839	0.0599956	0.0550201	0.0727071	0.0641373	0.382091	0.0616206	0.0504031	0.0450655	0.0614945	0.0584602	0.0679244
cg16806891	0.956674	0.961061	0.627733	0.981708	0.955605	0.882438	0.973511	0.911478	0.960543	0.970731	0.955358	0.936656	0.878873	0.940553	0.511752	0.96947	0.869214	0.948761	0.941983	0.948245	0.961684	0.901034	0.947948	0.978109	0.74687	0.936541	0.933921	0.892883	0.912376	0.504989	0.906834	0.972596	0.927796	0.851382	0.956207	0.941553	0.977527	0.968236	0.940666	0.949403	0.810828	0.838602	0.975786	0.871354	0.936327	0.970445	0.963188	0.928868	0.955059
cg16806953	0.929644	0.939767	0.879307	0.878008	0.910114	0.92588	0.228371	0.911606	0.920232	0.335454	0.958365	0.938171	0.91918	0.74794	0.949931	0.926809	0.897149	0.549676	0.939629	0.92716	0.931486	0.91078	0.916893	0.942885	0.942921	0.931734	0.380494	0.925154	0.94779	0.946373	0.828541	0.847325	0.874373	0.930138	0.952859	0.889207	0.932588	0.914772	0.93364	0.96403	0.855155	0.94041	0.874738	0.868627	0.915831	0.951015	0.940415	0.945287	0.898464
cg16807061	0.107463	0.0661913	0.10394	0.0862784	0.126721	0.115459	0.152752	0.12398	0.106111	0.104638	0.0699857	0.0768097	0.13415	0.0847505	0.122463	0.0684436	0.159472	0.0915478	0.118365	0.0739827	0.0936969	0.167521	0.100303	0.073914	0.0975438	0.0985393	0.0919102	0.0957913	0.0834423	0.10319	0.145042	0.1185	0.118135	0.119284	0.128963	0.110826	0.0955654	0.0723537	0.151805	0.0987595	0.12715	0.121304	0.178705	0.108164	0.0827612	0.0979346	0.0610256	0.0591632	0.0838048
cg16807089	0.835858	0.873404	0.689713	0.873859	0.80644	0.765436	0.755071	0.810464	0.917183	0.88926	0.937664	0.890466	0.677886	0.8659	0.849875	0.907049	0.792337	0.92528	0.802395	0.866132	0.883905	0.670016	0.855246	0.947752	0.859155	0.68802	0.872301	0.859861	0.897961	0.888681	0.705129	0.866759	0.839023	0.82457	0.843286	0.751691	0.919351	0.895171	0.855941	0.880567	0.868464	0.740008	0.887866	0.747101	0.702375	0.92087	0.848319	0.831964	0.812305
cg16807097	0.0140641	0.0137412	0.0150028	0.0119561	0.0135718	0.0171912	0.0136806	0.0166814	0.0173895	0.0129605	0.0121848	0.0137379	0.0142743	0.0146525	0.0124817	0.0117441	0.0152901	0.018464	0.0139039	0.0143416	0.0151425	0.016903	0.0191331	0.0159424	0.0164024	0.0162178	0.0173889	0.0207265	0.0136382	0.0158554	0.0112218	0.0142983	0.0155442	0.0228663	0.0154182	0.0122271	0.0168743	0.0135603	0.0125829	0.0158875	0.0157456	0.0166916	0.0139881	0.0141462	0.0196911	0.0144538	0.0150957	0.012128	0.0115706
cg16807101	0.903243	0.928504	0.899099	0.945268	0.943335	0.932407	0.938315	0.922912	0.880598	0.911281	0.819721	0.917063	0.934642	0.932891	0.808083	0.918574	0.839797	0.863708	0.896936	0.925288	0.896179	0.898654	0.910816	0.91009	0.922747	0.938961	0.878721	0.766684	0.9312	0.806627	0.929178	0.919893	0.856075	0.892397	0.863311	0.914192	0.917636	0.902257	0.939279	0.841855	0.932603	0.925559	0.636494	0.760635	0.809469	0.920688	0.9098	0.927214	0.934998
cg16807241	0.0536716	0.0562372	0.051866	0.0583039	0.0648738	0.0542579	0.0468294	0.0885202	0.0539829	0.0473563	0.0839855	0.0479165	0.0542641	0.0610478	0.0542038	0.0353758	0.0488561	0.0627052	0.0729458	0.0460311	0.12499	0.0595546	0.0552482	0.029495	0.0688016	0.0586071	0.0720963	0.0524302	0.036759	0.0526924	0.0433543	0.0488484	0.0600492	0.0509096	0.0626633	0.0670548	0.0556759	0.0482266	0.0611346	0.041028	0.0464248	0.0495459	0.0427255	0.0621069	0.0728209	0.0435124	0.0371836	0.0421825	0.0492497
cg16807276	0.0592617	0.1479	0.137456	0.0505617	0.0717246	0.617649	0.0499054	0.0829804	0.0356522	0.0430491	0.0379799	0.111863	0.118744	0.188029	0.269055	0.152982	0.0606624	0.0596411	0.0663649	0.0787427	0.0775781	0.105609	0.0687308	0.0559703	0.0636669	0.0611981	0.048633	0.0706656	0.0714557	0.0600437	0.312943	0.111933	0.078501	0.0736192	0.0894096	0.145385	0.0696139	0.0484147	0.0823919	0.0582571	0.073367	0.0474902	0.131153	0.188635	0.0872122	0.0502435	0.0470906	0.0586347	0.0939715
cg16807297	0.400234	0.862748	0.483396	0.360989	0.509457	0.560979	0.432423	0.250053	0.247316	0.25039	0.176197	0.346897	0.465198	0.381539	0.433825	0.179877	0.48757	0.148409	0.295678	0.213292	0.147011	0.34548	0.26256	0.642793	0.381091	0.534541	0.324925	0.14962	0.385891	0.215416	0.397061	0.649772	0.200646	0.53122	0.209826	0.333593	0.194884	0.391597	0.494813	0.38219	0.419102	0.350493	0.229774	0.390371	0.466289	0.362385	0.355408	0.149346	0.55687
cg16807577	0.0653011	0.0555158	0.0396779	0.0400138	0.0359261	0.0430582	0.0372942	0.0606512	0.102704	0.052106	0.0677113	0.0356122	0.0447247	0.0483691	0.0499743	0.0250767	0.0572193	0.0683303	0.0762513	0.0396222	0.0562914	0.0592458	0.103051	0.0498027	0.0455066	0.050704	0.0561287	0.0870195	0.0594369	0.0384083	0.0357921	0.0761773	0.0516297	0.0596131	0.0548306	0.0282204	0.0411332	0.040026	0.0418789	0.0525421	0.0491078	0.0607607	0.0429664	0.0773019	0.102766	0.0658538	0.0360249	0.0372953	0.041072
cg16807643	0.0490148	0.0586828	0.0420074	0.0496635	0.0583555	0.0619543	0.0396521	0.0396981	0.0480092	0.0745594	0.0509529	0.0327219	0.0343244	0.0580951	0.0356594	0.0339035	0.0436866	0.063269	0.0476895	0.0379843	0.0614131	0.0525436	0.0450051	0.0417166	0.0433948	0.0309648	0.0499344	0.043334	0.0659406	0.0441554	0.0381232	0.0344989	0.0364061	0.0698544	0.0415739	0.0451962	0.0468058	0.0398233	0.0524921	0.0580645	0.0419716	0.0376296	0.0492383	0.0406293	0.0597622	0.0713108	0.0320452	0.0377877	0.0464885
cg16807679	0.702965	0.900918	0.48712	0.91901	0.927974	0.927093	0.883996	0.870466	0.728273	0.91982	0.866396	0.917518	0.918977	0.955781	0.439312	0.881505	0.908577	0.810424	0.674243	0.928909	0.399273	0.927398	0.929429	0.870533	0.938648	0.819045	0.927267	0.936899	0.913031	0.337023	0.925864	0.885712	0.490055	0.924879	0.876807	0.871836	0.442744	0.918566	0.909601	0.968436	0.850628	0.612795	0.915323	0.901057	0.533817	0.542079	0.728732	0.854469	0.827718
cg16807687	0.846394	0.814571	0.702749	0.729081	0.771168	0.775102	0.781588	0.825247	0.802446	0.831186	0.819944	0.786245	0.633075	0.809512	0.822121	0.820095	0.708599	0.843655	0.776336	0.83024	0.81415	0.819068	0.786033	0.81287	0.770733	0.794643	0.841702	0.794336	0.821102	0.739415	0.637262	0.811496	0.751978	0.83025	0.822673	0.816567	0.876393	0.730074	0.752145	0.84048	0.787087	0.797243	0.790045	0.820408	0.783004	0.838893	0.701215	0.740226	0.796538
cg16807961	0.696687	0.814859	0.601181	0.496133	0.540233	0.644155	0.418372	0.32306	0.614839	0.542666	0.792445	0.419108	0.263881	0.407015	0.299811	0.094336	0.41397	0.689028	0.492065	0.301507	0.154808	0.481268	0.356837	0.381797	0.658933	0.509424	0.374288	0.0722335	0.34009	0.437157	0.402154	0.370766	0.362613	0.558523	0.286517	0.369912	0.403425	0.574065	0.514399	0.500507	0.336344	0.42481	0.204756	0.581405	0.638698	0.736879	0.441623	0.358079	0.320552
cg16808036	0.904102	0.937382	0.93043	0.928985	0.953845	0.903898	0.918754	0.881469	0.931422	0.899724	0.899749	0.937702	0.909612	0.918537	0.902363	0.954677	0.930383	0.878832	0.904238	0.942637	0.857933	0.895212	0.920715	0.921888	0.938132	0.945438	0.901998	0.927633	0.937099	0.92624	0.93572	0.923694	0.932003	0.951992	0.908257	0.945776	0.929462	0.932869	0.898589	0.879289	0.92221	0.954337	0.922206	0.813716	0.918258	0.942389	0.927442	0.916569	0.926864
cg16808156	0.555783	0.0374776	0.195079	0.0642022	0.0653345	0.10844	0.137432	0.114385	0.139007	0.14184	0.0531733	0.220977	0.339233	0.15983	0.0901713	0.0367616	0.125978	0.0973521	0.120172	0.121707	0.0612801	0.273473	0.0620587	0.0739588	0.0845005	0.0872092	0.0611474	0.0627219	0.625235	0.096575	0.0874415	0.441995	0.0676769	0.377038	0.231669	0.0988954	0.250395	0.360661	0.116505	0.122109	0.159204	0.0644105	0.0568787	0.0797364	0.109911	0.604517	0.0945267	0.0717446	0.110467
cg16808310	0.0256974	0.0281263	0.0317399	0.0374203	0.0342711	0.0314908	0.0247412	0.0323949	0.0313696	0.0392617	0.0341237	0.0362415	0.0372038	0.0300559	0.0327511	0.0298295	0.0265304	0.0283097	0.034922	0.536594	0.050618	0.0381038	0.030665	0.0419758	0.0357022	0.0369644	0.0523066	0.0583739	0.0225025	0.0277879	0.033649	0.0411479	0.0315703	0.0312552	0.036756	0.0302148	0.0295561	0.0289393	0.0362709	0.0516067	0.0318395	0.0325698	0.0374364	0.0797681	0.0403222	0.0265031	0.0304679	0.025204	0.0387114
cg16808373	0.690209	0.51832	0.527088	0.730739	0.617434	0.566298	0.645521	0.683329	0.85183	0.552493	0.707968	0.630233	0.530386	0.499814	0.672825	0.780375	0.442477	0.778603	0.637013	0.763846	0.630833	0.569061	0.737438	0.78955	0.498676	0.60321	0.630723	0.426651	0.824014	0.323361	0.56936	0.546348	0.642888	0.649474	0.658486	0.559911	0.747848	0.686715	0.649082	0.752545	0.655891	0.626773	0.661154	0.5849	0.579402	0.775421	0.717228	0.169825	0.525294
cg16808387	0.606437	0.792841	0.427789	0.905501	0.88874	0.82706	0.647959	0.597755	0.375697	0.316856	0.262741	0.431554	0.708932	0.905043	0.443763	0.392056	0.857133	0.442846	0.483663	0.435143	0.537446	0.883607	0.502596	0.403383	0.815706	0.528359	0.660592	0.645216	0.893851	0.315551	0.670241	0.476452	0.508538	0.858125	0.906134	0.69443	0.453781	0.67369	0.857643	0.714565	0.539349	0.491703	0.438373	0.66784	0.780436	0.591296	0.367885	0.913216	0.645563
cg16808444	0.652485	0.909208	0.718652	0.339938	0.7376	0.897064	0.909541	0.900976	0.717031	0.315537	0.904848	0.525118	0.926151	0.433921	0.739669	0.577744	0.887491	0.625341	0.804726	0.806331	0.597917	0.863209	0.596573	0.483184	0.895944	0.731749	0.485455	0.579866	0.87428	0.555	0.673786	0.568882	0.446781	0.640269	0.659916	0.808162	0.589919	0.677387	0.92034	0.791792	0.495186	0.755072	0.343342	0.726855	0.701162	0.787728	0.607065	0.374386	0.671063
cg16808455	0.0405542	0.0182518	0.0315107	0.0188283	0.043201	0.0308747	0.0919623	0.0336726	0.067713	0.0228726	0.0231371	0.0238636	0.247574	0.0210265	0.0441662	0.0208935	0.0494164	0.0273101	0.0294512	0.0374232	0.0670192	0.0465443	0.0984534	0.0201949	0.103774	0.0465185	0.206206	0.131245	0.0360901	0.0147304	0.0473751	0.0319113	0.0428689	0.0410704	0.0450365	0.0439005	0.0290722	0.0289449	0.0646116	0.0342077	0.0320485	0.0598939	0.0545387	0.0289788	0.0937592	0.0339151	0.0272777	0.0150227	0.0196451
cg16808481	0.954297	0.929753	0.93447	0.958548	0.945324	0.944868	0.966524	0.961964	0.924211	0.938732	0.967127	0.946401	0.938092	0.956087	0.956575	0.954361	0.942717	0.966473	0.954164	0.955498	0.953838	0.947536	0.952965	0.949163	0.960789	0.935846	0.95554	0.929955	0.955803	0.9523	0.95308	0.944749	0.950881	0.938494	0.960203	0.946476	0.965245	0.951742	0.962237	0.958271	0.936207	0.965042	0.947568	0.959756	0.945508	0.963243	0.940682	0.943987	0.947758
cg16808587	0.776486	0.835548	0.617589	0.799897	0.712805	0.708964	0.708279	0.774614	0.86116	0.751914	0.861401	0.803446	0.685266	0.818974	0.720879	0.833728	0.750995	0.794225	0.734979	0.827324	0.800479	0.731544	0.820271	0.873615	0.815292	0.733996	0.816871	0.82664	0.886084	0.530842	0.683437	0.797689	0.657734	0.823325	0.792674	0.687555	0.831783	0.758823	0.718814	0.827379	0.752981	0.680509	0.749675	0.66979	0.82102	0.86682	0.783313	0.757244	0.749767
cg16808910	0.0273731	0.0270719	0.0214551	0.0435269	0.0252634	0.0354437	0.0259872	0.0273006	0.0357214	0.041377	0.0257462	0.032369	0.0383052	0.0351414	0.0375035	0.0363069	0.0303615	0.0337984	0.0322827	0.03464	0.0297039	0.033812	0.0313885	0.034979	0.0280977	0.0255933	0.0322033	0.0304797	0.0291193	0.0265869	0.0206546	0.0203431	0.0393928	0.0292272	0.0465871	0.0217053	0.0330577	0.0267771	0.0267585	0.040808	0.0419215	0.0356566	0.0360501	0.0513502	0.034035	0.0297764	0.0274771	0.0166655	0.0249732
cg16809091	0.37074	0.356503	0.044684	0.0636808	0.0436693	0.0638625	0.0547066	0.219063	0.0630072	0.0636571	0.0519171	0.366666	0.0507052	0.461117	0.0758625	0.352025	0.0522616	0.40379	0.0592958	0.405465	0.0407564	0.404289	0.0536604	0.0572846	0.104366	0.0552959	0.0548961	0.0703639	0.454325	0.065084	0.336691	0.389987	0.455662	0.185057	0.405385	0.038761	0.25281	0.318005	0.0640069	0.0959897	0.535579	0.0607482	0.452249	0.0867415	0.206454	0.336213	0.0421282	0.0437625	0.0493464
cg16809280	0.761973	0.818329	0.610095	0.814415	0.55621	0.831978	0.797963	0.74699	0.889045	0.65715	0.385323	0.874398	0.796541	0.865409	0.887278	0.612312	0.763823	0.722513	0.697074	0.925833	0.710819	0.862816	0.741606	0.819408	0.838988	0.742021	0.850445	0.545122	0.872747	0.348962	0.617516	0.819618	0.613448	0.880308	0.496354	0.59362	0.854172	0.891357	0.783418	0.742423	0.799687	0.760813	0.793416	0.764345	0.776983	0.872615	0.857282	0.797648	0.812747
cg16809293	0.877121	0.907074	0.885829	0.986582	0.863623	0.976868	0.918827	0.781299	0.951979	0.924139	0.56736	0.9763	0.925526	0.984174	0.81896	0.940108	0.848527	0.561595	0.936326	0.743878	0.689091	0.891556	0.904681	0.915718	0.95537	0.892782	0.955204	0.432101	0.709888	0.398088	0.825895	0.973617	0.802344	0.86963	0.763368	0.824908	0.910686	0.975394	0.976124	0.926477	0.943286	0.934432	0.934858	0.853244	0.690566	0.766983	0.690936	0.911804	0.925179
cg16809304	0.954495	0.96533	0.952953	0.983462	0.904659	0.962828	0.928689	0.626484	0.749481	0.685762	0.27696	0.949753	0.957336	0.984915	0.709322	0.282626	0.838955	0.604676	0.48754	0.577583	0.510185	0.791202	0.782941	0.861379	0.94455	0.82839	0.89644	0.372504	0.955785	0.640727	0.893553	0.939443	0.823128	0.927081	0.97259	0.818041	0.902933	0.837777	0.931303	0.976229	0.94489	0.900867	0.902481	0.57879	0.802519	0.641211	0.748096	0.949003	0.716543
cg16809457	0.896567	0.933622	0.867112	0.88268	0.870864	0.827767	0.838157	0.88136	0.927392	0.919741	0.926066	0.88971	0.871176	0.902057	0.895007	0.910866	0.877277	0.917345	0.882727	0.903846	0.903706	0.84172	0.904355	0.939665	0.898146	0.882115	0.901575	0.925199	0.937537	0.900123	0.826862	0.882108	0.872317	0.918991	0.907106	0.863351	0.891509	0.886952	0.876011	0.917369	0.879716	0.83624	0.89778	0.897437	0.924594	0.951835	0.893814	0.887166	0.932086
cg16809460	0.0527888	0.0301187	0.161732	0.1534	0.359844	0.0530233	0.502501	0.651818	0.0713182	0.483172	0.642389	0.0647225	0.0766572	0.0548351	0.450991	0.0457501	0.0432306	0.470147	0.434489	0.541912	0.748217	0.0791173	0.460043	0.0417326	0.278446	0.561229	0.0530516	0.374213	0.793682	0.0426767	0.321399	0.272652	0.571917	0.0500234	0.0586612	0.439998	0.0670304	0.343218	0.484694	0.0611058	0.213619	0.146306	0.081858	0.0600409	0.722527	0.0422621	0.0321435	0.0284266	0.0531837
cg16809542	0.776268	0.898146	0.855732	0.842271	0.9441	0.919046	0.917527	0.911656	0.885909	0.617066	0.441881	0.884103	0.924254	0.934541	0.481587	0.85541	0.874263	0.557208	0.717793	0.841765	0.750656	0.867427	0.833397	0.916517	0.601138	0.914457	0.867913	0.910001	0.925897	0.380256	0.918912	0.921727	0.918919	0.918447	0.92342	0.812337	0.855288	0.912246	0.908354	0.764731	0.90973	0.920334	0.755821	0.64444	0.85902	0.778606	0.82091	0.923587	0.899698
cg16809762	0.127847	0.132448	0.158518	0.0964682	0.0986852	0.0982285	0.112804	0.135985	0.070913	0.0677427	0.0607096	0.0831349	0.215803	0.081336	0.124392	0.100749	0.0734482	0.0674587	0.100144	0.0778291	0.070842	0.216765	0.10487	0.0589496	0.102312	0.13011	0.0941862	0.0735881	0.0648108	0.070043	0.302756	0.0966472	0.100279	0.108826	0.149744	0.211484	0.0582801	0.0569357	0.114643	0.108769	0.086554	0.206491	0.193959	0.245956	0.0820277	0.0785704	0.0581824	0.0672767	0.106022
cg16809806	0.815635	0.901296	0.576721	0.833055	0.92495	0.850791	0.846859	0.797692	0.459687	0.811716	0.668554	0.831621	0.905678	0.799389	0.82352	0.894887	0.873488	0.832999	0.722552	0.833975	0.883804	0.792222	0.889892	0.79372	0.882567	0.821724	0.838868	0.905391	0.903658	0.736752	0.866035	0.904147	0.827997	0.874469	0.836986	0.725523	0.81941	0.897648	0.766583	0.835515	0.7934	0.885445	0.894506	0.649011	0.856299	0.913936	0.917459	0.848612	0.915186
cg16809914	0.926816	0.968163	0.878316	0.939595	0.907583	0.871918	0.887335	0.9017	0.929377	0.934668	0.929712	0.884222	0.906294	0.893196	0.935947	0.929673	0.872308	0.935358	0.902755	0.932813	0.909589	0.906524	0.948922	0.946229	0.964551	0.917543	0.90575	0.891296	0.921067	0.930589	0.882861	0.936927	0.940203	0.917633	0.933751	0.87334	0.927115	0.892825	0.940348	0.937586	0.89266	0.919611	0.900633	0.962139	0.898462	0.928827	0.925662	0.930298	0.926699
cg16809962	0.0149654	0.0168658	0.0153295	0.0149243	0.0154702	0.0174401	0.0142323	0.0159513	0.0207726	0.0209652	0.0133324	0.0140562	0.0153035	0.0153563	0.0151818	0.0119968	0.0166996	0.0172482	0.0126874	0.0154319	0.0188327	0.0212509	0.0200623	0.0181762	0.0159409	0.0178268	0.0165048	0.019775	0.016481	0.0133904	0.013015	0.0158921	0.0139047	0.0191979	0.0162451	0.0137714	0.0148157	0.0152599	0.0156032	0.0176205	0.0158827	0.0156016	0.0179722	0.0105437	0.018206	0.017985	0.015188	0.0116681	0.0178332
cg16810031	0.958707	0.966644	0.69465	0.968522	0.83082	0.886449	0.76401	0.917967	0.959869	0.95363	0.966407	0.880805	0.690588	0.969399	0.910306	0.940576	0.858442	0.971627	0.866586	0.97033	0.916395	0.821885	0.893442	0.968494	0.934035	0.915425	0.927531	0.938225	0.961727	0.803748	0.863227	0.873131	0.91359	0.942073	0.923174	0.813205	0.961506	0.951701	0.846063	0.956137	0.867452	0.807474	0.917815	0.859012	0.9402	0.969875	0.950948	0.990383	0.95414
cg16810054	0.0609079	0.010608	0.0389196	0.0285307	0.0405094	0.0354155	0.13852	0.0328224	0.0702045	0.110213	0.0495156	0.0988214	0.0476835	0.0494141	0.122089	0.0230167	0.0461439	0.0335702	0.0325311	0.0299815	0.0326038	0.0363901	0.0270801	0.018803	0.0292737	0.0550845	0.0273484	0.0347748	0.0160141	0.0272949	0.0704508	0.0403166	0.0730788	0.0239405	0.0342291	0.0462906	0.032608	0.0226063	0.0759765	0.0190974	0.0484407	0.096476	0.0911532	0.0315032	0.041446	0.0970237	0.016165	0.0208268	0.0195549
cg16810068	0.672847	0.863858	0.603659	0.613987	0.861187	0.859839	0.828085	0.678695	0.796496	0.504343	0.430517	0.627789	0.850492	0.74117	0.723623	0.48296	0.731851	0.520555	0.731716	0.647128	0.820273	0.83975	0.677358	0.892373	0.736466	0.850052	0.872257	0.70739	0.830695	0.228008	0.643401	0.898006	0.46702	0.838233	0.676825	0.66157	0.674169	0.853763	0.892483	0.889242	0.828164	0.61601	0.828258	0.641948	0.622715	0.667249	0.702612	0.714916	0.713739
cg16810133	0.488495	0.777697	0.502274	0.559153	0.387371	0.715436	0.394436	0.504966	0.542665	0.357647	0.420196	0.369226	0.764939	0.801452	0.426084	0.522839	0.385449	0.482678	0.489979	0.516099	0.464294	0.631485	0.411918	0.431321	0.500842	0.762472	0.500041	0.278327	0.470599	0.300868	0.590658	0.421403	0.454423	0.756347	0.690417	0.630352	0.395182	0.784413	0.805797	0.458	0.625257	0.518125	0.611897	0.600633	0.49993	0.800173	0.268021	0.314182	0.627655
cg16810272	0.793326	0.812205	0.725331	0.415952	0.722205	0.845408	0.370823	0.281701	0.559263	0.165409	0.148378	0.428533	0.623023	0.848963	0.463575	0.123429	0.60902	0.247679	0.361888	0.252162	0.346459	0.460288	0.475361	0.622013	0.207632	0.64955	0.420689	0.193597	0.823577	0.238867	0.389741	0.860189	0.391324	0.657482	0.395624	0.499492	0.291011	0.39747	0.873956	0.475833	0.438206	0.423328	0.314102	0.458916	0.836485	0.163946	0.245554	0.520118	0.546006
cg16810293	0.164705	0.0560302	0.123658	0.0692491	0.061181	0.102611	0.0735663	0.116722	0.047363	0.116478	0.0626151	0.0900351	0.157629	0.0759629	0.0871307	0.0581437	0.136173	0.0679798	0.107243	0.092422	0.110976	0.165687	0.0791059	0.0441043	0.098245	0.110945	0.105168	0.0816734	0.0504455	0.0608036	0.173056	0.0640217	0.0958392	0.0862182	0.122358	0.152851	0.0677172	0.038582	0.114736	0.118246	0.11601	0.101115	0.0860301	0.18738	0.0649166	0.0677326	0.0541963	0.057001	0.0733339
cg16810342	0.407915	0.277951	0.0249984	0.0367639	0.0231895	0.0321689	0.0222213	0.223118	0.0278831	0.0338168	0.0245495	0.340584	0.0333192	0.43837	0.0321738	0.388085	0.0282616	0.311257	0.0290361	0.413672	0.0373632	0.398364	0.042882	0.0306973	0.0290143	0.0290141	0.0315015	0.0397953	0.319544	0.0229604	0.308985	0.388208	0.383489	0.179577	0.334058	0.0277741	0.192257	0.216757	0.0325109	0.0380098	0.594524	0.0326617	0.450945	0.0369834	0.13752	0.302539	0.0214019	0.0208795	0.0223951
cg16810343	0.264626	0.06348	0.200976	0.108238	0.0703137	0.130046	0.062325	0.0765428	0.075514	0.0618991	0.0549696	0.0503906	0.146245	0.379749	0.0846035	0.0347598	0.047112	0.0652279	0.111105	0.0707268	0.0696766	0.0948026	0.131976	0.052488	0.0668981	0.121598	0.0842146	0.0740651	0.107105	0.076853	0.0934584	0.0646398	0.0912197	0.0706926	0.0567974	0.11659	0.0452562	0.109109	0.0946444	0.0557548	0.0763092	0.455649	0.0872753	0.122728	0.0778955	0.0481249	0.0690697	0.0818286	0.0755477
cg16810449	0.0221029	0.0150986	0.0198257	0.018625	0.0128692	0.0161574	0.0115156	0.0177469	0.0397247	0.018674	0.0152113	0.0174545	0.019321	0.0188928	0.0247468	0.0145007	0.0228673	0.020907	0.0252701	0.0156206	0.0252927	0.0287635	0.041361	0.0312737	0.0224111	0.02361	0.021352	0.0479278	0.0332936	0.0155848	0.0137834	0.0168578	0.0196149	0.025965	0.0252921	0.0138663	0.0226517	0.0224375	0.0157795	0.0288847	0.0172817	0.0168935	0.0212709	0.0233894	0.0495318	0.0183686	0.015876	0.0159484	0.0148947
cg16810487	0.057173	0.0356442	0.0521807	0.0541988	0.0523499	0.0775141	0.0489999	0.0704747	0.0711476	0.0412358	0.0686523	0.0596646	0.0704166	0.0507281	0.0731905	0.0449827	0.0437179	0.053252	0.0519419	0.0594618	0.0688483	0.0862321	0.0670708	0.0593511	0.0626979	0.0669955	0.0677995	0.0599948	0.0496818	0.0539909	0.0608039	0.0785277	0.0486994	0.0701899	0.0633732	0.0455239	0.0555797	0.0592236	0.0666541	0.0452526	0.0593826	0.048379	0.0562092	0.0744767	0.0665219	0.0589731	0.037236	0.0566729	0.0548917
cg16810522	0.877545	0.890383	0.871088	0.908266	0.869233	0.893641	0.842764	0.894277	0.856692	0.889034	0.885442	0.862885	0.888076	0.862857	0.576484	0.800253	0.78961	0.895938	0.890528	0.898345	0.845714	0.873825	0.868967	0.795742	0.87803	0.846433	0.880402	0.851722	0.887221	0.686659	0.861929	0.836404	0.807423	0.743886	0.882506	0.853056	0.910456	0.839647	0.895346	0.900897	0.875041	0.862781	0.479937	0.899142	0.859851	0.870585	0.837674	0.835378	0.836928
cg16810605	0.259301	0.539203	0.0871045	0.687165	0.552793	0.564557	0.315465	0.50601	0.750669	0.308161	0.721074	0.48898	0.304201	0.580114	0.268028	0.43251	0.567914	0.461104	0.22583	0.61992	0.763168	0.407627	0.655444	0.898749	0.380194	0.547093	0.592009	0.819139	0.825462	0.228925	0.479999	0.318206	0.432561	0.709568	0.484005	0.33338	0.726587	0.5986	0.44638	0.190741	0.584688	0.278812	0.208641	0.387321	0.682524	0.341798	0.174221	0.0721478	0.233442
cg16810621	0.270002	0.80655	0.342477	0.262379	0.833261	0.755922	0.696821	0.350409	0.182647	0.312532	0.617901	0.41011	0.792925	0.175904	0.385134	0.578286	0.567082	0.442564	0.357511	0.406159	0.357697	0.55382	0.436296	0.589235	0.246361	0.677765	0.561921	0.183752	0.804641	0.216292	0.624878	0.538512	0.48652	0.745045	0.867289	0.540988	0.448159	0.239527	0.875305	0.296006	0.421954	0.407002	0.527772	0.579398	0.437426	0.388668	0.277857	0.24042	0.767102
cg16810626	0.763622	0.321445	0.589905	0.191074	0.721427	0.846989	0.539124	0.600777	0.372284	0.204105	0.121995	0.732711	0.750412	0.850129	0.754527	0.461453	0.274961	0.12322	0.29257	0.224766	0.119553	0.622227	0.866338	0.128073	0.770122	0.740268	0.759179	0.110058	0.86842	0.725778	0.731974	0.804472	0.258968	0.734454	0.25155	0.243289	0.792675	0.872351	0.62153	0.625278	0.848076	0.280401	0.228845	0.514048	0.160996	0.158728	0.751236	0.366828	0.644997
cg16811039	0.875934	0.745747	0.584279	0.909153	0.759519	0.891564	0.922317	0.751894	0.883661	0.253004	0.491406	0.560971	0.695785	0.727018	0.516082	0.887901	0.526465	0.717843	0.782879	0.600606	0.807341	0.881992	0.713766	0.827926	0.904093	0.91552	0.887537	0.283824	0.644348	0.368308	0.894773	0.888012	0.780707	0.897128	0.857989	0.848305	0.654761	0.824925	0.635197	0.874652	0.713752	0.854256	0.864297	0.697024	0.823106	0.279329	0.834683	0.871849	0.846834
cg16811108	0.536806	0.13143	0.291451	0.0740375	0.0928178	0.677991	0.0723711	0.112336	0.108845	0.162245	0.586166	0.176237	0.106105	0.310252	0.470722	0.0805512	0.129144	0.117223	0.108955	0.0977355	0.105218	0.20216	0.37718	0.102656	0.0734786	0.264048	0.134082	0.102618	0.119613	0.0930799	0.127768	0.207987	0.113747	0.1177	0.652019	0.195182	0.147554	0.645313	0.492203	0.278224	0.658519	0.43683	0.385513	0.517502	0.631953	0.13069	0.495888	0.107312	0.0818882
cg16811230	0.0229021	0.0161511	0.0167434	0.0139689	0.038281	0.0326023	0.023462	0.0177645	0.0267556	0.0188211	0.0399479	0.0246136	0.019339	0.0235139	0.0576135	0.0240044	0.0340364	0.0288603	0.0236414	0.0285452	0.0507694	0.0283836	0.0373448	0.0191851	0.0229171	0.019353	0.0231688	0.0654075	0.0171477	0.0204274	0.0141698	0.0227478	0.0153381	0.0647484	0.025068	0.0636187	0.0231023	0.0183207	0.0197085	0.0201229	0.0273059	0.0208172	0.0187045	0.0482188	0.039231	0.0336335	0.0190883	0.0387301	0.0242675
cg16811443	0.774321	0.978256	0.788002	0.941471	0.971973	0.976321	0.858654	0.886564	0.8138	0.916977	0.689759	0.933867	0.97532	0.969622	0.858822	0.920804	0.886922	0.793098	0.878153	0.927364	0.558852	0.963986	0.90924	0.783691	0.843532	0.977317	0.898325	0.821872	0.77085	0.425996	0.965367	0.980218	0.878778	0.785925	0.936458	0.907445	0.888546	0.985833	0.982626	0.974205	0.912925	0.906544	0.921247	0.941466	0.944217	0.779918	0.928365	0.931273	0.966652
cg16811455	0.767542	0.750382	0.499644	0.821691	0.767183	0.664114	0.74152	0.354067	0.865466	0.580438	0.224258	0.709059	0.717728	0.800074	0.566315	0.821318	0.570639	0.549236	0.619777	0.514666	0.467511	0.663975	0.815154	0.46666	0.787655	0.700361	0.772979	0.471333	0.585343	0.256418	0.646979	0.549094	0.396451	0.80706	0.798695	0.56984	0.727384	0.627415	0.409429	0.814609	0.735662	0.755772	0.388504	0.640632	0.540201	0.810294	0.806176	0.781144	0.698282
cg16811621	0.913259	0.933397	0.905422	0.897718	0.935206	0.906664	0.848448	0.916402	0.956049	0.927666	0.903472	0.852649	0.919484	0.920877	0.867293	0.904824	0.933004	0.892822	0.90301	0.923643	0.921647	0.883252	0.911894	0.906566	0.907767	0.893963	0.922727	0.955075	0.937132	0.876476	0.939821	0.912241	0.875101	0.887749	0.922477	0.899819	0.907161	0.919974	0.921259	0.919385	0.929285	0.914757	0.903131	0.871988	0.89062	0.952781	0.953713	0.924653	0.921742
cg16811650	0.425345	0.922061	0.53184	0.574831	0.894907	0.651242	0.884649	0.645422	0.647771	0.912138	0.919939	0.844761	0.727449	0.586877	0.729228	0.724464	0.797777	0.619688	0.802107	0.771618	0.726037	0.832504	0.576788	0.85145	0.524841	0.909971	0.903272	0.746857	0.738911	0.428768	0.859141	0.855363	0.510615	0.820928	0.81627	0.670072	0.882705	0.890607	0.902425	0.524183	0.754987	0.837727	0.688895	0.633387	0.527151	0.873231	0.850838	0.912515	0.766989
cg16811695	0.0613919	0.0617619	0.060265	0.0701475	0.0438315	0.0664464	0.0382456	0.0518553	0.0621118	0.0592532	0.0699493	0.0543712	0.06926	0.0633495	0.0580053	0.0407096	0.0448386	0.0832039	0.0592608	0.0550829	0.0795884	0.0571116	0.0606194	0.0627159	0.0738068	0.0712346	0.0669026	0.0545323	0.0519571	0.0412452	0.0743502	0.0525538	0.0723339	0.0675602	0.0640239	0.0441885	0.0488872	0.0490413	0.0785908	0.0668965	0.0726662	0.0954492	0.0700474	0.136054	0.0640625	0.0680071	0.0481027	0.0419118	0.0470897
cg16811756	0.627625	0.775601	0.505746	0.803355	0.701169	0.763166	0.747613	0.689057	0.649166	0.81233	0.820895	0.6787	0.716556	0.733481	0.492487	0.781673	0.802108	0.775078	0.787981	0.755326	0.817115	0.636597	0.681784	0.784419	0.81858	0.788104	0.809605	0.701319	0.783694	0.498758	0.473921	0.691281	0.672088	0.679112	0.74785	0.708993	0.751587	0.747019	0.785581	0.848428	0.62632	0.730811	0.739428	0.709359	0.444243	0.739845	0.750291	0.80468	0.780121
cg16811771	0.883852	0.952738	0.755537	0.948952	0.866631	0.857289	0.802665	0.92164	0.746932	0.815007	0.339617	0.877445	0.868102	0.940388	0.904429	0.934484	0.678586	0.532127	0.51499	0.956039	0.910375	0.803635	0.908665	0.863456	0.578961	0.788014	0.932538	0.945643	0.950388	0.426262	0.835377	0.852392	0.82567	0.97129	0.930775	0.754056	0.967921	0.932945	0.885658	0.981594	0.886835	0.784733	0.877686	0.9674	0.869575	0.578546	0.71236	0.873671	0.806883
cg16811851	0.786967	0.318607	0.572792	0.363139	0.479584	0.864654	0.408904	0.397779	0.237645	0.218538	0.203385	0.324896	0.538952	0.354742	0.329396	0.153592	0.44773	0.173579	0.396759	0.269876	0.173789	0.507169	0.322608	0.0831084	0.398505	0.784226	0.272249	0.160823	0.272558	0.349327	0.615954	0.326384	0.335966	0.461553	0.304718	0.551167	0.329535	0.219242	0.640757	0.367821	0.349288	0.696549	0.338921	0.648857	0.611499	0.141615	0.297999	0.13828	0.332925
cg16811875	0.928215	0.895771	0.7166	0.859366	0.897229	0.898331	0.83214	0.882763	0.89969	0.861443	0.912052	0.925156	0.893171	0.87163	0.846122	0.866524	0.815675	0.888567	0.874577	0.914327	0.897577	0.887505	0.899049	0.882337	0.797207	0.891176	0.89984	0.897053	0.913165	0.861414	0.930563	0.914031	0.879177	0.899939	0.907779	0.89841	0.867669	0.901295	0.910366	0.924516	0.894967	0.877661	0.902578	0.856012	0.898031	0.890973	0.851362	0.893234	0.893321
cg16811988	0.637796	0.832443	0.408465	0.32087	0.601058	0.696823	0.551353	0.749342	0.647614	0.625108	0.462422	0.790412	0.603763	0.547409	0.498264	0.500395	0.619857	0.374492	0.660361	0.536649	0.26648	0.720586	0.435768	0.891759	0.602256	0.645566	0.800226	0.400733	0.580824	0.335227	0.705365	0.85449	0.366265	0.75819	0.411973	0.535396	0.646186	0.731233	0.459302	0.362573	0.434995	0.548225	0.289295	0.539858	0.54086	0.918382	0.409858	0.449635	0.805903
cg16812052	0.573589	0.603106	0.524588	0.586278	0.430361	0.728526	0.608995	0.484104	0.474319	0.503625	0.183267	0.549872	0.828988	0.609117	0.436131	0.252022	0.41121	0.271294	0.533178	0.331352	0.67208	0.798518	0.435879	0.266302	0.493838	0.692789	0.595168	0.53887	0.575285	0.24992	0.664128	0.669695	0.423521	0.487978	0.719765	0.530724	0.478859	0.616593	0.83814	0.752496	0.481413	0.664034	0.570408	0.544419	0.504389	0.29084	0.302795	0.293981	0.587729
cg16812174	0.682687	0.930872	0.905777	0.929979	0.928062	0.886499	0.821305	0.882745	0.941001	0.942453	0.9184	0.935629	0.901772	0.931754	0.652203	0.673125	0.926573	0.866768	0.799861	0.943944	0.867863	0.820162	0.93081	0.944261	0.942557	0.953957	0.903851	0.93734	0.922169	0.742579	0.888715	0.900968	0.575852	0.804191	0.868733	0.777995	0.920222	0.939238	0.889872	0.753939	0.719037	0.954644	0.451238	0.85135	0.612226	0.939629	0.94734	0.892161	0.943615
cg16812352	0.847666	0.859701	0.793547	0.82004	0.79926	0.803941	0.819106	0.754063	0.904227	0.851616	0.665884	0.815477	0.77932	0.836258	0.807231	0.836271	0.733833	0.825473	0.779344	0.856541	0.836694	0.741674	0.808916	0.915805	0.877899	0.784281	0.83837	0.731366	0.855864	0.797452	0.754296	0.868398	0.560078	0.784753	0.728842	0.731564	0.870414	0.816031	0.818524	0.818716	0.773486	0.74839	0.756261	0.706447	0.790653	0.86396	0.822963	0.783822	0.858248
cg16812519	0.141742	0.553752	0.377112	0.836837	0.641291	0.413965	0.536845	0.471874	0.402745	0.493044	0.839175	0.632394	0.317114	0.505443	0.593446	0.453208	0.297659	0.599671	0.563814	0.760567	0.770501	0.609161	0.512807	0.48204	0.306888	0.530352	0.416427	0.477427	0.509923	0.130898	0.426638	0.411892	0.576573	0.142811	0.400057	0.537054	0.665881	0.649129	0.429291	0.467469	0.491212	0.507571	0.594719	0.236902	0.139905	0.164501	0.477603	0.441338	0.502682
cg16812621	0.921202	0.800387	0.870773	0.935517	0.888905	0.89968	0.917661	0.897961	0.895755	0.945225	0.86897	0.92202	0.864159	0.935242	0.878143	0.914944	0.898851	0.947585	0.948062	0.936364	0.93607	0.90459	0.883322	0.937187	0.9312	0.878572	0.93244	0.902824	0.948197	0.931294	0.893718	0.87794	0.884161	0.90455	0.923486	0.910181	0.897508	0.918717	0.896244	0.95517	0.910831	0.912328	0.930964	0.882641	0.86101	0.839042	0.917463	0.932812	0.917679
cg16812626	0.715786	0.854918	0.705843	0.836372	0.894248	0.805912	0.885928	0.814625	0.646229	0.485209	0.623839	0.925328	0.933977	0.882864	0.60881	0.782331	0.878673	0.580162	0.74156	0.934735	0.666621	0.879649	0.719732	0.840456	0.67037	0.891891	0.837553	0.696787	0.768959	0.286976	0.691988	0.8963	0.637062	0.908887	0.85888	0.637258	0.697098	0.940145	0.92436	0.83779	0.840131	0.901998	0.657072	0.663954	0.799022	0.927689	0.606757	0.779425	0.834664
cg16812660	0.914677	0.910661	0.874356	0.828191	0.778828	0.864782	0.864219	0.911254	0.722152	0.954234	0.423298	0.83257	0.920826	0.765434	0.865724	0.883907	0.509002	0.904161	0.933089	0.937929	0.921838	0.865413	0.897205	0.933386	0.876665	0.86558	0.931925	0.911549	0.874965	0.791874	0.891975	0.778784	0.889973	0.860317	0.91885	0.802587	0.830652	0.912129	0.901953	0.898166	0.884584	0.895699	0.868406	0.917826	0.833846	0.747193	0.935202	0.697662	0.837081
cg16812753	0.0599191	0.0350915	0.0402341	0.0496484	0.0542323	0.069095	0.0417091	0.0660804	0.0349394	0.0478229	0.0647101	0.04169	0.0591723	0.0674955	0.0735465	0.0631333	0.0334988	0.0564457	0.0611478	0.0471029	0.0577004	0.0586513	0.0559384	0.0475252	0.0449807	0.0508225	0.0656268	0.0565309	0.0417589	0.0421968	0.0864844	0.0320798	0.0467595	0.0445936	0.0592975	0.0389589	0.0719192	0.0459724	0.0607945	0.0674152	0.0549888	0.0640806	0.0464986	0.0769081	0.0431712	0.0403526	0.0415423	0.0404824	0.035684
cg16812893	0.298354	0.670565	0.381536	0.321724	0.348371	0.734403	0.36552	0.394275	0.0712855	0.168151	0.13321	0.570446	0.439037	0.49477	0.337514	0.14055	0.541501	0.248975	0.288067	0.251422	0.254042	0.550564	0.333532	0.0564032	0.236343	0.367457	0.372453	0.238568	0.197177	0.146237	0.471705	0.455113	0.378513	0.248636	0.317675	0.383851	0.288951	0.297151	0.301955	0.268833	0.434277	0.37713	0.498914	0.562828	0.283112	0.251918	0.207943	0.64603	0.566481
cg16813053	0.0100932	0.00991254	0.00780672	0.00897615	0.00659713	0.00987003	0.00937436	0.00952704	0.0181435	0.00940331	0.00753755	0.00724181	0.00930708	0.00865585	0.00865066	0.00809688	0.0106716	0.00983788	0.0106678	0.0097595	0.00890155	0.0115026	0.0123124	0.00916651	0.00892298	0.00987831	0.00925005	0.0123448	0.0105902	0.00843266	0.0079475	0.00770724	0.010127	0.0106316	0.00927889	0.00751777	0.00910944	0.0087767	0.00889556	0.010721	0.00981156	0.0112167	0.00944066	0.0116637	0.0134355	0.0400071	0.00891832	0.00640491	0.00686126
cg16813087	0.0129256	0.0113058	0.0169346	0.0143547	0.012653	0.016279	0.0141065	0.0139055	0.0264558	0.01725	0.0116473	0.0116542	0.0140542	0.0179677	0.012017	0.0119209	0.0183885	0.0164071	0.0126854	0.0179417	0.0125775	0.015627	0.0222484	0.0155972	0.0155283	0.0172051	0.0146069	0.023431	0.0144859	0.0123638	0.00847819	0.0118397	0.0155531	0.0174208	0.0133085	0.01182	0.0153867	0.0159162	0.0165423	0.018336	0.0142077	0.0157672	0.0128328	0.0193815	0.0218736	0.0110626	0.0117356	0.00965044	0.0116091
cg16813466	0.330317	0.521978	0.569718	0.177939	0.486281	0.799421	0.383752	0.405883	0.157146	0.139907	0.115222	0.505121	0.413755	0.353036	0.221078	0.311476	0.456851	0.147278	0.197463	0.239121	0.181557	0.639674	0.670695	0.116308	0.557342	0.495032	0.426271	0.702391	0.572766	0.222852	0.706667	0.372165	0.501007	0.690562	0.416303	0.514297	0.148817	0.525355	0.361849	0.373239	0.634671	0.270051	0.542226	0.365926	0.450127	0.301203	0.468581	0.59428	0.597454
cg16813507	0.882773	0.812158	0.905597	0.7165	0.748208	0.876428	0.534544	0.563033	0.839868	0.25238	0.201093	0.918457	0.902742	0.918251	0.689858	0.924851	0.84238	0.403283	0.684101	0.329219	0.493514	0.874381	0.826678	0.901768	0.846729	0.867259	0.869797	0.682723	0.915215	0.844658	0.908652	0.890316	0.619725	0.783335	0.914401	0.901379	0.520698	0.839124	0.649395	0.536436	0.694882	0.86153	0.668047	0.793919	0.854517	0.922388	0.858884	0.87641	0.919576
cg16813552	0.713279	0.924056	0.662579	0.710102	0.648864	0.694699	0.628553	0.656014	0.521012	0.48458	0.613973	0.685514	0.822273	0.695737	0.568138	0.560129	0.71336	0.658976	0.641178	0.853355	0.913781	0.735253	0.871921	0.776535	0.850751	0.719661	0.846238	0.597005	0.813954	0.563947	0.811953	0.867114	0.572376	0.836353	0.484962	0.858525	0.771646	0.919769	0.872059	0.519245	0.801006	0.646545	0.422824	0.785593	0.458886	0.623856	0.713749	0.450207	0.727723
cg16813662	0.854207	0.839379	0.786515	0.844712	0.76203	0.852029	0.902691	0.732269	0.846235	0.780409	0.868308	0.871026	0.875064	0.893773	0.904362	0.779579	0.777784	0.781576	0.839544	0.909776	0.910698	0.659621	0.815436	0.723284	0.729042	0.816576	0.894815	0.359817	0.881399	0.414412	0.536561	0.83056	0.763207	0.874368	0.658319	0.572434	0.855902	0.653522	0.890592	0.927196	0.881213	0.818219	0.849747	0.758222	0.843077	0.83018	0.91493	0.447404	0.817127
cg16813767	0.0144929	0.0157678	0.0146091	0.0133183	0.0128134	0.0163767	0.0133729	0.0193435	0.0255332	0.0191934	0.0207335	0.0174115	0.0152232	0.0192259	0.019051	0.0133907	0.0153131	0.0204387	0.0183862	0.0135655	0.0137137	0.018479	0.0213113	0.0162146	0.0164464	0.017995	0.0184457	0.0250498	0.017276	0.0139186	0.0129806	0.0136157	0.0173908	0.0186919	0.0146017	0.0145643	0.0154176	0.0145983	0.0106451	0.0168877	0.0209907	0.0139346	0.0189101	0.0170765	0.0330332	0.0168158	0.013221	0.0131759	0.0160051
cg16813816	0.915604	0.925076	0.93557	0.905538	0.943879	0.907116	0.940021	0.925851	0.92377	0.896199	0.802418	0.938543	0.922777	0.941192	0.910607	0.923579	0.919526	0.853562	0.880171	0.949708	0.898355	0.912811	0.927013	0.916487	0.92366	0.939173	0.927889	0.915514	0.918067	0.921809	0.937643	0.932587	0.916994	0.889209	0.924741	0.923909	0.944515	0.943566	0.909471	0.901146	0.944492	0.940804	0.839988	0.682317	0.877716	0.947559	0.931255	0.943348	0.949448
cg16813864	0.880755	0.889901	0.790137	0.855398	0.699341	0.793436	0.772075	0.745465	0.817925	0.87612	0.766728	0.844293	0.844304	0.849605	0.808774	0.768577	0.732078	0.793668	0.812075	0.866859	0.818985	0.851706	0.880419	0.833649	0.88345	0.847475	0.857644	0.796858	0.860247	0.796851	0.833959	0.828478	0.799491	0.874779	0.876329	0.752756	0.86672	0.851837	0.830991	0.888589	0.813528	0.839433	0.677178	0.895997	0.801846	0.891017	0.840966	0.861583	0.828596
cg16813892	0.0142138	0.0137945	0.0160758	0.0164414	0.0262303	0.0179676	0.0113768	0.0156845	0.0176274	0.0835925	0.014793	0.0174177	0.0376313	0.018429	0.0154358	0.0103047	0.013251	0.0190354	0.0135925	0.022897	0.0408567	0.016684	0.0237929	0.0141686	0.016948	0.0151544	0.0172412	0.0204202	0.0209652	0.0131724	0.0153438	0.00989169	0.0646715	0.0116894	0.0155	0.00908118	0.0164481	0.0107322	0.0486606	0.0128384	0.0136945	0.0171775	0.0251767	0.0108881	0.0183715	0.0249871	0.0175597	0.0123571	0.00877312
cg16814143	0.961971	0.975324	0.956642	0.954465	0.958137	0.964725	0.914402	0.960063	0.892446	0.979097	0.934385	0.980327	0.963701	0.979451	0.896465	0.977354	0.941662	0.942373	0.945101	0.975316	0.774625	0.94233	0.91579	0.926959	0.979403	0.95987	0.955166	0.840517	0.932625	0.969943	0.957068	0.954661	0.767219	0.910395	0.880628	0.941633	0.9666	0.966444	0.966379	0.973518	0.945795	0.963891	0.514941	0.983595	0.897947	0.952444	0.976716	0.897352	0.966323
cg16814362	0.258117	0.32875	0.089736	0.168585	0.087872	0.247507	0.0715105	0.270119	0.0873134	0.068421	0.0883737	0.358778	0.60237	0.264738	0.292837	0.402432	0.329406	0.308772	0.128216	0.354352	0.0876808	0.560604	0.130015	0.0884436	0.387657	0.0844353	0.107368	0.0395694	0.352432	0.0296933	0.392115	0.530703	0.499706	0.322323	0.318877	0.163289	0.151716	0.632956	0.110048	0.0655498	0.537086	0.0968573	0.385249	0.107023	0.185784	0.79543	0.049686	0.0302047	0.130018
cg16814399	0.038593	0.0484423	0.0406612	0.0383133	0.0351269	0.0344327	0.0394034	0.0406242	0.0446522	0.0358449	0.0495945	0.0368647	0.0414955	0.0352698	0.0445274	0.0445507	0.0474281	0.0500412	0.0397697	0.0446018	0.0454394	0.0596895	0.0390831	0.0392234	0.0400101	0.0418164	0.0428936	0.054317	0.0256489	0.0312789	0.0344615	0.0403386	0.038191	0.0348037	0.0400419	0.0387225	0.0402563	0.0284105	0.0519704	0.0380805	0.0347607	0.0386385	0.0410904	0.0596878	0.0423294	0.040097	0.0718584	0.0313846	0.0357914
cg16814416	0.843045	0.873033	0.706906	0.893244	0.706615	0.864132	0.861591	0.762942	0.858585	0.741009	0.801428	0.689212	0.770895	0.457582	0.859793	0.74593	0.785637	0.741815	0.810575	0.862838	0.88121	0.848565	0.792236	0.521959	0.858149	0.793494	0.885927	0.576357	0.836516	0.822243	0.506692	0.941987	0.752465	0.699555	0.759517	0.797554	0.824558	0.898167	0.737839	0.86989	0.680255	0.61628	0.375598	0.688663	0.775477	0.55751	0.819659	0.623621	0.78739
cg16814653	0.884394	0.908801	0.732623	0.846727	0.937214	0.919317	0.914968	0.881765	0.903143	0.770959	0.676782	0.898741	0.942763	0.921583	0.591959	0.890664	0.907177	0.565919	0.680308	0.934303	0.800712	0.891024	0.911738	0.937295	0.910615	0.92823	0.91022	0.825168	0.895561	0.845781	0.909247	0.927125	0.78149	0.919243	0.931198	0.795005	0.885641	0.903526	0.898375	0.883451	0.923688	0.925436	0.933664	0.707479	0.647207	0.927802	0.918516	0.899687	0.920925
cg16814680	0.577035	0.870918	0.271143	0.0850062	0.70295	0.535386	0.803331	0.485439	0.130772	0.41935	0.7632	0.687696	0.924134	0.809119	0.0639166	0.099434	0.119201	0.604541	0.392416	0.636994	0.878407	0.611709	0.375265	0.353263	0.79793	0.536842	0.0869678	0.345153	0.465216	0.734903	0.515899	0.676904	0.636953	0.76118	0.0634289	0.60244	0.0570078	0.911792	0.923606	0.518634	0.923647	0.355758	0.058535	0.501643	0.0754749	0.369209	0.929713	0.474116	0.579663
cg16814719	0.785766	0.885958	0.789325	0.771526	0.859274	0.865608	0.823495	0.827401	0.804067	0.841376	0.869635	0.831871	0.845325	0.861812	0.835332	0.761716	0.850381	0.818601	0.889353	0.901194	0.705573	0.881728	0.877625	0.879109	0.893805	0.824957	0.881517	0.82686	0.876846	0.711452	0.792685	0.778102	0.673689	0.802391	0.906557	0.783074	0.903557	0.875358	0.911847	0.916615	0.82541	0.796234	0.588679	0.756745	0.826067	0.869755	0.824165	0.777851	0.835481
cg16814786	0.871851	0.877203	0.823654	0.603958	0.83911	0.789367	0.615412	0.901735	0.916967	0.814923	0.926629	0.610394	0.761836	0.767911	0.868269	0.666497	0.844252	0.825278	0.637798	0.881306	0.882187	0.803121	0.586752	0.79488	0.883963	0.87175	0.866983	0.914062	0.710748	0.609623	0.813716	0.898136	0.823749	0.872608	0.635572	0.771725	0.708312	0.429659	0.79929	0.806617	0.783167	0.789259	0.64355	0.796327	0.909875	0.952451	0.90791	0.426018	0.874217
cg16814796	0.034552	0.0283229	0.0312907	0.0333446	0.0391664	0.0292305	0.0375953	0.0351922	0.0712091	0.0352682	0.0304808	0.0316816	0.0298976	0.0348269	0.038552	0.0258359	0.0446213	0.0432649	0.0425471	0.0278896	0.0346121	0.0382368	0.0501595	0.0467873	0.0347	0.0312034	0.0367514	0.0767647	0.0736575	0.0352216	0.0314984	0.0328239	0.0311693	0.0515967	0.029722	0.0268322	0.0280566	0.0291227	0.0487607	0.0337237	0.029732	0.0335296	0.0233782	0.0530082	0.0804229	0.0409866	0.0367984	0.0249075	0.0294815
cg16814808	0.0275665	0.0161124	0.150267	0.205026	0.257509	0.0191591	0.0213322	0.0313647	0.0258409	0.0535214	0.0137292	0.0223587	0.10535	0.0202051	0.0752926	0.0133675	0.0442573	0.0170942	0.0871555	0.0176503	0.0480333	0.052944	0.0362588	0.0185715	0.0164598	0.494673	0.0310955	0.502983	0.0151106	0.0177126	0.440292	0.060451	0.584316	0.0240907	0.0297145	0.397475	0.54438	0.450224	0.0621709	0.0246872	0.25228	0.0273393	0.0968774	0.0975374	0.0258973	0.05418	0.0454312	0.0115455	0.38583
cg16814895	0.0337506	0.0389325	0.0342316	0.0309502	0.0280415	0.0294549	0.0287882	0.0281819	0.059776	0.0300738	0.0274283	0.0348221	0.0285265	0.0235298	0.0319363	0.0267151	0.029686	0.0374533	0.0234997	0.0222823	0.029505	0.0318336	0.042269	0.0406023	0.0297715	0.0263451	0.0305627	0.0444913	0.0337048	0.0265065	0.0279164	0.0297004	0.025713	0.0269729	0.0275988	0.0277984	0.0238117	0.0346674	0.0274902	0.0342849	0.0288725	0.0239298	0.0292852	0.039572	0.0510921	0.0355333	0.0278505	0.0252591	0.0294027
cg16814978	0.368073	0.530391	0.365694	0.645502	0.439535	0.586698	0.320523	0.276785	0.610545	0.293369	0.221496	0.261551	0.433524	0.440227	0.308759	0.171744	0.423789	0.428947	0.301069	0.417285	0.290592	0.401502	0.44036	0.181926	0.397427	0.523645	0.475059	0.230206	0.390478	0.245896	0.547075	0.701312	0.358906	0.329256	0.304911	0.415724	0.336938	0.466454	0.799336	0.318042	0.485788	0.629122	0.319514	0.46516	0.370842	0.43879	0.325663	0.386834	0.485858
cg16815157	0.833526	0.837878	0.689303	0.825869	0.824638	0.802309	0.740948	0.744275	0.929802	0.862101	0.744569	0.838941	0.7656	0.845549	0.726366	0.871695	0.551099	0.68698	0.78482	0.852359	0.602506	0.768014	0.910026	0.771867	0.837035	0.772531	0.808035	0.750463	0.818593	0.625934	0.6953	0.822806	0.76824	0.846873	0.717076	0.656434	0.815012	0.863804	0.824137	0.740637	0.792417	0.767793	0.332865	0.751777	0.756884	0.838526	0.691281	0.83063	0.776781
cg16815330	0.876081	0.932878	0.916382	0.960102	0.921579	0.919016	0.925507	0.912506	0.928251	0.901793	0.924957	0.920511	0.942052	0.92036	0.941874	0.928945	0.892577	0.892697	0.923778	0.94494	0.918228	0.917509	0.949156	0.902199	0.917272	0.925273	0.91325	0.922731	0.914855	0.904673	0.952123	0.931035	0.938002	0.917959	0.929298	0.927243	0.92477	0.937936	0.933432	0.937341	0.931455	0.939573	0.947218	0.941274	0.918695	0.924613	0.927588	0.935389	0.93334
cg16815379	0.0163547	0.0166274	0.0143449	0.0124685	0.0117061	0.0157413	0.0131343	0.0157274	0.0245746	0.0146292	0.0154448	0.0127512	0.0167837	0.0149464	0.013994	0.0136437	0.0170952	0.0182633	0.0194317	0.0151635	0.0136382	0.0180276	0.0230733	0.015946	0.0168103	0.0154215	0.0177807	0.0242849	0.0182021	0.0128364	0.0122498	0.0134508	0.0151668	0.0216115	0.0161027	0.0126739	0.0189378	0.0152209	0.0137153	0.0172555	0.0140214	0.0168456	0.0162973	0.0294077	0.0261624	0.0165353	0.013919	0.012074	0.0138231
cg16815825	0.069479	0.0821375	0.0337963	0.109898	0.0733128	0.0694113	0.0714934	0.0685553	0.160453	0.0983751	0.0766275	0.0902263	0.0909297	0.0667757	0.102866	0.0408925	0.0342631	0.0725046	0.0873166	0.0919022	0.135442	0.0498522	0.0848768	0.0922613	0.0495656	0.0883086	0.133483	0.0900039	0.0502274	0.0734215	0.042404	0.0836864	0.0702181	0.0429152	0.0561835	0.0593637	0.0859967	0.039629	0.0600542	0.0593558	0.0875939	0.0659087	0.0790069	0.0863871	0.10264	0.146266	0.0543287	0.0426169	0.0601812
cg16815850	0.719735	0.847822	0.659948	0.942809	0.930912	0.732513	0.945007	0.822579	0.929994	0.263093	0.214636	0.679446	0.950104	0.945074	0.484585	0.924591	0.933841	0.542533	0.782803	0.763765	0.655816	0.890779	0.839161	0.582973	0.85107	0.701423	0.934153	0.846547	0.91119	0.255299	0.954849	0.926004	0.693982	0.820851	0.948579	0.92641	0.930439	0.923978	0.938279	0.923214	0.802291	0.841758	0.8704	0.769867	0.878178	0.729354	0.796035	0.964542	0.901147
cg16815882	0.816029	0.888591	0.746707	0.77225	0.765905	0.713963	0.722988	0.850714	0.883262	0.872347	0.875673	0.844101	0.821605	0.799588	0.791882	0.835779	0.797067	0.862057	0.795954	0.861986	0.819859	0.80211	0.829504	0.856569	0.876486	0.774902	0.87078	0.780337	0.876168	0.747924	0.764362	0.833182	0.73278	0.815082	0.858457	0.741892	0.852819	0.734487	0.870109	0.905549	0.822926	0.7801	0.701789	0.858578	0.819222	0.879957	0.843338	0.806816	0.861107
cg16815991	0.181958	0.10304	0.274139	0.0954481	0.36455	0.290253	0.456692	0.296769	0.349254	0.176077	0.172589	0.387776	0.405599	0.64081	0.416176	0.220579	0.341255	0.355193	0.292152	0.0940032	0.329629	0.162002	0.284321	0.721854	0.1452	0.12667	0.233689	0.554253	0.298796	0.110899	0.203156	0.227548	0.151498	0.398012	0.288072	0.260469	0.31015	0.201725	0.174999	0.545395	0.319812	0.284325	0.179652	0.42281	0.172722	0.618861	0.413116	0.119627	0.316824
cg16816226	0.0390423	0.0437421	0.0428863	0.0315242	0.0345288	0.038711	0.0416864	0.0357096	0.0433632	0.0462866	0.0554636	0.0348625	0.0474075	0.0410312	0.0551318	0.0355776	0.0324915	0.0459378	0.0459914	0.0375017	0.050273	0.0486713	0.0468137	0.0389248	0.043326	0.0459752	0.0468747	0.0491704	0.0346785	0.0396869	0.0466601	0.0424569	0.037639	0.0462747	0.0360412	0.035105	0.0322297	0.0500609	0.0413485	0.0548809	0.0532062	0.0449097	0.0420025	0.0548846	0.059539	0.0525538	0.0376656	0.0309747	0.0387725
cg16816602	0.801832	0.908057	0.653163	0.876518	0.91427	0.907353	0.926237	0.879346	0.839686	0.579744	0.848583	0.919858	0.909656	0.915464	0.836067	0.783943	0.791986	0.771483	0.873109	0.577058	0.797558	0.876029	0.914216	0.898864	0.943032	0.893265	0.771326	0.904475	0.917588	0.868088	0.932296	0.909903	0.706313	0.910647	0.910558	0.904178	0.91115	0.919286	0.88996	0.849866	0.906329	0.940633	0.919837	0.623695	0.893971	0.957314	0.751034	0.906207	0.923463
cg16816603	0.153953	0.285863	0.152493	0.73773	0.526704	0.288501	0.45995	0.192766	0.207926	0.304732	0.162072	0.18674	0.555305	0.101821	0.457005	0.547895	0.218174	0.217585	0.540969	0.602896	0.539748	0.609034	0.481572	0.103958	0.364129	0.450231	0.471659	0.565367	0.630029	0.121917	0.569391	0.344927	0.534757	0.150075	0.44004	0.460462	0.609089	0.640836	0.219045	0.148231	0.360021	0.267304	0.548341	0.294614	0.137981	0.0971209	0.130149	0.0945797	0.263919
cg16816623	0.909942	0.880056	0.883466	0.934736	0.816594	0.898444	0.876437	0.879835	0.891405	0.920937	0.8905	0.892472	0.853413	0.938742	0.736768	0.217847	0.86627	0.916647	0.883452	0.920859	0.678149	0.813006	0.891097	0.915939	0.921841	0.865896	0.881505	0.880725	0.919255	0.73149	0.826145	0.866759	0.878321	0.924228	0.835709	0.881236	0.832882	0.915225	0.894889	0.902973	0.831191	0.872283	0.844774	0.863949	0.861138	0.905338	0.856076	0.882675	0.815788
cg16816874	0.8579	0.859732	0.599103	0.896714	0.83479	0.77567	0.83002	0.791497	0.885642	0.81851	0.86546	0.81967	0.781537	0.858369	0.708371	0.869937	0.765749	0.885291	0.851729	0.868001	0.826585	0.761305	0.811644	0.84802	0.857789	0.84521	0.833567	0.88578	0.922101	0.812881	0.766974	0.854099	0.771094	0.850955	0.857561	0.825887	0.899231	0.8298	0.862753	0.8453	0.790898	0.82746	0.871341	0.558324	0.878153	0.912954	0.809092	0.871678	0.74112
cg16817034	0.0537014	0.0614129	0.0539256	0.0823376	0.073584	0.0664587	0.0728522	0.0685737	0.0778157	0.0685609	0.0648321	0.0615898	0.0440595	0.0676389	0.0701364	0.0457778	0.0565269	0.164138	0.0548588	0.0451795	0.0589	0.0563942	0.0832883	0.0663782	0.0647672	0.0511742	0.0775519	0.0742343	0.0781073	0.0471492	0.0743829	0.0466413	0.0499667	0.0712538	0.0632257	0.0852449	0.0530526	0.0533922	0.0814516	0.0779524	0.048304	0.0635232	0.0468172	0.0643482	0.119313	0.0619855	0.0475539	0.0503568	0.0592659
cg16817070	0.0495736	0.0430594	0.034389	0.0489138	0.0358471	0.0469147	0.041517	0.0468347	0.0417765	0.0381145	0.0518248	0.0447274	0.0395495	0.0365684	0.0408407	0.0317607	0.0338154	0.0537572	0.0446901	0.0410601	0.057576	0.0518304	0.0461972	0.0405816	0.0456336	0.0344759	0.0557172	0.0392226	0.0266808	0.0471576	0.0351287	0.0368003	0.0404434	0.0390595	0.0414302	0.041243	0.0603032	0.0288051	0.0407532	0.0373113	0.0410991	0.034883	0.0397223	0.0822221	0.0400206	0.0514861	0.0294615	0.0291251	0.0511604
cg16817134	0.0441312	0.0302528	0.0309503	0.046735	0.03911	0.0567474	0.0324441	0.0794367	0.0688415	0.0656292	0.0716775	0.0423628	0.0454135	0.0572808	0.061229	0.0274883	0.0297396	0.0498512	0.0617925	0.0459777	0.058234	0.0433083	0.0533455	0.0486169	0.0504028	0.0344691	0.0621139	0.0496579	0.0460051	0.0227891	0.0355292	0.0370137	0.0433992	0.0527142	0.0592097	0.0414894	0.0475425	0.0359766	0.0570962	0.0512292	0.0704822	0.0428044	0.0363898	0.0608029	0.0580676	0.0500506	0.0437145	0.0249706	0.0267782
cg16817179	0.366561	0.378757	0.356781	0.271153	0.311159	0.541101	0.266995	0.317913	0.266758	0.289168	0.201597	0.353933	0.38446	0.498034	0.384085	0.196144	0.354223	0.227154	0.302643	0.295493	0.247419	0.358443	0.403158	0.161947	0.266303	0.364457	0.408492	0.305458	0.199316	0.202813	0.330535	0.482058	0.346739	0.270731	0.301841	0.394274	0.290127	0.282896	0.507902	0.407489	0.31102	0.405187	0.297613	0.405321	0.410059	0.158256	0.230294	0.205994	0.389878
cg16817180	0.312569	0.207266	0.315685	0.306212	0.341592	0.311864	0.322273	0.281964	0.15472	0.226968	0.206709	0.242492	0.304275	0.223294	0.312002	0.223164	0.253852	0.248273	0.327851	0.270237	0.270252	0.341896	0.27943	0.122805	0.272563	0.286049	0.254165	0.234298	0.22378	0.333766	0.3216	0.254758	0.364852	0.248686	0.337926	0.353859	0.303187	0.276039	0.370129	0.317994	0.281431	0.371738	0.347842	0.405081	0.246371	0.15556	0.201194	0.188995	0.262866
cg16817229	0.0108749	0.0102112	0.295349	0.0129765	0.0109079	0.0137917	0.0111123	0.0131557	0.0187975	0.0108794	0.0115239	0.0129658	0.0143103	0.0161403	0.0133738	0.0114275	0.0136461	0.0135644	0.0115663	0.0117213	0.0114668	0.0134013	0.0179207	0.0208903	0.0132827	0.012111	0.0137364	0.0229403	0.0151981	0.00993343	0.0115078	0.0103745	0.0130078	0.0131108	0.0133973	0.0120803	0.0130438	0.0158717	0.013219	0.0129096	0.0129007	0.0145425	0.0139642	0.0124799	0.0222207	0.0145789	0.0127637	0.009938	0.0107231
cg16817237	0.870971	0.942597	0.848466	0.942854	0.852591	0.908043	0.855401	0.915351	0.820152	0.723991	0.538907	0.937718	0.859531	0.956005	0.933088	0.935713	0.929389	0.887686	0.865593	0.952675	0.95339	0.845811	0.852231	0.954566	0.943663	0.860931	0.935209	0.871973	0.948243	0.887739	0.873337	0.936869	0.928405	0.923259	0.959639	0.846886	0.957019	0.776406	0.882966	0.954019	0.942658	0.812758	0.897565	0.886356	0.962627	0.95862	0.931428	0.911813	0.937587
cg16817426	0.859386	0.860743	0.777683	0.552625	0.701005	0.820386	0.821759	0.878986	0.840956	0.755731	0.831209	0.83757	0.666686	0.761372	0.619591	0.746451	0.862856	0.870371	0.807665	0.892803	0.6272	0.796569	0.840813	0.769298	0.858872	0.770149	0.808168	0.559247	0.643195	0.45458	0.682061	0.744344	0.467731	0.777142	0.732823	0.797861	0.839625	0.71211	0.789998	0.886547	0.679224	0.691892	0.437858	0.80834	0.68829	0.889001	0.857744	0.435974	0.754505
cg16817502	0.828462	0.682229	0.751869	0.671778	0.848502	0.774014	0.50386	0.752946	0.706189	0.840158	0.804858	0.540407	0.676058	0.655652	0.75457	0.627631	0.617938	0.734356	0.802261	0.714886	0.769214	0.773337	0.78253	0.707318	0.760227	0.79495	0.747609	0.723276	0.572629	0.698688	0.683174	0.666727	0.755662	0.65153	0.606838	0.73946	0.715545	0.683218	0.612319	0.710562	0.702805	0.651158	0.722614	0.793536	0.754704	0.611739	0.542474	0.44112	0.716705
cg16817826	0.495743	0.263824	0.119137	0.76793	0.293615	0.20785	0.356754	0.538953	0.656801	0.720497	0.869763	0.259661	0.346599	0.693676	0.66204	0.835284	0.156881	0.80587	0.61342	0.706671	0.704409	0.313903	0.637216	0.787153	0.149861	0.332368	0.603325	0.162536	0.800232	0.357719	0.264073	0.269593	0.444717	0.481738	0.633554	0.246841	0.659334	0.559064	0.455728	0.767129	0.598357	0.533349	0.424892	0.416742	0.615251	0.693159	0.405572	0.0875876	0.173952
cg16817891	0.0559407	0.122809	0.0783404	0.0362467	0.0758001	0.0940675	0.0349915	0.0607308	0.0408208	0.0569524	0.0332641	0.0317459	0.0581551	0.0411533	0.0658996	0.0372748	0.0330462	0.100417	0.046056	0.0417826	0.0338633	0.0828539	0.046471	0.0554591	0.0677812	0.0967057	0.0988279	0.025745	0.0539247	0.02932	0.0356007	0.0723981	0.118892	0.0539048	0.0418275	0.107161	0.0528532	0.0295843	0.153075	0.0500923	0.0543016	0.122475	0.0526203	0.0788336	0.0320055	0.0708381	0.0295311	0.0463606	0.0820614
cg16817946	0.0111701	0.0115341	0.00960508	0.0104236	0.00835835	0.0110364	0.00980575	0.0121847	0.0192769	0.0117613	0.00948405	0.00981346	0.0109509	0.0133361	0.0114797	0.0103752	0.0130022	0.012621	0.0118594	0.0116667	0.0153399	0.0144115	0.0201841	0.0141937	0.0140278	0.00947199	0.0122934	0.0175752	0.0134408	0.00887973	0.00941889	0.00928893	0.0123801	0.0152684	0.0131726	0.0109519	0.0114827	0.0122937	0.0123784	0.0133503	0.0153094	0.0105564	0.00958866	0.0143596	0.0166007	0.0132408	0.0107319	0.0108927	0.00893362
cg16817992	0.681997	0.839315	0.56839	0.805997	0.59858	0.681803	0.699114	0.798738	0.875203	0.854292	0.685624	0.80345	0.659123	0.845799	0.698274	0.805365	0.691096	0.868724	0.727434	0.830503	0.752898	0.655662	0.777629	0.916676	0.829949	0.633595	0.81276	0.804313	0.882821	0.66001	0.667175	0.744408	0.673386	0.826945	0.77869	0.482471	0.784183	0.757835	0.728463	0.873217	0.744589	0.722754	0.500936	0.673206	0.769431	0.894221	0.826712	0.786573	0.71299
cg16818145	0.957388	0.955853	0.925978	0.962898	0.929429	0.944011	0.944717	0.957039	0.935352	0.945738	0.935138	0.951928	0.959825	0.944479	0.921187	0.917769	0.932526	0.957917	0.920257	0.944354	0.951927	0.944268	0.945236	0.93811	0.945234	0.939693	0.966429	0.935571	0.941474	0.936814	0.931559	0.92198	0.899178	0.945479	0.931802	0.898786	0.96072	0.970788	0.945427	0.954932	0.941717	0.956072	0.9592	0.962958	0.930988	0.958769	0.911672	0.924838	0.95214
cg16818372	0.931501	0.923934	0.894143	0.862058	0.925701	0.893425	0.905979	0.839673	0.940965	0.941721	0.877975	0.950657	0.897082	0.940322	0.902465	0.938651	0.834218	0.717909	0.932552	0.952615	0.927139	0.920995	0.908371	0.855183	0.925266	0.917739	0.927246	0.905606	0.931579	0.865628	0.937408	0.952147	0.84199	0.928185	0.938952	0.916776	0.92296	0.93696	0.95356	0.922718	0.941007	0.934561	0.852348	0.886255	0.918512	0.94381	0.938981	0.94042	0.960304
cg16818395	0.536509	0.705511	0.355868	0.809755	0.708383	0.68808	0.683	0.738724	0.898917	0.851844	0.657553	0.696183	0.644102	0.633674	0.649816	0.820837	0.533125	0.854511	0.754837	0.803215	0.858529	0.557785	0.801689	0.867411	0.800254	0.635075	0.760514	0.836485	0.59892	0.605014	0.598307	0.691175	0.734988	0.780599	0.78408	0.591165	0.818142	0.701936	0.705494	0.747587	0.701051	0.720476	0.745576	0.533223	0.613616	0.86084	0.769854	0.509526	0.647826
cg16818414	0.0180051	0.202059	0.017248	0.131952	0.0329359	0.0175683	0.459786	0.108002	0.885322	0.89677	0.0168395	0.645453	0.0281793	0.0180156	0.0359617	0.0507008	0.150775	0.0326888	0.412594	0.670538	0.851677	0.382118	0.0370033	0.0304823	0.0163658	0.0201139	0.0232264	0.696913	0.0424766	0.0158312	0.465326	0.232805	0.517633	0.037503	0.0206634	0.270918	0.762349	0.530048	0.654116	0.153274	0.405225	0.50537	0.0318604	0.042129	0.0379605	0.272984	0.0182231	0.0150463	0.205654
cg16818443	0.0156118	0.0128467	0.0113599	0.0168526	0.0109314	0.0145728	0.0127619	0.0141709	0.0210336	0.0121904	0.0115376	0.0105882	0.0154189	0.0153598	0.0159183	0.0116605	0.015008	0.0174027	0.0123379	0.0123838	0.0133128	0.0160253	0.0206603	0.0143083	0.0156834	0.0138452	0.0143564	0.0184976	0.0205947	0.0141621	0.0108342	0.0129632	0.0173181	0.0161446	0.0146545	0.0113208	0.0148119	0.0134038	0.014318	0.0241969	0.0135616	0.0164132	0.0154277	0.0224582	0.0190922	0.0134942	0.0113	0.012221	0.01194
cg16818505	0.251398	0.38761	0.412082	0.281702	0.515592	0.521841	0.740573	0.287111	0.255114	0.174828	0.135398	0.482328	0.399627	0.176332	0.238516	0.23638	0.346562	0.174458	0.197118	0.63558	0.130854	0.34104	0.220802	0.398067	0.384833	0.399127	0.526992	0.227995	0.11762	0.227424	0.454873	0.609039	0.367257	0.495919	0.459762	0.546402	0.22259	0.306093	0.268536	0.158597	0.404932	0.69548	0.382071	0.301972	0.407104	0.167228	0.318763	0.336028	0.639851
cg16818627	0.922657	0.874239	0.932392	0.909817	0.942911	0.927654	0.951388	0.91539	0.920209	0.898181	0.930612	0.935875	0.922359	0.944803	0.944129	0.906221	0.910782	0.933024	0.930967	0.938256	0.883857	0.902787	0.93619	0.94145	0.907887	0.930385	0.907186	0.935107	0.947219	0.926747	0.947991	0.916103	0.936516	0.937836	0.886407	0.923459	0.926886	0.905341	0.91669	0.912384	0.93134	0.943761	0.934182	0.918087	0.927433	0.921773	0.940482	0.941548	0.952982
cg16818725	0.235236	0.795987	0.192504	0.500771	0.733915	0.555476	0.300785	0.600957	0.344782	0.508976	0.401742	0.348415	0.452935	0.673884	0.46105	0.760516	0.542901	0.645586	0.362403	0.542892	0.259616	0.381258	0.587231	0.397973	0.615433	0.593891	0.59545	0.598755	0.759375	0.158468	0.474847	0.628866	0.432393	0.470301	0.652532	0.469174	0.485401	0.758653	0.638524	0.505893	0.454682	0.416159	0.678808	0.409067	0.292067	0.0999261	0.194363	0.774327	0.555585
cg16818740	0.0440555	0.49152	0.405694	0.726533	0.612676	0.453118	0.481719	0.540705	0.529818	0.54058	0.513638	0.508797	0.13622	0.700277	0.543572	0.467655	0.275372	0.452197	0.591454	0.667664	0.536031	0.243834	0.592133	0.514917	0.159667	0.61029	0.383284	0.535875	0.0212996	0.177224	0.593442	0.597317	0.585971	0.589706	0.618356	0.551888	0.696336	0.612498	0.231775	0.457493	0.372455	0.572972	0.123129	0.0283693	0.0517155	0.0816555	0.292945	0.0433737	0.49382
cg16818787	0.796205	0.929936	0.695565	0.905649	0.959829	0.930513	0.899017	0.917283	0.913894	0.910325	0.667057	0.874079	0.940108	0.877426	0.703054	0.920458	0.86869	0.858048	0.724751	0.90428	0.949294	0.923632	0.915988	0.919227	0.888054	0.926726	0.910249	0.894985	0.945853	0.54116	0.834767	0.930696	0.924729	0.934524	0.925275	0.940319	0.909655	0.831586	0.92605	0.923201	0.873691	0.938371	0.95069	0.904588	0.849999	0.934531	0.940304	0.887224	0.944683
cg16818830	0.297918	0.178802	0.256407	0.159971	0.198122	0.544857	0.179065	0.181227	0.109464	0.192872	0.0518071	0.182873	0.292153	0.526459	0.196795	0.0483612	0.179034	0.103205	0.19555	0.158055	0.156474	0.288776	0.233062	0.0746871	0.169764	0.220553	0.176037	0.0684584	0.134252	0.113481	0.299487	0.307173	0.232348	0.155436	0.18206	0.274268	0.161506	0.182816	0.559859	0.153945	0.239339	0.303397	0.193765	0.428798	0.259644	0.117318	0.110876	0.224369	0.26939
cg16818909	0.0191445	0.0123004	0.0159857	0.0228039	0.014251	0.0185447	0.0172999	0.0199303	0.0231962	0.0196878	0.0175976	0.0132461	0.0194789	0.0218811	0.0177496	0.0166899	0.0259303	0.0224866	0.0191749	0.0208321	0.0198214	0.0209303	0.0230705	0.019549	0.0191713	0.0169284	0.0175261	0.0201336	0.0170211	0.0131071	0.0148122	0.0126513	0.015467	0.0194785	0.0181725	0.0158302	0.0183754	0.0149553	0.0227228	0.0231365	0.0188297	0.0182648	0.0202625	0.025574	0.0214055	0.0154344	0.0138907	0.0127403	0.0145397
cg16818993	0.227253	0.674595	0.326626	0.801679	0.211032	0.0762188	0.579348	0.629039	0.797541	0.640993	0.499874	0.501408	0.434067	0.551489	0.530939	0.424541	0.106757	0.560433	0.595699	0.757333	0.753331	0.512808	0.628838	0.68199	0.465196	0.556639	0.467167	0.439509	0.536348	0.374794	0.521608	0.40847	0.59735	0.493869	0.683567	0.49238	0.58891	0.627457	0.0869388	0.763897	0.501812	0.515296	0.0583091	0.22592	0.310131	0.571743	0.703267	0.415674	0.433841
cg16819028	0.934739	0.904032	0.890928	0.937669	0.914268	0.907608	0.908709	0.928474	0.924522	0.948715	0.925704	0.930504	0.953844	0.873404	0.91027	0.914507	0.927996	0.947983	0.92897	0.941109	0.947397	0.942346	0.93749	0.950405	0.941555	0.942406	0.938472	0.921107	0.958663	0.922034	0.930189	0.910852	0.827544	0.938395	0.927268	0.825472	0.888988	0.927497	0.912715	0.956262	0.922316	0.89334	0.833459	0.948778	0.938741	0.942256	0.944684	0.885392	0.932284
cg16819272	0.946407	0.939978	0.931981	0.963004	0.946605	0.933775	0.95164	0.95454	0.931536	0.953554	0.931381	0.929468	0.951259	0.960276	0.951009	0.948406	0.93249	0.936292	0.958239	0.958658	0.943936	0.916612	0.926205	0.938522	0.939624	0.935059	0.93836	0.938817	0.948519	0.948128	0.949407	0.942709	0.95225	0.942347	0.929615	0.947059	0.937346	0.953803	0.927395	0.938002	0.959197	0.957014	0.91242	0.958355	0.92048	0.953877	0.95494	0.929489	0.947029
cg16819299	0.893429	0.839603	0.526045	0.902981	0.850135	0.827605	0.814771	0.460667	0.859837	0.244576	0.524925	0.776714	0.829577	0.882458	0.643399	0.702203	0.853365	0.905294	0.517039	0.60896	0.529878	0.867503	0.412724	0.573656	0.380884	0.812174	0.641799	0.883488	0.817984	0.405548	0.890903	0.757129	0.4256	0.869031	0.778599	0.81859	0.605425	0.872039	0.894515	0.754179	0.756473	0.852407	0.749603	0.582968	0.875569	0.602251	0.248725	0.899846	0.733054
cg16819369	0.0976742	0.0691592	0.0797064	0.0872393	0.0836606	0.0850577	0.0781988	0.119348	0.09496	0.0947705	0.09599	0.0845707	0.0896706	0.0893915	0.0893885	0.061961	0.0982822	0.0974553	0.0900952	0.088472	0.0816289	0.0902127	0.0805039	0.0867629	0.0936419	0.0976178	0.0955136	0.0739449	0.0776001	0.0832812	0.0918619	0.0782093	0.0932687	0.0914395	0.0953426	0.0864874	0.106356	0.0814038	0.104647	0.109089	0.097298	0.089035	0.100861	0.0889208	0.0887737	0.0950852	0.0706537	0.0710094	0.0829443
cg16819392	0.887133	0.825804	0.601569	0.915385	0.832262	0.850831	0.860015	0.678705	0.865476	0.933903	0.898826	0.702247	0.908458	0.858205	0.869246	0.603432	0.680285	0.844125	0.914882	0.928523	0.739053	0.883157	0.779379	0.897651	0.857593	0.877672	0.918943	0.435557	0.914769	0.698589	0.656295	0.834818	0.560214	0.885951	0.919941	0.689406	0.921121	0.806793	0.900284	0.928078	0.898094	0.658567	0.810429	0.840361	0.771332	0.87385	0.746012	0.872872	0.839583
cg16819604	0.0282951	0.0163735	0.016854	0.0225846	0.0175978	0.0184	0.0137499	0.0204824	0.0229084	0.0204178	0.0368236	0.0133342	0.0160592	0.0161962	0.0302843	0.0160688	0.0176836	0.0355545	0.0352729	0.0138396	0.0359125	0.0385647	0.0281245	0.0181694	0.0153622	0.0184767	0.0273356	0.0290849	0.0182261	0.0136418	0.0143566	0.017245	0.0284521	0.0195182	0.0220438	0.0144306	0.0150225	0.0131661	0.0226029	0.0311741	0.0154177	0.0185331	0.0216687	0.056224	0.0244767	0.0154439	0.0162757	0.0134766	0.01422
cg16819768	0.928115	0.891392	0.890666	0.924512	0.927172	0.916993	0.93345	0.866858	0.923153	0.909779	0.852273	0.865855	0.916782	0.930874	0.90697	0.926616	0.933968	0.923454	0.928658	0.952452	0.908602	0.930633	0.93955	0.936905	0.94005	0.942386	0.937963	0.789011	0.952321	0.62581	0.888461	0.921184	0.804204	0.943201	0.91559	0.852679	0.948996	0.933076	0.906202	0.948547	0.956321	0.939372	0.734326	0.804848	0.918316	0.944458	0.918113	0.941317	0.940199
cg16819777	0.066128	0.0649969	0.0719102	0.0724243	0.0675914	0.0799544	0.0663818	0.0825047	0.0867276	0.0849144	0.0837514	0.0570401	0.0744161	0.0869755	0.0873777	0.0594371	0.0672998	0.0825018	0.0771954	0.102039	0.0710245	0.0838459	0.0781224	0.0917006	0.0781889	0.0633412	0.0858246	0.0720683	0.0547216	0.0634027	0.0661265	0.0592911	0.0764528	0.075276	0.0796769	0.0572732	0.08604	0.0639778	0.0709214	0.0754908	0.0857655	0.0909008	0.0876919	0.0800799	0.079238	0.0562445	0.14453	0.0637956	0.0686198
cg16819803	0.592723	0.722315	0.477876	0.579472	0.366649	0.619196	0.325397	0.160632	0.831566	0.831271	0.802429	0.171449	0.596088	0.754339	0.695064	0.762706	0.563749	0.534984	0.733774	0.745001	0.806704	0.434895	0.569791	0.276005	0.163884	0.593834	0.61145	0.701144	0.844384	0.125529	0.335267	0.507005	0.613389	0.637187	0.440751	0.476666	0.772827	0.669608	0.738551	0.664981	0.552652	0.559534	0.603061	0.457876	0.417439	0.782292	0.426005	0.0803979	0.319519
cg16819888	0.826829	0.884451	0.535907	0.834521	0.803559	0.936812	0.678585	0.634753	0.57674	0.356945	0.195661	0.874963	0.93228	0.811033	0.710751	0.92385	0.698579	0.840965	0.445621	0.799654	0.727213	0.904405	0.770163	0.902181	0.940189	0.792741	0.804733	0.709568	0.942878	0.210483	0.936057	0.917817	0.649485	0.914542	0.931904	0.905137	0.438988	0.911117	0.801407	0.9296	0.777111	0.674976	0.935859	0.780071	0.874952	0.901465	0.863413	0.880911	0.875926
cg16820186	0.0521789	0.0673965	0.0373084	0.0500971	0.038672	0.0571827	0.0459004	0.0427048	0.0336277	0.0434577	0.0361673	0.0347767	0.0367864	0.0486489	0.0495642	0.0326836	0.0376693	0.0504021	0.0491406	0.0317369	0.0346608	0.0603736	0.0327038	0.0451577	0.0365704	0.0370567	0.0522801	0.0453952	0.0316573	0.0273942	0.0497365	0.0418038	0.0558875	0.0586877	0.0574008	0.045526	0.0405789	0.0339674	0.0532723	0.0383509	0.0348768	0.0546409	0.0529705	0.072926	0.0300845	0.0442355	0.0252714	0.0335806	0.060518
cg16820615	0.135634	0.157448	0.083087	0.0381596	0.173184	0.127231	0.10468	0.146449	0.0311163	0.0769601	0.0267931	0.0425782	0.188944	0.0386116	0.0865481	0.0590024	0.0997787	0.03214	0.170535	0.0690611	0.216156	0.141897	0.126904	0.0328352	0.0521758	0.163515	0.109016	0.132785	0.0323535	0.074776	0.115517	0.0921542	0.210155	0.102093	0.0591055	0.220938	0.0553914	0.0641773	0.1669	0.0449308	0.206039	0.205677	0.183865	0.0923022	0.0671667	0.0556389	0.0365122	0.0248843	0.0850764
cg16820616	0.895094	0.599283	0.305393	0.872903	0.871809	0.871268	0.884908	0.838452	0.796051	0.72749	0.642542	0.854111	0.808568	0.875538	0.862041	0.750933	0.75744	0.882813	0.758503	0.73447	0.837383	0.813082	0.803999	0.857857	0.769731	0.784548	0.86963	0.807509	0.830098	0.203792	0.782071	0.886606	0.816845	0.788933	0.858849	0.739036	0.843009	0.826037	0.808232	0.891702	0.8079	0.828574	0.800729	0.57761	0.420973	0.883118	0.84705	0.768925	0.866563
cg16820973	0.873897	0.941395	0.822329	0.937272	0.805364	0.903261	0.893703	0.88035	0.92201	0.853232	0.859511	0.88616	0.932035	0.90056	0.834513	0.646323	0.891515	0.79483	0.913761	0.958942	0.897637	0.853231	0.931515	0.930555	0.89061	0.935411	0.891985	0.802073	0.941089	0.616958	0.905912	0.869412	0.752227	0.928456	0.812146	0.817802	0.845197	0.95148	0.907479	0.912151	0.880676	0.920913	0.48394	0.885701	0.828691	0.928034	0.911397	0.848538	0.904355
cg16821068	0.0628657	0.0424973	0.0685118	0.0428138	0.0797808	0.0793331	0.0785144	0.0829196	0.0592682	0.0589711	0.056795	0.0736878	0.0928718	0.0577847	0.0808835	0.0589476	0.0917984	0.0761512	0.0811646	0.0501184	0.101044	0.0850817	0.0656774	0.0572602	0.0714537	0.0684174	0.0749791	0.0774021	0.0400175	0.0719065	0.0864033	0.0738338	0.113542	0.0648843	0.0977696	0.0740859	0.0632092	0.0593586	0.0846724	0.0738558	0.0781334	0.067327	0.0875881	0.0772071	0.0942815	0.0518026	0.0680265	0.044899	0.0624401
cg16821252	0.990319	0.989602	0.991897	0.993324	0.992185	0.988363	0.993151	0.988418	0.986123	0.990923	0.990236	0.993124	0.990144	0.989589	0.990073	0.991479	0.988536	0.987272	0.989674	0.991574	0.989273	0.989006	0.985594	0.988607	0.990262	0.990463	0.990997	0.984967	0.990566	0.990523	0.991508	0.990525	0.992735	0.990072	0.989373	0.991919	0.992087	0.989539	0.987983	0.987864	0.989427	0.989754	0.98968	0.990177	0.985667	0.991679	0.99044	0.992854	0.991893
cg16821267	0.496215	0.592095	0.416877	0.743582	0.325575	0.822148	0.544806	0.47445	0.500154	0.269254	0.173031	0.270112	0.504868	0.538938	0.498319	0.170807	0.481178	0.299221	0.483062	0.342153	0.307278	0.406118	0.449382	0.329354	0.239742	0.850301	0.667261	0.310592	0.147345	0.227787	0.497662	0.772479	0.466998	0.666418	0.567359	0.608829	0.671132	0.439283	0.66537	0.615197	0.349994	0.467008	0.329673	0.537725	0.709152	0.186163	0.560507	0.776153	0.512257
cg16821323	0.871949	0.848528	0.833613	0.865329	0.867282	0.852022	0.901317	0.825633	0.846867	0.821636	0.691129	0.869877	0.820677	0.78064	0.696798	0.739395	0.841102	0.786375	0.819805	0.893451	0.772508	0.836015	0.911963	0.737353	0.76697	0.848555	0.832241	0.819113	0.848552	0.820466	0.696997	0.84796	0.672912	0.82299	0.840934	0.84194	0.887032	0.899822	0.824831	0.842228	0.82025	0.83232	0.509593	0.828524	0.785409	0.875082	0.846515	0.785362	0.812977
cg16821385	0.864602	0.914577	0.884725	0.849764	0.921744	0.909985	0.940739	0.898156	0.885701	0.894582	0.880617	0.895521	0.932144	0.912193	0.894919	0.917691	0.910867	0.894331	0.912766	0.941984	0.833429	0.893785	0.921042	0.894841	0.928812	0.924367	0.88422	0.90406	0.890336	0.908987	0.920805	0.929263	0.909781	0.910126	0.932811	0.919128	0.871295	0.934426	0.889395	0.86572	0.926214	0.932698	0.790165	0.870064	0.906306	0.92639	0.923386	0.914847	0.922588
cg16821394	0.0123143	0.0145182	0.015926	0.013425	0.0150514	0.0188011	0.0137972	0.0145298	0.0226837	0.0170087	0.014972	0.0126277	0.0155254	0.0171526	0.0173864	0.0132482	0.0153081	0.0160049	0.0201997	0.0148657	0.0156903	0.015041	0.0228332	0.0246521	0.0178268	0.0167098	0.0188551	0.021622	0.0163969	0.0145986	0.0139862	0.0167495	0.0169076	0.0174102	0.0158718	0.015731	0.0156198	0.0157262	0.0138957	0.0145559	0.0195562	0.0157993	0.0171393	0.0215863	0.0225087	0.0191497	0.0170194	0.0123681	0.0141685
cg16821446	0.306562	0.685394	0.49165	0.745839	0.493831	0.492018	0.586686	0.638376	0.868094	0.831429	0.800171	0.629974	0.483575	0.818778	0.649513	0.798702	0.571626	0.781677	0.647582	0.755644	0.612998	0.441768	0.658689	0.875063	0.628435	0.34296	0.537272	0.712256	0.509918	0.777053	0.415882	0.495257	0.554165	0.712867	0.656826	0.342344	0.705366	0.686692	0.602046	0.774158	0.611837	0.598179	0.174072	0.325413	0.727894	0.507178	0.789408	0.7652	0.386439
cg16821694	0.0523607	0.104038	0.0401364	0.0541235	0.0304868	0.0648838	0.0461296	0.042929	0.338356	0.176031	0.272442	0.0275886	0.0398731	0.058946	0.196273	0.0241155	0.217033	0.0469404	0.0456219	0.455429	0.0513224	0.0619724	0.132573	0.0503753	0.0306682	0.323935	0.0683354	0.0509947	0.749222	0.0365682	0.0441039	0.0293503	0.315168	0.0468291	0.0490038	0.326014	0.170244	0.224204	0.0441755	0.164697	0.0996882	0.111502	0.0593786	0.0585857	0.053871	0.0355622	0.0396916	0.0316978	0.164321
cg16821755	0.0304357	0.0276087	0.0234887	0.0393454	0.027855	0.0361961	0.0407167	0.0383416	0.0503369	0.0409679	0.0379048	0.0218869	0.0452674	0.0345712	0.0354386	0.0257526	0.0364416	0.0332149	0.0376822	0.0391219	0.0343582	0.0369056	0.047706	0.0279035	0.029437	0.0270074	0.0375115	0.0617897	0.037827	0.043685	0.0281325	0.0237112	0.0454502	0.0314452	0.055195	0.0299077	0.0365513	0.030973	0.0474468	0.041745	0.0296473	0.0389042	0.0295812	0.0430787	0.050074	0.0374857	0.0224748	0.0245063	0.0423405
cg16821867	0.785756	0.957436	0.424966	0.890882	0.948659	0.843938	0.943887	0.899096	0.639608	0.640307	0.650566	0.921598	0.920288	0.908428	0.665416	0.923955	0.920254	0.826501	0.583302	0.784908	0.902975	0.922734	0.920387	0.901968	0.931963	0.899496	0.943048	0.957185	0.629768	0.288795	0.939904	0.887943	0.770128	0.791981	0.936614	0.904105	0.89534	0.953084	0.935482	0.882202	0.881588	0.887116	0.926068	0.749434	0.675249	0.909507	0.866956	0.931024	0.798118
cg16821904	0.777674	0.869829	0.801072	0.920255	0.641811	0.724756	0.731021	0.736101	0.67667	0.711854	0.684675	0.721058	0.669636	0.755364	0.706841	0.937031	0.747339	0.76826	0.783822	0.719761	0.834318	0.715835	0.612385	0.521221	0.770494	0.753205	0.70729	0.563226	0.507817	0.667341	0.782294	0.703615	0.787864	0.69629	0.745785	0.74488	0.737051	0.872349	0.681941	0.62417	0.767073	0.81676	0.840873	0.727753	0.495526	0.57735	0.759582	0.678725	0.772387
cg16821992	0.74388	0.727637	0.476355	0.683177	0.557431	0.589814	0.595337	0.656639	0.879091	0.807031	0.487958	0.609476	0.512681	0.814771	0.733371	0.770614	0.567735	0.846379	0.572999	0.772446	0.763529	0.488349	0.728622	0.861032	0.775449	0.617008	0.616994	0.799871	0.787412	0.648844	0.532979	0.612972	0.261916	0.728217	0.712483	0.467483	0.762722	0.612524	0.4778	0.799862	0.658516	0.590204	0.567844	0.603072	0.737962	0.838953	0.69565	0.777408	0.61518
cg16822035	0.724811	0.812977	0.610678	0.753982	0.59032	0.704417	0.705429	0.775188	0.805459	0.788234	0.795785	0.655015	0.690577	0.639762	0.624288	0.732876	0.651496	0.654913	0.727664	0.83464	0.791162	0.68272	0.753593	0.805491	0.809346	0.691275	0.75049	0.367213	0.823179	0.587212	0.683505	0.685163	0.612383	0.686312	0.725359	0.638062	0.793598	0.615674	0.746078	0.833921	0.720481	0.670895	0.340362	0.734937	0.727925	0.821749	0.710264	0.576007	0.62476
cg16822095	0.426018	0.230826	0.389357	0.151574	0.300148	0.31234	0.305581	0.322556	0.135774	0.326882	0.181492	0.304922	0.42521	0.286653	0.302793	0.16007	0.3011	0.224528	0.36953	0.243907	0.26532	0.42359	0.347721	0.111952	0.301783	0.28103	0.269928	0.24115	0.327779	0.245686	0.437916	0.264548	0.342402	0.317333	0.324214	0.473265	0.280728	0.277234	0.374967	0.247324	0.362565	0.427139	0.337241	0.595316	0.2222	0.540647	0.214577	0.322949	0.255536
cg16822143	0.354825	0.232647	0.4251	0.866544	0.324771	0.743123	0.756037	0.344039	0.089263	0.507042	0.179413	0.302388	0.579101	0.533405	0.558907	0.28999	0.239491	0.183477	0.308732	0.291358	0.238331	0.643101	0.295219	0.63253	0.239208	0.874818	0.675825	0.207939	0.545958	0.157048	0.659926	0.411107	0.362785	0.615324	0.304054	0.489558	0.245391	0.816437	0.642311	0.226547	0.354676	0.520979	0.56692	0.601106	0.75135	0.195968	0.449412	0.183958	0.624899
cg16822173	0.0244449	0.0330861	0.025593	0.0159047	0.0251644	0.0217265	0.0208668	0.0231982	0.0357802	0.0249119	0.0148249	0.0239394	0.0206682	0.0210151	0.0267814	0.0215374	0.0209672	0.0215198	0.0203078	0.0184232	0.0193559	0.0241043	0.0339249	0.0253236	0.0201383	0.0183247	0.0246598	0.0317146	0.0238382	0.0230976	0.0220888	0.0229649	0.0232677	0.0251305	0.0205701	0.0207028	0.023847	0.0277036	0.0221897	0.0294572	0.0235995	0.0218244	0.0301095	0.0313531	0.0300035	0.0298737	0.0248014	0.0244971	0.0209419
cg16822189	0.0275371	0.0274512	0.0262251	0.0327472	0.030322	0.0294799	0.0284395	0.0279007	0.036782	0.0416519	0.0233593	0.0258285	0.0259771	0.0302787	0.0405773	0.0203851	0.0311261	0.0328719	0.0305606	0.0282345	0.0259038	0.0296721	0.0332917	0.0333619	0.0292881	0.0268874	0.0347077	0.0268874	0.0321954	0.0213103	0.0271551	0.0245105	0.0350023	0.0318408	0.0342166	0.028344	0.0281638	0.0196892	0.0266018	0.0358696	0.0319735	0.0312564	0.027489	0.0582486	0.0402457	0.0303642	0.0236027	0.0253806	0.0282924
cg16822191	0.412534	0.911459	0.780668	0.670576	0.849677	0.808809	0.634919	0.780861	0.737511	0.3337	0.520081	0.575044	0.821596	0.686429	0.49241	0.604693	0.729505	0.448591	0.449594	0.80589	0.773548	0.764281	0.641551	0.756421	0.600249	0.708811	0.903858	0.854653	0.945177	0.300122	0.902564	0.633443	0.776722	0.855995	0.541843	0.608203	0.521579	0.830683	0.93367	0.662911	0.793523	0.563812	0.901279	0.446363	0.630189	0.556767	0.546866	0.885295	0.642747
cg16822216	0.0150106	0.0167038	0.0124338	0.0189691	0.0350084	0.0138518	0.0155657	0.0152798	0.29047	0.0126113	0.0105835	0.0120329	0.0424891	0.0160218	0.0131454	0.106967	0.0162177	0.0135347	0.0106942	0.306166	0.273531	0.028039	0.043537	0.0122512	0.0277023	0.0317991	0.0302319	0.0279511	0.0127488	0.00941908	0.00981102	0.010809	0.0113989	0.017374	0.403061	0.110283	0.0337865	0.00957779	0.0126082	0.0132598	0.0246133	0.013926	0.0558196	0.0121177	0.0186382	0.0139414	0.3113	0.00970363	0.00988603
cg16822365	0.836541	0.811401	0.832067	0.922936	0.861336	0.896565	0.764176	0.801219	0.702642	0.476132	0.257613	0.826589	0.895608	0.934745	0.61773	0.66726	0.679353	0.537016	0.551549	0.593786	0.862542	0.837762	0.752464	0.628346	0.743313	0.852205	0.85839	0.882996	0.885319	0.366312	0.827906	0.870253	0.554738	0.874235	0.627165	0.759109	0.716854	0.664257	0.884564	0.94369	0.847208	0.867776	0.89221	0.621483	0.877786	0.303503	0.505569	0.61832	0.648918
cg16822387	0.110233	0.0433285	0.0818268	0.0853826	0.0832864	0.154559	0.0761079	0.149007	0.190239	0.123037	0.114859	0.0860868	0.156249	0.120473	0.157209	0.0560461	0.171629	0.124192	0.130569	0.169326	0.176424	0.126992	0.156115	0.04029	0.135587	0.132995	0.0897336	0.247429	0.0558553	0.0732446	0.0875589	0.11444	0.108089	0.0557683	0.142024	0.290469	0.132678	0.081399	0.0771711	0.142715	0.164386	0.172176	0.118995	0.124096	0.135335	0.0556549	0.105158	0.0418547	0.0442693
cg16822407	0.573311	0.705025	0.437223	0.633973	0.624499	0.614893	0.556882	0.580542	0.79864	0.487025	0.553887	0.557644	0.656086	0.564876	0.64302	0.341023	0.691145	0.58629	0.572567	0.698583	0.351774	0.574655	0.683592	0.685542	0.683913	0.548058	0.624489	0.354471	0.64746	0.175583	0.273251	0.668525	0.287265	0.679256	0.472799	0.265787	0.73055	0.722686	0.681298	0.828553	0.572041	0.544824	0.334702	0.529545	0.46766	0.628261	0.629526	0.391556	0.63457
cg16822474	0.019158	0.0256515	0.0168212	0.0219593	0.0171864	0.0209424	0.0197758	0.0191728	0.0273388	0.0171672	0.0173768	0.0163	0.0220937	0.0213793	0.0222448	0.0195849	0.0159396	0.0222974	0.0205466	0.0162075	0.0208873	0.0241874	0.0264171	0.0263595	0.0200468	0.0207577	0.0226881	0.0258334	0.0193629	0.0160939	0.0260742	0.030166	0.0295174	0.0213436	0.024794	0.0187418	0.029869	0.0169599	0.0277243	0.0198374	0.015732	0.016283	0.0224572	0.0335778	0.0244348	0.0171488	0.014301	0.0140164	0.018783
cg16822540	0.596358	0.692605	0.553453	0.537434	0.823694	0.910354	0.904643	0.786332	0.826085	0.882623	0.897555	0.495747	0.854901	0.524953	0.47179	0.643187	0.804463	0.518282	0.900441	0.636791	0.268837	0.528542	0.830915	0.896615	0.919074	0.870044	0.708023	0.199387	0.544826	0.474338	0.275488	0.581964	0.627914	0.841493	0.387957	0.738048	0.846723	0.766315	0.86257	0.858963	0.32578	0.781742	0.552908	0.689091	0.574941	0.873668	0.813088	0.884984	0.908305
cg16822572	0.12809	0.308232	0.0245587	0.0267776	0.0222279	0.0277264	0.0227495	0.0791642	0.0276339	0.0273296	0.0222784	0.289106	0.0253584	0.0628529	0.0275259	0.31428	0.0235427	0.135943	0.0244783	0.0348306	0.0354775	0.326877	0.0353558	0.0295999	0.0239111	0.0201278	0.0249282	0.0388053	0.292971	0.0247821	0.131914	0.372444	0.0915614	0.0486188	0.180807	0.0199722	0.103694	0.226522	0.031583	0.0350956	0.474369	0.0255461	0.365478	0.0396027	0.0480564	0.267381	0.0231088	0.0242341	0.0257808
cg16822606	0.0293257	0.0543092	0.0285792	0.0473595	0.0229479	0.0402746	0.0310095	0.0408515	0.0340566	0.0372196	0.0311428	0.0344615	0.0331198	0.0425246	0.0334001	0.026683	0.0334205	0.0407357	0.0396883	0.0367679	0.03191	0.0409003	0.0327266	0.0282189	0.0414623	0.0282856	0.0366531	0.0258917	0.0207746	0.0269582	0.0306133	0.0302	0.0365096	0.0322861	0.0510456	0.03385	0.0431784	0.028677	0.0430537	0.0399538	0.0411405	0.0353801	0.0397394	0.0690785	0.035596	0.0272666	0.0284382	0.024481	0.0298014
cg16822666	0.559461	0.821847	0.667302	0.620937	0.699956	0.694268	0.842596	0.808756	0.809726	0.798642	0.734043	0.705009	0.708587	0.768766	0.50009	0.541234	0.76148	0.784157	0.54098	0.810929	0.786497	0.678516	0.780047	0.847131	0.811529	0.722728	0.530893	0.787296	0.648222	0.609156	0.651285	0.559724	0.551935	0.787533	0.716612	0.601292	0.820283	0.729758	0.745956	0.816329	0.757597	0.734363	0.33411	0.841845	0.578979	0.773726	0.800742	0.579257	0.594447
cg16822777	0.933252	0.940563	0.947114	0.940995	0.935379	0.949249	0.937191	0.944787	0.929348	0.955823	0.937208	0.94779	0.937776	0.956776	0.941167	0.934465	0.947479	0.901609	0.947659	0.954757	0.934567	0.940928	0.956818	0.945185	0.933271	0.950977	0.940314	0.933595	0.953668	0.948549	0.929583	0.953471	0.952106	0.942286	0.930434	0.951299	0.925285	0.94686	0.924218	0.934169	0.950934	0.934555	0.937667	0.937194	0.949153	0.964473	0.942465	0.9274	0.950115
cg16822855	0.639208	0.913118	0.724814	0.658928	0.772148	0.833976	0.759526	0.469081	0.896922	0.476871	0.7323	0.832548	0.868316	0.688934	0.57342	0.615606	0.839047	0.502892	0.750212	0.873287	0.732008	0.823172	0.864964	0.533444	0.721702	0.841722	0.80272	0.54038	0.898921	0.263914	0.834891	0.853391	0.495661	0.582209	0.549981	0.512729	0.666163	0.755729	0.874404	0.874452	0.676016	0.787079	0.615704	0.56093	0.698169	0.632581	0.724777	0.693778	0.740462
cg16822939	0.0233461	0.0183428	0.0233003	0.0570996	0.062636	0.0340859	0.0518921	0.0311461	0.0232218	0.0234173	0.0252786	0.0395069	0.0672793	0.0127073	0.0432422	0.0268384	0.0380215	0.0160171	0.0266978	0.052754	0.0440488	0.0481951	0.0214156	0.012079	0.0647571	0.0423006	0.0246347	0.0272183	0.0168838	0.0126368	0.0570773	0.0427106	0.06546	0.0234323	0.0179726	0.0551834	0.0263276	0.0162941	0.06067	0.0186208	0.0921521	0.0313258	0.0825658	0.0712044	0.0234594	0.0787972	0.0134411	0.00919239	0.0487013
cg16823009	0.964915	0.945667	0.979121	0.933611	0.96763	0.962977	0.987509	0.886043	0.91667	0.86123	0.85211	0.976242	0.975766	0.985265	0.667488	0.465672	0.975024	0.912862	0.555261	0.981839	0.769718	0.974289	0.969702	0.979308	0.985272	0.92571	0.978387	0.605927	0.984354	0.710365	0.966196	0.923802	0.635217	0.904397	0.948025	0.929765	0.943093	0.983625	0.97132	0.951456	0.657714	0.966062	0.596362	0.98746	0.660581	0.985391	0.976852	0.679309	0.971809
cg16823042	0.286403	0.135185	0.296937	0.29997	0.307978	0.350773	0.395431	0.331914	0.147738	0.23551	0.195157	0.289364	0.414356	0.214866	0.233846	0.197363	0.328389	0.151947	0.3445	0.194399	0.301026	0.378907	0.297068	0.0659671	0.320305	0.390922	0.321107	0.260014	0.120013	0.257459	0.395956	0.298133	0.364556	0.240925	0.314127	0.41635	0.36864	0.293034	0.321918	0.192454	0.347806	0.424344	0.373467	0.336594	0.296461	0.113055	0.180239	0.166111	0.258365
cg16823064	0.971348	0.976398	0.870638	0.98284	0.964513	0.958391	0.963014	0.949134	0.922595	0.622995	0.651491	0.911665	0.975371	0.810675	0.88594	0.631392	0.938379	0.933668	0.839178	0.884345	0.734486	0.945147	0.962562	0.633407	0.981809	0.921186	0.903317	0.561088	0.965378	0.804559	0.869533	0.922595	0.712954	0.909664	0.894466	0.786687	0.966553	0.732104	0.979291	0.969546	0.842061	0.724554	0.531031	0.936385	0.896855	0.930496	0.747978	0.506389	0.921039
cg16823083	0.699794	0.825948	0.603908	0.743055	0.626062	0.602078	0.131048	0.653234	0.87643	0.825179	0.861519	0.697458	0.628349	0.790906	0.680969	0.730065	0.5539	0.807215	0.651553	0.77108	0.790575	0.634017	0.771198	0.887829	0.634995	0.659088	0.706301	0.830077	0.828588	0.810532	0.565521	0.657314	0.666368	0.750956	0.744398	0.638454	0.779509	0.750075	0.624759	0.75117	0.694602	0.617247	0.703544	0.694261	0.709811	0.837305	0.789756	0.79012	0.641113
cg16823105	0.0379114	0.0221812	0.0334721	0.0380698	0.0188493	0.0393819	0.0371437	0.0472957	0.0287841	0.0490034	0.0360897	0.0323645	0.0366	0.0335376	0.0472422	0.0304773	0.0313833	0.0557833	0.0427331	0.0347308	0.0380937	0.0379225	0.0322308	0.0337909	0.0404961	0.0457554	0.0388018	0.0313063	0.0340158	0.0333756	0.02988	0.0338023	0.0410049	0.0422578	0.0388562	0.0238016	0.0419293	0.0315893	0.0539108	0.0514301	0.0499443	0.0436652	0.0525419	0.0434453	0.0239268	0.038261	0.0238738	0.0252483	0.0357414
cg16823277	0.802113	0.712544	0.527817	0.576941	0.62345	0.788241	0.751813	0.685336	0.634149	0.636977	0.390168	0.751768	0.622913	0.672634	0.561069	0.666056	0.673398	0.59826	0.480559	0.892451	0.307357	0.58262	0.505308	0.414512	0.506781	0.604355	0.482218	0.268381	0.611609	0.450168	0.565051	0.362604	0.474856	0.691592	0.41856	0.62828	0.705334	0.669787	0.692931	0.894214	0.78161	0.6777	0.318145	0.681094	0.473897	0.875965	0.727752	0.26971	0.492097
cg16823292	0.433159	0.413208	0.707746	0.378703	0.424118	0.889833	0.577981	0.829257	0.238662	0.226203	0.1531	0.424801	0.904659	0.697499	0.377484	0.24691	0.637168	0.643068	0.384821	0.732465	0.255846	0.608126	0.45112	0.702945	0.355436	0.626371	0.45383	0.180831	0.882637	0.152821	0.723954	0.545866	0.520533	0.382626	0.465309	0.77985	0.275487	0.301552	0.611545	0.361717	0.408177	0.496386	0.432023	0.513002	0.813413	0.315424	0.478591	0.892307	0.667997
cg16823305	0.866956	0.935174	0.653136	0.963949	0.93679	0.919229	0.918009	0.918637	0.899747	0.81444	0.933358	0.943784	0.948293	0.904129	0.737074	0.931527	0.936653	0.924222	0.919214	0.942272	0.919378	0.937501	0.933573	0.937464	0.936057	0.933762	0.935502	0.923603	0.954281	0.57598	0.910009	0.942688	0.900856	0.923608	0.93921	0.901992	0.931519	0.936101	0.932405	0.949185	0.900189	0.944588	0.916659	0.911889	0.883789	0.923155	0.906768	0.939631	0.925496
cg16823406	0.0156016	0.0225157	0.0149596	0.0217278	0.0151527	0.0155067	0.0149583	0.0165619	0.0274061	0.0174533	0.0150437	0.0175666	0.0156194	0.0210609	0.0167974	0.0175816	0.0198321	0.0256458	0.0148023	0.0149608	0.016369	0.017673	0.0230286	0.0258992	0.0169265	0.0150375	0.0173488	0.028754	0.0165006	0.0169431	0.0173794	0.0184563	0.0152589	0.0225058	0.0170299	0.0141389	0.0123842	0.0183894	0.0257457	0.0191312	0.0142276	0.0146066	0.0162973	0.0242829	0.0217824	0.0185696	0.0192727	0.0140059	0.0152714
cg16823430	0.901522	0.954789	0.912985	0.940682	0.891974	0.916239	0.862922	0.926152	0.93909	0.910619	0.92041	0.946325	0.907107	0.934636	0.893158	0.933396	0.905599	0.907777	0.912474	0.938271	0.875268	0.887352	0.927466	0.918424	0.87343	0.90833	0.877334	0.917981	0.936344	0.863331	0.8641	0.920405	0.909336	0.897076	0.930725	0.891541	0.931881	0.954206	0.874431	0.885213	0.914744	0.910852	0.87751	0.872624	0.90816	0.946745	0.941381	0.954086	0.933518
cg16823535	0.0878994	0.183207	0.135336	0.211843	0.114229	0.0893236	0.45859	0.0962189	0.369583	0.492111	0.079687	0.179167	0.130929	0.0949995	0.067895	0.140651	0.176669	0.108672	0.0770722	0.123756	0.468186	0.102657	0.453436	0.296597	0.0621693	0.0601298	0.0749375	0.0804363	0.0536615	0.105619	0.0944323	0.0761085	0.0952001	0.0761603	0.161074	0.345034	0.293983	0.0906355	0.0614593	0.481825	0.124649	0.430365	0.0870824	0.101677	0.0740835	0.384727	0.118622	0.0767931	0.172221
cg16823610	0.927228	0.934144	0.904979	0.930648	0.926541	0.921867	0.93678	0.927116	0.901744	0.939451	0.896459	0.926484	0.943674	0.952202	0.93114	0.919787	0.928316	0.925861	0.94366	0.947507	0.90395	0.934377	0.908813	0.92145	0.94252	0.957004	0.926226	0.911548	0.907444	0.909897	0.92927	0.944963	0.928283	0.934466	0.898619	0.929791	0.93653	0.915957	0.903002	0.91791	0.94256	0.930505	0.939464	0.92379	0.908298	0.936924	0.900011	0.945489	0.928248
cg16823737	0.0797342	0.0448403	0.0579887	0.0661592	0.0366232	0.0631434	0.0583023	0.072432	0.0705786	0.0670687	0.0685177	0.0488943	0.0573217	0.0635765	0.0700853	0.0562254	0.063092	0.0791304	0.0577813	0.0562687	0.074061	0.0434291	0.0535562	0.0586519	0.0773338	0.0683998	0.05748	0.0683095	0.0428325	0.049966	0.0564109	0.0700664	0.0671855	0.0518991	0.0718427	0.0571197	0.0592191	0.0362714	0.0751858	0.0790385	0.0562626	0.0595371	0.0467805	0.0740692	0.0706725	0.0521892	0.0516676	0.0398898	0.0666869
cg16823822	0.0108852	0.0096547	0.0109372	0.0137864	0.0108731	0.0128075	0.0094787	0.0124598	0.0127946	0.0116645	0.0108315	0.00929149	0.0117798	0.0123026	0.0148495	0.0103013	0.0121706	0.0117228	0.011285	0.0114556	0.013192	0.0152618	0.0126801	0.0118891	0.0114174	0.0113083	0.0151873	0.0140077	0.0116988	0.00881473	0.0093434	0.0101843	0.0115286	0.0124016	0.0123109	0.0103118	0.0120801	0.0101037	0.0129212	0.0107257	0.0124063	0.0120192	0.013194	0.0129886	0.0144244	0.00976723	0.00979342	0.00911479	0.00868777
cg16823958	0.848444	0.960752	0.786238	0.962874	0.879995	0.887551	0.873758	0.897287	0.970612	0.971295	0.975512	0.896708	0.785021	0.950619	0.89801	0.965996	0.802254	0.961523	0.883223	0.930942	0.958974	0.774441	0.920252	0.978142	0.957283	0.767171	0.927603	0.952065	0.964204	0.952401	0.846192	0.875098	0.87805	0.915681	0.892568	0.815965	0.937873	0.914057	0.847679	0.973765	0.875791	0.827043	0.744308	0.864404	0.898405	0.978645	0.95251	0.921881	0.885095
cg16824024	0.893854	0.910749	0.913484	0.902399	0.946713	0.904797	0.927242	0.812814	0.890273	0.873249	0.880198	0.875397	0.891199	0.904033	0.918839	0.924191	0.823681	0.768339	0.907997	0.94029	0.825775	0.887814	0.923015	0.884515	0.917981	0.901251	0.870057	0.900878	0.91883	0.938433	0.929122	0.935169	0.924372	0.904708	0.912245	0.921365	0.921973	0.911994	0.907051	0.861615	0.95121	0.944105	0.86659	0.843684	0.873668	0.905142	0.910262	0.932984	0.946669
cg16824069	0.0156259	0.0112671	0.0161111	0.0151889	0.0173414	0.0179874	0.0142209	0.0173148	0.030044	0.0167837	0.0135964	0.0148857	0.0177858	0.0107511	0.0214152	0.0125372	0.0192665	0.0165472	0.014134	0.0110409	0.0250128	0.0173433	0.0345573	0.0210946	0.019339	0.0154274	0.0172499	0.0377531	0.0156958	0.0123768	0.0113693	0.0132099	0.0121629	0.0195336	0.0166717	0.0162755	0.0130506	0.0112395	0.0208468	0.0204198	0.0109022	0.0179932	0.0120347	0.0245173	0.0286262	0.0120613	0.0196679	0.016922	0.0154964
cg16824113	0.560638	0.177336	0.266961	0.295682	0.212114	0.522142	0.491407	0.491636	0.433074	0.207157	0.16978	0.179058	0.280681	0.300375	0.217903	0.187749	0.348383	0.187316	0.28101	0.197423	0.273273	0.607649	0.210363	0.0986029	0.230773	0.469711	0.215223	0.621489	0.414792	0.143478	0.514044	0.246818	0.290726	0.230943	0.22244	0.541234	0.224019	0.521137	0.28978	0.175054	0.404127	0.407164	0.192222	0.372138	0.236652	0.532098	0.189859	0.172676	0.418687
cg16824126	0.776412	0.855295	0.620199	0.842326	0.753381	0.700285	0.761732	0.808114	0.880577	0.816681	0.76225	0.762023	0.717917	0.81053	0.765464	0.72129	0.703337	0.866305	0.766609	0.809804	0.795381	0.751959	0.610323	0.813262	0.837947	0.726867	0.818281	0.826582	0.856199	0.732256	0.711014	0.796342	0.740692	0.768153	0.812492	0.682331	0.786584	0.763626	0.775498	0.83255	0.850195	0.746887	0.602455	0.842719	0.750547	0.793965	0.787046	0.767242	0.780975
cg16824282	0.872031	0.899611	0.815777	0.882136	0.822422	0.817041	0.825904	0.863864	0.896281	0.921505	0.90778	0.902041	0.820734	0.878932	0.863675	0.884408	0.836405	0.929809	0.865562	0.913008	0.917222	0.820632	0.871837	0.919568	0.897864	0.807604	0.917888	0.867841	0.87863	0.883541	0.835041	0.862356	0.830882	0.874978	0.904499	0.806113	0.868782	0.831798	0.856091	0.921073	0.859244	0.84302	0.80522	0.878626	0.898919	0.88934	0.861842	0.889778	0.878496
cg16824294	0.947205	0.943911	0.92863	0.958375	0.953294	0.945497	0.927906	0.951854	0.906834	0.952102	0.945685	0.953085	0.935379	0.940519	0.875262	0.948215	0.931786	0.9547	0.932656	0.950612	0.954285	0.947547	0.945032	0.93554	0.956532	0.942229	0.942824	0.856845	0.947804	0.933415	0.902873	0.947605	0.898705	0.92963	0.942157	0.916816	0.956537	0.942758	0.944563	0.956906	0.953531	0.936882	0.849459	0.963736	0.918879	0.946593	0.939416	0.935998	0.923472
cg16824301	0.021987	0.0140961	0.0243616	0.035561	0.0432953	0.0371023	0.0373855	0.0279425	0.0262465	0.0223867	0.018191	0.0260017	0.0333743	0.0240023	0.0552233	0.0789364	0.0438951	0.0372248	0.0353826	0.0200631	0.0268058	0.0804962	0.0267515	0.0198432	0.0274035	0.033238	0.0380835	0.0250243	0.0249903	0.0198217	0.0218201	0.0315055	0.0954282	0.0204925	0.0238934	0.035232	0.0203684	0.0227549	0.0399191	0.0180927	0.0247218	0.0458753	0.0219257	0.0176007	0.0265618	0.0206378	0.0201171	0.0146826	0.0650705
cg16824377	0.0293409	0.0243809	0.0233988	0.016974	0.024536	0.0346352	0.0215135	0.0293529	0.032868	0.0282351	0.0229903	0.0286623	0.0249098	0.0384324	0.0409439	0.0176825	0.0280927	0.056024	0.0282682	0.0301277	0.0250793	0.0267565	0.0292407	0.0304561	0.0310247	0.0261517	0.0301802	0.0314515	0.0267016	0.0235598	0.026639	0.0222153	0.0234574	0.0216546	0.0325131	0.0280701	0.0274709	0.0215971	0.0253298	0.0294252	0.0282707	0.0344373	0.0266639	0.0323524	0.0309591	0.0333961	0.0214449	0.0180305	0.0233095
cg16824477	0.831372	0.687419	0.751401	0.839172	0.764403	0.815161	0.792686	0.454929	0.875258	0.69968	0.69747	0.769163	0.750388	0.798941	0.767585	0.565396	0.753401	0.846896	0.793579	0.86927	0.687899	0.636724	0.816924	0.627593	0.762903	0.799643	0.71601	0.661428	0.840852	0.619298	0.719584	0.743993	0.636456	0.816544	0.575473	0.710084	0.853144	0.800815	0.833935	0.899164	0.747576	0.807968	0.839801	0.753304	0.837706	0.837741	0.8087	0.842839	0.705471
cg16824584	0.51446	0.455269	0.228035	0.842377	0.56362	0.48757	0.412769	0.402146	0.655864	0.6581	0.331055	0.472453	0.335965	0.304311	0.333584	0.0879087	0.406779	0.457722	0.488252	0.729649	0.592952	0.387496	0.540728	0.184605	0.440739	0.499517	0.296642	0.0701098	0.146196	0.342258	0.600679	0.129023	0.496682	0.0871116	0.164118	0.580689	0.380251	0.499429	0.653319	0.559089	0.592415	0.417439	0.0650586	0.341379	0.115418	0.385437	0.413951	0.309597	0.474655
cg16824643	0.251124	0.892449	0.698063	0.947927	0.909793	0.917182	0.925976	0.600199	0.493608	0.953245	0.959249	0.453543	0.895102	0.674699	0.401049	0.246818	0.883024	0.930946	0.91571	0.944018	0.643237	0.543959	0.290018	0.931111	0.914332	0.841098	0.949081	0.949895	0.0834416	0.173173	0.936741	0.942648	0.643718	0.81019	0.942693	0.779296	0.919256	0.529638	0.347885	0.562221	0.935344	0.760215	0.458082	0.445138	0.90121	0.939631	0.846699	0.196158	0.819824
cg16824740	0.92343	0.881056	0.927442	0.926648	0.931326	0.921485	0.944093	0.937985	0.929048	0.947041	0.920054	0.92652	0.942417	0.955987	0.933549	0.93344	0.925088	0.924057	0.936388	0.954236	0.898307	0.928483	0.938029	0.930243	0.955662	0.938964	0.952795	0.92965	0.934017	0.940679	0.935782	0.946971	0.938358	0.905959	0.940803	0.939085	0.9235	0.935909	0.922946	0.908215	0.944992	0.948695	0.949948	0.918325	0.897445	0.931372	0.924659	0.941454	0.9429
cg16824901	0.663643	0.810177	0.879452	0.884479	0.903197	0.878328	0.902464	0.856848	0.899422	0.553763	0.820841	0.785756	0.861474	0.876427	0.888623	0.848008	0.765933	0.814503	0.86973	0.912215	0.89653	0.857152	0.891388	0.813847	0.878869	0.855382	0.810364	0.904355	0.894375	0.815591	0.846096	0.853936	0.815533	0.905253	0.775698	0.771921	0.816301	0.831666	0.845766	0.890925	0.868716	0.876777	0.567377	0.859316	0.899844	0.919376	0.793898	0.66259	0.766009
cg16825000	0.808587	0.746896	0.621144	0.72343	0.686296	0.803576	0.640586	0.712063	0.638105	0.644411	0.663052	0.530976	0.783636	0.490909	0.78751	0.646246	0.66293	0.52625	0.821056	0.681647	0.532462	0.801095	0.699954	0.519169	0.827772	0.740348	0.605876	0.726835	0.849663	0.551002	0.53582	0.788316	0.608525	0.783964	0.578476	0.64381	0.519141	0.616343	0.817011	0.666784	0.735971	0.721322	0.499699	0.825514	0.652537	0.587883	0.407364	0.519985	0.672467
cg16825060	0.328857	0.262943	0.103419	0.268924	0.300972	0.439128	0.320106	0.286106	0.287985	0.295869	0.127314	0.118319	0.363167	0.342932	0.250457	0.15838	0.143762	0.133151	0.220016	0.132033	0.406006	0.184897	0.145884	0.162838	0.155316	0.236077	0.438214	0.128308	0.179932	0.103158	0.120647	0.310987	0.161526	0.321652	0.257154	0.162321	0.323538	0.326805	0.533191	0.142442	0.174886	0.146189	0.177989	0.149994	0.08842	0.155868	0.112291	0.324841	0.218312
cg16825062	0.414608	0.622803	0.822603	0.923339	0.805625	0.65382	0.859828	0.515771	0.753944	0.429196	0.676204	0.841317	0.504168	0.891618	0.623134	0.876742	0.885479	0.844592	0.440278	0.636415	0.868802	0.498665	0.393854	0.894532	0.381579	0.888031	0.357964	0.861008	0.515133	0.573963	0.677443	0.344681	0.650387	0.635361	0.50356	0.579749	0.464994	0.724595	0.912407	0.57549	0.684093	0.889077	0.795303	0.845011	0.39458	0.908482	0.907719	0.810132	0.518003
cg16825133	0.305469	0.148311	0.281991	0.149015	0.167919	0.272448	0.238391	0.251891	0.178295	0.211285	0.269222	0.196355	0.309836	0.1536	0.261637	0.13314	0.189012	0.131424	0.253483	0.155125	0.188618	0.247495	0.233188	0.120564	0.182947	0.270037	0.258988	0.276478	0.182928	0.237042	0.263421	0.111862	0.184591	0.211532	0.168555	0.270245	0.162745	0.143954	0.291149	0.192965	0.25433	0.297488	0.212823	0.395237	0.244777	0.167953	0.149163	0.212814	0.210097
cg16825173	0.0314953	0.0367002	0.0282211	0.0416287	0.030051	0.0392946	0.0249724	0.0389128	0.03469	0.0438984	0.0415388	0.0178699	0.0463631	0.0331435	0.0420317	0.0230871	0.0324043	0.050736	0.0361341	0.0324755	0.0398715	0.0400632	0.0343408	0.0410373	0.0408627	0.0276206	0.0411329	0.0328933	0.0289145	0.0357816	0.0258464	0.0268665	0.0271393	0.0345202	0.0344533	0.0266359	0.0406901	0.0257786	0.0392102	0.0452188	0.0441614	0.0372217	0.0925753	0.0478833	0.0378348	0.0294606	0.0326885	0.0246033	0.0349892
cg16825211	0.974333	0.959906	0.967832	0.97569	0.973676	0.969419	0.966284	0.972872	0.96246	0.979877	0.977927	0.955556	0.967056	0.975005	0.978035	0.968605	0.958716	0.967904	0.968185	0.975261	0.96832	0.965926	0.966348	0.966162	0.97298	0.968955	0.969728	0.971056	0.980309	0.97031	0.969225	0.972886	0.970818	0.968097	0.971653	0.969159	0.975586	0.967168	0.97084	0.975248	0.962596	0.967354	0.960534	0.964093	0.950566	0.971257	0.966129	0.972031	0.956669
cg16825288	0.0306498	0.057544	0.0256303	0.0361815	0.0285076	0.0330445	0.0277836	0.0332601	0.0312907	0.0432806	0.0256505	0.0197452	0.03444	0.0263089	0.0305861	0.0202122	0.0265076	0.0404655	0.0298175	0.0251348	0.030932	0.032259	0.0340395	0.0293634	0.0376258	0.0247164	0.0332771	0.0297449	0.0291583	0.0254618	0.0264984	0.0237184	0.0417152	0.0267704	0.033477	0.03223	0.0345629	0.0222009	0.0289165	0.032762	0.0297447	0.0276977	0.0329792	0.0490139	0.0514035	0.0309066	0.0198799	0.0304478	0.0300561
cg16825290	0.0461409	0.783241	0.231233	0.725265	0.531164	0.439517	0.594605	0.578168	0.826974	0.666318	0.74983	0.380561	0.200828	0.70255	0.627506	0.783085	0.510117	0.495357	0.575212	0.661837	0.68887	0.482226	0.634328	0.808808	0.463413	0.491044	0.570145	0.703322	0.681246	0.326513	0.518188	0.504565	0.562675	0.42025	0.484533	0.413237	0.697536	0.621592	0.508835	0.664559	0.0453603	0.523917	0.481256	0.0461711	0.396095	0.680301	0.711305	0.0325215	0.478137
cg16825319	0.0520832	0.0444668	0.0339893	0.0489608	0.0297068	0.0501422	0.0319625	0.0576575	0.0397326	0.0419413	0.0560034	0.0337255	0.0408395	0.0463686	0.0502722	0.0280115	0.0448884	0.0688939	0.0482012	0.0407751	0.0589697	0.0420175	0.0491217	0.0598514	0.0546038	0.0428774	0.0613019	0.0555254	0.0387268	0.0431715	0.0372482	0.0500636	0.0559016	0.0406676	0.0551265	0.0413509	0.0456831	0.0303568	0.0428005	0.0686271	0.0473454	0.0461088	0.046889	0.0426991	0.0535992	0.0538751	0.0229975	0.0262215	0.0336968
cg16825545	0.859265	0.943333	0.7398	0.919596	0.94158	0.921676	0.870031	0.917273	0.908555	0.368025	0.890061	0.946023	0.931392	0.943079	0.796942	0.935654	0.89515	0.916295	0.83345	0.937608	0.892294	0.910593	0.947878	0.939522	0.910398	0.906193	0.930966	0.931323	0.917216	0.875212	0.903025	0.950825	0.922341	0.897345	0.939589	0.91248	0.913401	0.953	0.903003	0.900852	0.920641	0.908049	0.940737	0.839404	0.92152	0.948296	0.675984	0.957057	0.942964
cg16825643	0.883012	0.878305	0.831605	0.915064	0.862123	0.884242	0.860555	0.906083	0.838863	0.883492	0.869793	0.85631	0.857247	0.894094	0.889114	0.852867	0.823286	0.876402	0.896038	0.892491	0.867934	0.887032	0.847713	0.823596	0.901003	0.888688	0.894047	0.851808	0.897158	0.821228	0.851957	0.836771	0.875889	0.854337	0.858597	0.850702	0.886213	0.865401	0.878085	0.902762	0.873505	0.886172	0.873917	0.917714	0.839875	0.858474	0.810627	0.818401	0.86393
cg16826055	0.653908	0.632828	0.437943	0.40769	0.749976	0.671354	0.749374	0.247729	0.856225	0.432994	0.748321	0.67824	0.831448	0.700794	0.529606	0.349253	0.509064	0.584125	0.683486	0.872699	0.157265	0.696452	0.759711	0.414004	0.728318	0.782713	0.500256	0.58041	0.765176	0.758348	0.428931	0.67368	0.374743	0.819827	0.750371	0.601288	0.791089	0.711987	0.773324	0.617591	0.601665	0.623071	0.487223	0.421543	0.664276	0.85848	0.548817	0.769345	0.552768
cg16826064	0.592489	0.461517	0.606946	0.541607	0.554654	0.544103	0.56673	0.539235	0.192529	0.399695	0.348818	0.503177	0.613661	0.460945	0.552221	0.470283	0.470523	0.41514	0.589649	0.494375	0.4656	0.635926	0.511827	0.157223	0.458663	0.582514	0.503951	0.395298	0.469526	0.487365	0.641449	0.444427	0.665614	0.711671	0.624844	0.699488	0.459209	0.34454	0.720544	0.677285	0.511765	0.677506	0.692906	0.71174	0.425843	0.337636	0.398428	0.369947	0.498036
cg16826286	0.578382	0.660811	0.398347	0.536377	0.559693	0.640163	0.71776	0.314035	0.769461	0.301751	0.281964	0.70318	0.499756	0.602411	0.570673	0.331649	0.44275	0.257769	0.505825	0.28206	0.452103	0.636485	0.459274	0.512939	0.766938	0.523585	0.486435	0.28925	0.695797	0.246274	0.537306	0.629462	0.442264	0.599403	0.737932	0.40465	0.679317	0.578489	0.594797	0.386229	0.565387	0.577615	0.332782	0.528104	0.369245	0.776976	0.371498	0.417298	0.484522
cg16826504	0.935418	0.94966	0.899059	0.951067	0.902336	0.94582	0.90563	0.929219	0.937397	0.939785	0.927189	0.907539	0.94727	0.923172	0.532878	0.85016	0.910931	0.918369	0.953614	0.956893	0.843677	0.927566	0.958132	0.476818	0.928758	0.916276	0.94214	0.494967	0.954862	0.905439	0.926989	0.918812	0.496536	0.939484	0.960408	0.929417	0.953964	0.907796	0.944564	0.941423	0.946268	0.889746	0.321395	0.937728	0.853062	0.917307	0.941157	0.860706	0.929836
cg16826739	0.847448	0.890625	0.841032	0.872936	0.872794	0.86832	0.847645	0.8526	0.896756	0.806981	0.82538	0.854058	0.878516	0.888133	0.887166	0.888524	0.883047	0.828337	0.871071	0.887104	0.757459	0.840118	0.885174	0.86495	0.90124	0.867545	0.871693	0.882518	0.896145	0.722205	0.833318	0.903165	0.870221	0.91201	0.852859	0.835722	0.909877	0.879716	0.840934	0.852382	0.926549	0.88963	0.555739	0.829475	0.706293	0.892581	0.885153	0.734167	0.896701
cg16826753	0.05708	0.0352764	0.0455968	0.0424194	0.0593945	0.0677318	0.0724001	0.0518135	0.0442586	0.0633381	0.0444833	0.0502637	0.0597127	0.0463258	0.0646508	0.0269606	0.0374603	0.0537616	0.0480352	0.0469238	0.0466187	0.0443836	0.0668841	0.045384	0.0463349	0.0604471	0.0668252	0.0630913	0.0355006	0.0422904	0.0394025	0.0403959	0.0641884	0.0588159	0.0797046	0.048233	0.0574914	0.0264284	0.058072	0.0566808	0.0543643	0.0649747	0.0476971	0.0371366	0.047983	0.0412471	0.0420879	0.0289101	0.039833
cg16826777	0.768837	0.828552	0.690914	0.790584	0.749484	0.750686	0.708406	0.790214	0.825141	0.82348	0.804604	0.720202	0.694965	0.790696	0.766753	0.839687	0.732197	0.83006	0.735699	0.829445	0.825845	0.722705	0.848445	0.753254	0.808167	0.704648	0.780474	0.758762	0.825411	0.740452	0.713606	0.77535	0.74506	0.796681	0.761636	0.716546	0.839226	0.736081	0.781748	0.819115	0.786454	0.781927	0.589507	0.809042	0.762866	0.826518	0.773835	0.794689	0.766903
cg16826795	0.0598719	0.0296944	0.0279532	0.0340069	0.038617	0.0289622	0.0354547	0.0419835	0.0682031	0.0366174	0.0321248	0.0386962	0.0295024	0.039832	0.0410671	0.0222283	0.0332621	0.0628305	0.0322678	0.0446511	0.0297992	0.0367012	0.0664359	0.0401844	0.0366368	0.0411805	0.0375602	0.0456813	0.0289427	0.032537	0.0396577	0.0551594	0.0336701	0.0403065	0.0333504	0.0396609	0.0324028	0.0186291	0.0375455	0.0412263	0.0441091	0.0310361	0.0336794	0.055321	0.0492848	0.0524729	0.0401266	0.030363	0.0365433
cg16826874	0.0200022	0.0210845	0.0119962	0.0122361	0.0173279	0.0147278	0.0172999	0.014231	0.0214827	0.0165955	0.017487	0.0109016	0.0162856	0.0218638	0.0198801	0.0117924	0.0180071	0.0158656	0.0146679	0.020668	0.0148341	0.0171664	0.0267628	0.0187418	0.0254241	0.0239526	0.0174111	0.0240647	0.0152114	0.0188553	0.0142962	0.0141274	0.0214389	0.0245732	0.0217938	0.0139958	0.0120052	0.0131782	0.0172322	0.0177115	0.0176657	0.0220584	0.0174349	0.0277527	0.0280005	0.0161821	0.0160705	0.0102934	0.012832
cg16826947	0.0814212	0.0657039	0.0681901	0.0608408	0.0762133	0.0867772	0.0664656	0.0792032	0.0698121	0.0891419	0.0865385	0.0467828	0.111913	0.0739106	0.0984763	0.0346469	0.0329619	0.0811915	0.0998562	0.088061	0.120933	0.0977664	0.0963134	0.0755583	0.0701047	0.0559904	0.0658077	0.0636305	0.0843599	0.0844704	0.0521077	0.0644008	0.089769	0.071579	0.0883511	0.055513	0.0622596	0.0718439	0.0739823	0.0850042	0.0709502	0.0803414	0.0681256	0.0974366	0.0731468	0.104843	0.0682872	0.0598925	0.0563585
cg16827057	0.0152213	0.0129376	0.0138675	0.0139718	0.0139034	0.0189224	0.0142139	0.0208102	0.0215842	0.013761	0.0113497	0.0129281	0.0159159	0.0300712	0.0174903	0.0135507	0.0143161	0.0176739	0.0147411	0.0173994	0.0152607	0.0202657	0.0214251	0.0172879	0.0144538	0.0154633	0.0222982	0.0191933	0.0142228	0.0127668	0.0148067	0.0127603	0.0168129	0.0165745	0.0190834	0.0149851	0.0151941	0.0150608	0.0189183	0.0147763	0.0164133	0.0151099	0.014396	0.0134018	0.020579	0.0155716	0.014406	0.0111592	0.0110445
cg16827186	0.0727453	0.0482682	0.0406263	0.0774396	0.0441696	0.050028	0.0510439	0.0627163	0.0468108	0.0593928	0.0623259	0.036741	0.0539219	0.0458724	0.0973233	0.0436251	0.0655778	0.0670324	0.0470006	0.059925	0.0628618	0.054349	0.0573526	0.0641607	0.0580447	0.0539677	0.0589406	0.0578187	0.0357994	0.0455503	0.0415951	0.0507039	0.051127	0.0547254	0.0626834	0.0481637	0.0426297	0.0413548	0.0589015	0.0573947	0.0527294	0.0558453	0.060295	0.0695437	0.0416357	0.062866	0.0447983	0.0431666	0.0478265
cg16827257	0.7848	0.422412	0.572751	0.535163	0.395229	0.673695	0.539518	0.407067	0.626683	0.46202	0.639435	0.501763	0.567911	0.507401	0.569498	0.204805	0.562581	0.418145	0.59478	0.391486	0.325503	0.508915	0.416205	0.262101	0.324516	0.548926	0.460069	0.232598	0.476343	0.631399	0.864853	0.465064	0.501364	0.382479	0.381635	0.547551	0.495703	0.50397	0.618104	0.43265	0.468163	0.61689	0.560116	0.667897	0.646658	0.537345	0.24652	0.390615	0.371481
cg16827289	0.0184022	0.0160249	0.0148765	0.014269	0.0127916	0.0167187	0.0160012	0.0183363	0.0283022	0.0202393	0.0143144	0.0199861	0.0167393	0.0166943	0.0147374	0.0143295	0.0163071	0.0195991	0.0136028	0.0141518	0.0170589	0.0197453	0.0292375	0.0204538	0.0179466	0.0140171	0.0177896	0.0223582	0.0176152	0.0132932	0.0143831	0.0165032	0.0163273	0.0250216	0.0159573	0.0146047	0.0149344	0.0145462	0.0155612	0.0162108	0.0132859	0.0183071	0.0194982	0.0254712	0.032888	0.0223174	0.0167237	0.0147988	0.0150606
cg16827459	0.19069	0.0811374	0.115182	0.32115	0.079822	0.0709325	0.0285453	0.584138	0.451423	0.158914	0.0279591	0.198294	0.0863555	0.478536	0.2772	0.339434	0.0514066	0.656373	0.286957	0.39913	0.759874	0.211484	0.653426	0.414597	0.370267	0.544516	0.642829	0.0446904	0.417399	0.0355304	0.15585	0.28678	0.3759	0.407167	0.150821	0.262983	0.517456	0.478164	0.172199	0.808148	0.585338	0.424855	0.094994	0.115657	0.0275507	0.047998	0.301518	0.0239708	0.148254
cg16827475	0.100552	0.601113	0.524402	0.696291	0.502348	0.479794	0.674937	0.719241	0.655417	0.0257306	0.838699	0.665869	0.504061	0.767824	0.537523	0.857493	0.207768	0.529194	0.734119	0.742418	0.810434	0.601985	0.662279	0.682459	0.0857679	0.610304	0.6254	0.499769	0.819942	0.758103	0.568484	0.619322	0.658385	0.481501	0.739383	0.608196	0.774608	0.742156	0.672804	0.703751	0.507103	0.639964	0.797104	0.541767	0.0357657	0.793403	0.188229	0.0199042	0.572308
cg16827534	0.798273	0.925449	0.706213	0.922107	0.692076	0.902861	0.913413	0.92255	0.145362	0.57108	0.253155	0.886244	0.896303	0.892604	0.669109	0.901055	0.469472	0.695332	0.507035	0.934361	0.889213	0.501417	0.871977	0.810311	0.908123	0.734468	0.247633	0.897259	0.111139	0.424561	0.919984	0.557993	0.912992	0.884832	0.845593	0.871177	0.811662	0.907771	0.921258	0.602344	0.316877	0.460804	0.557526	0.515617	0.843679	0.863051	0.649048	0.87726	0.644851
cg16828491	0.765526	0.821177	0.710206	0.828871	0.711794	0.697462	0.645103	0.792206	0.794647	0.798203	0.776595	0.75293	0.729726	0.744254	0.647279	0.74106	0.748366	0.7937	0.75008	0.830131	0.714085	0.709139	0.783056	0.797928	0.775647	0.674681	0.727646	0.729957	0.85266	0.695434	0.690114	0.730093	0.555277	0.772866	0.77253	0.65268	0.791396	0.787983	0.73622	0.844055	0.74856	0.706904	0.5761	0.795769	0.739991	0.801632	0.769856	0.779185	0.766676
cg16828585	0.984419	0.9831	0.986931	0.982734	0.990178	0.986901	0.987382	0.98571	0.975972	0.98142	0.987345	0.988618	0.988383	0.988412	0.986637	0.989286	0.98084	0.983241	0.989159	0.988116	0.979301	0.984519	0.977402	0.978676	0.98719	0.986187	0.985445	0.978359	0.981244	0.990894	0.985997	0.988064	0.987652	0.980859	0.989394	0.987402	0.988414	0.988478	0.987073	0.985105	0.988004	0.98353	0.988536	0.986712	0.980286	0.982092	0.989146	0.98855	0.989454
cg16828648	0.0355213	0.0209423	0.0371485	0.0246357	0.0329179	0.0315214	0.0237006	0.0352201	0.0297626	0.0439869	0.0236385	0.0187725	0.0319404	0.024816	0.0382461	0.0198373	0.0219625	0.0510393	0.0301199	0.0292882	0.0432322	0.0306967	0.0438798	0.0245742	0.0235289	0.0245808	0.0309464	0.0259239	0.0356395	0.019149	0.0204781	0.0199625	0.0325654	0.0322823	0.0406006	0.0242969	0.0277198	0.016462	0.0274255	0.0286607	0.032239	0.0298015	0.0252165	0.0478331	0.0396443	0.0284276	0.0296199	0.019154	0.0179912
cg16828657	0.0278646	0.0143578	0.018601	0.0243889	0.0157037	0.0304989	0.0172965	0.0313565	0.0396556	0.0225541	0.0244298	0.0175091	0.0248885	0.0272631	0.0305583	0.0144975	0.0407128	0.0301136	0.0311888	0.0236141	0.0220378	0.0256713	0.0409389	0.0181832	0.0211527	0.0251448	0.0245866	0.0385945	0.0188758	0.0157524	0.0169408	0.0196921	0.0232918	0.0196679	0.0258821	0.0204784	0.0277219	0.0208867	0.0254137	0.0273033	0.0369068	0.0530435	0.022997	0.0270177	0.0328694	0.0200149	0.0272697	0.0164822	0.0220753
cg16828937	0.0240609	0.0574443	0.0215724	0.0215335	0.0230205	0.0170401	0.0197645	0.019027	0.0494254	0.0173358	0.0151247	0.0278188	0.0177685	0.0212885	0.0168458	0.022201	0.0166756	0.0273475	0.01867	0.0169983	0.0229356	0.0213476	0.0503458	0.0266714	0.0209465	0.0184383	0.0201611	0.0504904	0.0306629	0.018066	0.0259647	0.0217795	0.0195346	0.025961	0.0244179	0.0163719	0.0162366	0.025921	0.0196658	0.0222784	0.0158663	0.0191953	0.0129598	0.0257677	0.045077	0.0254042	0.0211747	0.0165566	0.0203451
cg16829042	0.836295	0.862665	0.82879	0.807372	0.81684	0.833146	0.823582	0.768311	0.85138	0.893192	0.737896	0.798567	0.772889	0.854716	0.735266	0.676004	0.813052	0.866749	0.839435	0.890178	0.736816	0.743753	0.850413	0.903239	0.872597	0.786551	0.778986	0.904495	0.834529	0.610101	0.656489	0.880318	0.71034	0.846624	0.854586	0.820938	0.87674	0.879043	0.840716	0.846889	0.838587	0.75988	0.723196	0.761148	0.723506	0.862673	0.871959	0.644207	0.875968
cg16829154	0.0375396	0.0293204	0.0292408	0.0285463	0.0269138	0.0400532	0.0356067	0.0432531	0.0397042	0.0450085	0.0330846	0.0312048	0.0354962	0.0512128	0.0373183	0.0286275	0.0361798	0.0471309	0.0372739	0.0466573	0.0454484	0.0470767	0.0387163	0.0294745	0.0438492	0.0376748	0.0395719	0.0346839	0.0368732	0.0278826	0.0303289	0.0387823	0.0415889	0.0313754	0.0592819	0.0273892	0.0309243	0.0270973	0.0396523	0.0406295	0.0377526	0.0412552	0.0364042	0.0438312	0.038726	0.038605	0.0358639	0.0313918	0.034497
cg16829244	0.776823	0.82583	0.758102	0.876287	0.848148	0.786161	0.834639	0.81878	0.871698	0.848323	0.693328	0.728831	0.765593	0.855259	0.815164	0.831494	0.797808	0.854581	0.800608	0.862382	0.571055	0.781021	0.873268	0.796087	0.812915	0.823782	0.83374	0.672142	0.851297	0.388241	0.661225	0.84168	0.766455	0.819334	0.831371	0.723247	0.794049	0.821354	0.832006	0.843996	0.796156	0.840922	0.772178	0.777004	0.771689	0.856832	0.857252	0.861291	0.822781
cg16829306	0.117576	0.0483551	0.118728	0.169109	0.0877725	0.145979	0.142026	0.108899	0.05773	0.078301	0.0705718	0.0761478	0.0845032	0.0793975	0.109761	0.0372569	0.088537	0.0757256	0.113816	0.0591063	0.100489	0.109676	0.0751865	0.0438404	0.079343	0.107917	0.0518346	0.0511385	0.0609888	0.0674132	0.127091	0.0807409	0.0867403	0.0696156	0.0879391	0.108096	0.129692	0.116304	0.120669	0.0670741	0.0695885	0.144065	0.0857248	0.10682	0.068141	0.0460112	0.0428518	0.0514987	0.0810273
cg16829450	0.0293301	0.036671	0.0272	0.0361834	0.0324744	0.0368052	0.02804	0.0452497	0.0340055	0.0343163	0.0304675	0.027091	0.0401412	0.0438028	0.0437912	0.0254633	0.0313742	0.04408	0.0447745	0.0331311	0.0299091	0.0346535	0.0359137	0.0395836	0.035029	0.0310363	0.0400129	0.026928	0.0266885	0.0321352	0.0310061	0.0253967	0.0389965	0.0297606	0.0403731	0.0250885	0.0328635	0.0259411	0.0323449	0.0394185	0.0412413	0.0357157	0.0384715	0.0514277	0.0277494	0.0263153	0.0293223	0.0218653	0.0269242
cg16829453	0.525647	0.0193069	0.222794	0.0873442	0.0328716	0.388025	0.0651545	0.0915659	0.262846	0.0541442	0.0596623	0.0112807	0.443719	0.0648225	0.180303	0.0199255	0.211385	0.0816582	0.0290398	0.0518235	0.456405	0.087444	0.397197	0.0625342	0.0374276	0.331508	0.273712	0.11505	0.490408	0.00920059	0.455509	0.0960362	0.0136038	0.330795	0.0235062	0.464774	0.245679	0.0195059	0.270946	0.033053	0.138534	0.371404	0.015281	0.0164259	0.0972276	0.141399	0.252103	0.0106774	0.0373471
cg16829462	0.0367132	0.0288877	0.0308858	0.0357814	0.0274649	0.0534315	0.0242826	0.0299801	0.040227	0.0372031	0.0363422	0.0349325	0.0285528	0.0367467	0.0342409	0.022388	0.0280411	0.0438231	0.0283977	0.0378171	0.0386945	0.0382352	0.0368039	0.0330875	0.0360843	0.0261414	0.0384317	0.0311358	0.0293859	0.0328416	0.0336425	0.0250367	0.0324933	0.0364895	0.0401244	0.0238256	0.0442803	0.0317096	0.0356864	0.0307371	0.0340475	0.0297714	0.0410109	0.044436	0.0430289	0.0281463	0.0284767	0.0234273	0.0292367
cg16829674	0.904148	0.9197	0.820756	0.905466	0.905059	0.908563	0.879146	0.87475	0.686057	0.473956	0.860011	0.913295	0.865509	0.907114	0.709035	0.408199	0.78163	0.649187	0.879701	0.572817	0.673722	0.646006	0.893914	0.906082	0.935203	0.886205	0.869708	0.563442	0.657238	0.686072	0.901616	0.92696	0.819208	0.910159	0.844491	0.753126	0.877484	0.867892	0.916445	0.926388	0.880117	0.836705	0.859695	0.762136	0.87075	0.921688	0.924849	0.921343	0.812001
cg16829809	0.0285258	0.033141	0.0552195	0.033215	0.0290244	0.036253	0.0242343	0.0290528	0.0692724	0.081242	0.0457213	0.0208371	0.0212895	0.0567071	0.0440582	0.0172669	0.0389992	0.0280813	0.047618	0.0347599	0.0224722	0.0319173	0.0357808	0.0193493	0.0405938	0.0637925	0.0239248	0.0296979	0.0575267	0.0177585	0.0251895	0.02078	0.0422666	0.022699	0.0380427	0.0495475	0.0396459	0.0264263	0.0294022	0.0374402	0.0282301	0.0368882	0.0260852	0.134524	0.02688	0.0962744	0.0402817	0.0178928	0.0267903
cg16829924	0.916435	0.939414	0.797673	0.911192	0.539916	0.870055	0.830081	0.30812	0.901012	0.85	0.831217	0.712364	0.894831	0.665123	0.874656	0.280917	0.634781	0.464084	0.912498	0.47161	0.683665	0.895204	0.934666	0.69712	0.925801	0.89828	0.699977	0.877223	0.890261	0.253407	0.88321	0.918124	0.421866	0.853097	0.780073	0.775687	0.722987	0.877994	0.80179	0.772296	0.749543	0.371398	0.725911	0.262254	0.928045	0.809364	0.373976	0.82953	0.787865
cg16829998	0.0975564	0.0578105	0.106114	0.0836308	0.12484	0.140784	0.0947837	0.112994	0.0858106	0.145056	0.0817755	0.0788407	0.258224	0.0805685	0.119264	0.0640299	0.110183	0.124668	0.0966048	0.0762883	0.0952213	0.109482	0.0931466	0.0661479	0.0874883	0.124369	0.0904808	0.0716048	0.0752839	0.0967548	0.0929746	0.10826	0.0933193	0.0995923	0.217194	0.10565	0.137055	0.0803836	0.203035	0.0879093	0.0861242	0.140347	0.167751	0.15789	0.0827032	0.0764599	0.0843376	0.0779011	0.106692
cg16830075	0.981025	0.977798	0.931249	0.982782	0.98378	0.982713	0.981076	0.981499	0.969691	0.980894	0.977588	0.982462	0.947233	0.981955	0.972569	0.977367	0.973563	0.977643	0.978794	0.980793	0.984946	0.975225	0.977991	0.97579	0.983092	0.977823	0.978363	0.975133	0.986285	0.978119	0.948475	0.981148	0.983308	0.980703	0.983085	0.981113	0.983314	0.980575	0.979157	0.979619	0.982113	0.981248	0.985067	0.972589	0.965206	0.978469	0.978333	0.981166	0.98459
cg16830078	0.0441887	0.0311243	0.0369672	0.04141	0.0419847	0.0551583	0.0420194	0.0454341	0.0401782	0.0566415	0.0385307	0.0301953	0.0393759	0.0354426	0.0429563	0.0317726	0.0341557	0.0414768	0.0517356	0.044499	0.0384084	0.0512719	0.0396839	0.0380831	0.0551615	0.0463644	0.0431253	0.0412929	0.0302993	0.0313292	0.0378311	0.0282371	0.0372762	0.0411682	0.0488601	0.0372785	0.0474898	0.0306997	0.0535625	0.0648252	0.0411308	0.0359372	0.0449861	0.0512381	0.0379508	0.0443226	0.030762	0.0307914	0.0274494
cg16830379	0.562676	0.614736	0.647892	0.828411	0.575189	0.831807	0.54967	0.420902	0.501016	0.583325	0.266283	0.83566	0.848823	0.888493	0.565841	0.268172	0.440389	0.683057	0.609246	0.371887	0.480777	0.650711	0.487514	0.472476	0.594379	0.52815	0.848441	0.302162	0.527116	0.386337	0.497671	0.787499	0.599573	0.547947	0.709027	0.650163	0.474667	0.647113	0.864687	0.724722	0.720373	0.754482	0.853445	0.748145	0.623306	0.253023	0.453736	0.815254	0.660164
cg16830504	0.805199	0.708192	0.557126	0.728157	0.908792	0.85625	0.746775	0.788117	0.227795	0.639102	0.157729	0.825024	0.76328	0.787246	0.650783	0.16773	0.487092	0.784336	0.83106	0.68292	0.138051	0.418919	0.784758	0.183105	0.768384	0.890808	0.852451	0.897366	0.191943	0.215954	0.817086	0.882912	0.569531	0.895523	0.704566	0.875526	0.233443	0.758099	0.853288	0.147032	0.653161	0.637962	0.865471	0.506965	0.83149	0.865316	0.290155	0.8853	0.718838
cg16830527	0.651788	0.546864	0.47834	0.758775	0.689484	0.642011	0.699752	0.404936	0.206556	0.219308	0.178995	0.448888	0.415748	0.753305	0.474904	0.568616	0.438791	0.298122	0.5042	0.439039	0.320513	0.433031	0.523684	0.608421	0.581921	0.584651	0.702332	0.397594	0.216207	0.420896	0.495908	0.692816	0.332152	0.707378	0.674647	0.391472	0.568252	0.728993	0.710464	0.530182	0.624977	0.701313	0.495392	0.598628	0.654867	0.673958	0.215385	0.662539	0.485519
cg16830545	0.879017	0.898999	0.935449	0.903367	0.929081	0.910049	0.938171	0.906982	0.920994	0.918359	0.806472	0.963304	0.943935	0.933681	0.919533	0.921344	0.783255	0.787947	0.897021	0.942374	0.805955	0.847224	0.922654	0.923257	0.936635	0.91726	0.902757	0.935116	0.918372	0.894852	0.936975	0.947354	0.888265	0.940827	0.839423	0.922445	0.909193	0.901527	0.892322	0.829308	0.906538	0.941067	0.922243	0.779254	0.90763	0.945175	0.942863	0.887814	0.948631
cg16830861	0.036624	0.0177602	0.0263135	0.0256797	0.018365	0.0480532	0.0231243	0.0332129	0.025616	0.0389076	0.026817	0.0267817	0.030276	0.0491935	0.0311175	0.0240982	0.0335178	0.0332477	0.0328707	0.0301108	0.0278115	0.02925	0.0301965	0.0326984	0.0371433	0.0237093	0.0336469	0.0293898	0.0244627	0.0232255	0.0269428	0.0243826	0.036951	0.0305311	0.0334885	0.0237613	0.0432351	0.020647	0.0331864	0.0326638	0.0344928	0.0282289	0.0267244	0.0423741	0.040237	0.026366	0.0240113	0.0272536	0.0212147
cg16830870	0.0349333	0.0319492	0.0330327	0.0494972	0.0464636	0.0391522	0.0251217	0.0524076	0.0430813	0.0430039	0.0311908	0.0381907	0.0471364	0.0345176	0.0412165	0.0263787	0.0396177	0.0388018	0.0348111	0.0445409	0.04677	0.0451096	0.0547503	0.0390275	0.0315653	0.0500811	0.0432029	0.0581278	0.0430335	0.0248923	0.0345213	0.0520805	0.048165	0.0407829	0.0378602	0.0325963	0.0440447	0.0292634	0.0341788	0.0341293	0.0450886	0.0297046	0.0364331	0.0435747	0.0441561	0.0492448	0.0381352	0.0270747	0.0310856
cg16830930	0.772596	0.717132	0.558575	0.822944	0.660964	0.658511	0.697547	0.670131	0.849258	0.781307	0.795948	0.653465	0.594462	0.779002	0.676845	0.764423	0.625091	0.821064	0.693998	0.713261	0.702313	0.578477	0.722671	0.844672	0.667029	0.64593	0.68782	0.818354	0.844935	0.714979	0.619732	0.638632	0.678358	0.739949	0.662804	0.631003	0.79468	0.70934	0.648924	0.785553	0.675408	0.643521	0.712973	0.669419	0.722841	0.818985	0.751496	0.765973	0.652506
cg16830966	0.0114909	0.0116661	0.0109153	0.0119995	0.0117159	0.0193426	0.0139811	0.014181	0.017847	0.0125016	0.0118442	0.0138921	0.0130809	0.0138984	0.0137207	0.0131418	0.0134697	0.0148952	0.014208	0.0128049	0.0130926	0.0149827	0.0179988	0.0194279	0.013215	0.0148524	0.0153681	0.0214876	0.0153495	0.0115903	0.0115842	0.0140046	0.012593	0.0150909	0.0140911	0.0122592	0.0137895	0.0138045	0.0127986	0.0149843	0.0138461	0.0153551	0.0122713	0.00882111	0.01897	0.0171286	0.0114753	0.00960335	0.0117999
cg16831050	0.715349	0.470347	0.50941	0.828695	0.44332	0.837223	0.653963	0.680129	0.643579	0.725454	0.902276	0.549696	0.735261	0.696477	0.673298	0.328047	0.686622	0.412024	0.65018	0.582564	0.444757	0.745331	0.713552	0.645818	0.784064	0.78592	0.610201	0.402511	0.580276	0.288971	0.506231	0.73285	0.451196	0.656161	0.607538	0.620893	0.644285	0.528307	0.878509	0.642237	0.763834	0.715103	0.296301	0.428644	0.718515	0.737428	0.738697	0.729368	0.5685
cg16831055	0.0370475	0.218758	0.0221287	0.0296039	0.0361836	0.0426906	0.349953	0.192556	0.0238411	0.314576	0.0116443	0.0382648	0.0368294	0.0193288	0.0321545	0.0954874	0.112556	0.0407137	0.0757832	0.0419838	0.0567274	0.074362	0.504842	0.0263337	0.347526	0.244727	0.280173	0.0440287	0.0162074	0.0105714	0.132578	0.261585	0.0431466	0.0372635	0.0285855	0.354201	0.128751	0.334528	0.11094	0.0765559	0.0236448	0.190006	0.266967	0.0135165	0.036074	0.0285984	0.0176682	0.0273077	0.038069
cg16831085	0.414896	0.581848	0.456218	0.476446	0.0197664	0.390537	0.431561	0.407378	0.822515	0.721137	0.821692	0.040216	0.436739	0.0227746	0.589197	0.229909	0.0781198	0.0198296	0.599333	0.0161373	0.0226955	0.0203929	0.625501	0.0191687	0.628551	0.455346	0.0229541	0.51919	0.757873	0.567348	0.254186	0.480202	0.582396	0.436701	0.607981	0.458219	0.670578	0.0174855	0.017305	0.704753	0.461723	0.525592	0.0173811	0.519908	0.70795	0.738332	0.67739	0.0182521	0.444092
cg16831105	0.913776	0.948882	0.893	0.93733	0.928505	0.941434	0.937436	0.915864	0.900373	0.749355	0.911113	0.92212	0.947731	0.944562	0.93777	0.927224	0.926902	0.92465	0.893095	0.926819	0.899826	0.933451	0.929904	0.939078	0.951952	0.938841	0.913774	0.905486	0.944107	0.90607	0.930143	0.917816	0.921133	0.939303	0.927822	0.94169	0.903338	0.88742	0.923811	0.901277	0.901447	0.949066	0.93292	0.86537	0.922263	0.939422	0.929469	0.947587	0.929121
cg16831185	0.230794	0.126663	0.0959303	0.121077	0.230277	0.305238	0.0662405	0.18694	0.0764613	0.078716	0.263503	0.121238	0.406875	0.0632539	0.352857	0.0633082	0.0750953	0.091939	0.188952	0.125042	0.235258	0.188375	0.177974	0.0781161	0.278648	0.655215	0.315458	0.266265	0.184063	0.0727005	0.240775	0.362711	0.194944	0.254526	0.154309	0.185464	0.0830325	0.0987719	0.709416	0.0614677	0.153941	0.183702	0.122765	0.162488	0.0791781	0.0552995	0.0642846	0.0436134	0.401374
cg16831331	0.919478	0.920964	0.907488	0.893663	0.907804	0.891375	0.85546	0.947415	0.922857	0.954075	0.886271	0.931746	0.916379	0.921286	0.925788	0.951101	0.896392	0.94412	0.872472	0.945943	0.915507	0.917181	0.936186	0.917551	0.947866	0.928337	0.931828	0.92031	0.925587	0.935247	0.906721	0.932181	0.926558	0.914558	0.923846	0.914675	0.931242	0.893246	0.902984	0.927549	0.921186	0.922874	0.849937	0.906574	0.905598	0.935143	0.925932	0.949826	0.928152
cg16831361	0.577055	0.809801	0.456296	0.651645	0.655014	0.699133	0.381533	0.452579	0.671584	0.544023	0.60521	0.784956	0.761231	0.789472	0.684435	0.461987	0.368725	0.180787	0.732641	0.731165	0.34029	0.72952	0.60026	0.649583	0.645797	0.804593	0.731684	0.828056	0.710971	0.345987	0.520905	0.809405	0.463784	0.26975	0.753787	0.479859	0.54179	0.862612	0.83919	0.634941	0.577671	0.718958	0.576567	0.470739	0.726191	0.866471	0.648074	0.758159	0.590733
cg16831440	0.683196	0.791499	0.809698	0.887371	0.824538	0.874972	0.669067	0.426964	0.891716	0.857775	0.528058	0.690332	0.866916	0.85653	0.544767	0.425237	0.813458	0.653456	0.487608	0.87731	0.889465	0.861599	0.53875	0.151028	0.770255	0.669301	0.826972	0.605978	0.867695	0.318804	0.921657	0.85355	0.628688	0.72217	0.57868	0.788792	0.898758	0.929191	0.853054	0.758247	0.849186	0.713039	0.40401	0.699195	0.672533	0.898757	0.656344	0.880369	0.873243
cg16831461	0.0411587	0.035939	0.0248465	0.0441222	0.0329521	0.0431198	0.0341053	0.0508795	0.0380975	0.0471149	0.0325818	0.0289848	0.0429286	0.0389548	0.0383484	0.0312409	0.045781	0.0453136	0.03767	0.0427376	0.0396894	0.0363797	0.0733361	0.0389724	0.0453328	0.0420612	0.0427787	0.0453841	0.0243399	0.0329639	0.026013	0.0293804	0.0446025	0.0384138	0.0409054	0.0325204	0.0472641	0.024009	0.0351282	0.0507649	0.0373453	0.0434134	0.049543	0.0637383	0.0421519	0.0328977	0.0355482	0.0285899	0.0344206
cg16831471	0.838485	0.926397	0.922603	0.881997	0.913088	0.861812	0.871281	0.911871	0.809981	0.894151	0.865458	0.811024	0.88401	0.846394	0.858536	0.840242	0.888926	0.877147	0.870431	0.887923	0.848658	0.860408	0.805379	0.764673	0.87846	0.863768	0.857294	0.797309	0.820539	0.903077	0.828917	0.904602	0.878514	0.839237	0.895331	0.894691	0.899212	0.856573	0.910331	0.879052	0.848429	0.904541	0.811397	0.923982	0.810919	0.846693	0.916001	0.745674	0.875834
cg16831573	0.0696517	0.0461728	0.0864061	0.0662446	0.29645	0.120501	0.330381	0.0999342	0.133063	0.407635	0.0607477	0.205501	0.202738	0.0418513	0.129696	0.51283	0.0807413	0.0879058	0.336954	0.443203	0.338814	0.357769	0.548168	0.0504513	0.264964	0.321295	0.289857	0.322836	0.290937	0.0550888	0.130952	0.0786889	0.227818	0.252054	0.0991204	0.364936	0.372401	0.2425	0.164586	0.397944	0.295058	0.118042	0.146514	0.122693	0.0963457	0.143411	0.315717	0.0463281	0.255007
cg16831623	0.474006	0.208861	0.555416	0.462245	0.528701	0.502722	0.452383	0.112909	0.808308	0.348362	0.773978	0.387974	0.0842504	0.555298	0.310137	0.0342048	0.426143	0.712164	0.658558	0.0409899	0.52386	0.288879	0.598722	0.876796	0.0573227	0.400553	0.484846	0.726596	0.039305	0.311389	0.283529	0.461808	0.579144	0.345287	0.0946487	0.0698125	0.454906	0.477448	0.596751	0.352502	0.353856	0.187531	0.0552112	0.136246	0.0632881	0.125344	0.519324	0.672648	0.403134
cg16831889	0.65323	0.89364	0.551001	0.708395	0.912336	0.704261	0.878605	0.340525	0.302969	0.262171	0.53296	0.924556	0.895784	0.484832	0.594003	0.22354	0.781481	0.325808	0.600891	0.936428	0.290801	0.750491	0.567853	0.228052	0.832623	0.622528	0.634719	0.355579	0.15139	0.249446	0.747464	0.910645	0.387933	0.834392	0.916536	0.519908	0.607748	0.938137	0.876263	0.912091	0.692236	0.694205	0.490479	0.644561	0.472072	0.339243	0.345033	0.792705	0.721366
cg16831894	0.883602	0.929759	0.885768	0.915436	0.915571	0.928153	0.908609	0.877536	0.877645	0.933132	0.95666	0.769468	0.902856	0.845282	0.852508	0.89135	0.860401	0.795754	0.897856	0.89703	0.957414	0.915143	0.907215	0.832741	0.875652	0.930401	0.931629	0.926956	0.913746	0.707632	0.7474	0.918446	0.913135	0.843354	0.791443	0.93462	0.853894	0.887694	0.936395	0.947259	0.892043	0.825054	0.623448	0.906308	0.845378	0.879521	0.904744	0.717369	0.89665
cg16832267	0.0160996	0.0148295	0.0775359	0.01119	0.0135453	0.0207534	0.0165746	0.01444	0.0182898	0.0148555	0.010173	0.0108723	0.0149428	0.0149647	0.0182539	0.0109324	0.0117063	0.0143448	0.0135298	0.0142714	0.0170389	0.0255598	0.0249215	0.0132821	0.0145855	0.0222718	0.0150357	0.0209022	0.0139114	0.0101467	0.480548	0.0110822	0.00980689	0.0249309	0.0195103	0.0200186	0.0154552	0.0137507	0.0325018	0.0139288	0.0192577	0.0301138	0.0342556	0.0151691	0.0189043	0.0141167	0.0104836	0.00860967	0.0102026
cg16832275	0.213476	0.188943	0.0379965	0.0412025	0.0239542	0.026893	0.0227758	0.231592	0.0378682	0.0362775	0.0263009	0.188887	0.0268071	0.298592	0.0380612	0.104307	0.0264939	0.123949	0.033328	0.116247	0.0352222	0.256458	0.0457935	0.0335949	0.0305886	0.0276206	0.0302121	0.0429036	0.381014	0.0283596	0.23666	0.256974	0.250429	0.293679	0.213363	0.031958	0.135065	0.102964	0.0260202	0.0429721	0.255845	0.0373912	0.216297	0.0408431	0.18413	0.0997764	0.0215407	0.0243745	0.0234109
cg16832551	0.06612	0.0402789	0.0484768	0.0351494	0.0546628	0.0380202	0.0284275	0.039496	0.0377637	0.0489314	0.0595024	0.040157	0.0392039	0.0409533	0.0368416	0.0253958	0.0466409	0.0482191	0.0489321	0.0406325	0.0732254	0.0668551	0.0669292	0.0402559	0.0463109	0.0406197	0.0438695	0.0429662	0.0397824	0.0466726	0.0383427	0.0303209	0.0466285	0.0390194	0.0619435	0.0556574	0.0492483	0.0315493	0.122728	0.043533	0.0429308	0.060128	0.0499039	0.0854073	0.0405767	0.0337779	0.0302329	0.0415517	0.0332521
cg16832801	0.878053	0.888371	0.855436	0.927541	0.901778	0.920817	0.466107	0.843967	0.89968	0.894898	0.83748	0.887341	0.914613	0.871556	0.834892	0.873804	0.756138	0.727329	0.836639	0.882211	0.906708	0.873393	0.842035	0.876211	0.908352	0.874039	0.921575	0.932624	0.879619	0.338951	0.868758	0.888702	0.902795	0.940421	0.885597	0.882929	0.728014	0.882948	0.923676	0.93195	0.851805	0.87936	0.888529	0.946984	0.869276	0.891589	0.853961	0.914432	0.922546
cg16832958	0.072973	0.0542613	0.0614732	0.0562637	0.0504309	0.0613338	0.0495725	0.0758207	0.0486789	0.0719835	0.0572686	0.0470533	0.0781152	0.0552319	0.0722598	0.0422529	0.0588744	0.0521832	0.0594837	0.0621293	0.0801635	0.0819885	0.0764944	0.054023	0.081879	0.0594546	0.069894	0.0730536	0.0547705	0.048625	0.0547313	0.0549064	0.069715	0.076424	0.0637947	0.0634401	0.0565634	0.0550879	0.0792367	0.0720574	0.0641278	0.0671237	0.0775996	0.0724187	0.0664788	0.0528046	0.0519955	0.048283	0.0770051
cg16832975	0.972539	0.971065	0.969773	0.983696	0.975454	0.97507	0.972114	0.98054	0.964716	0.981789	0.981967	0.973802	0.979102	0.978752	0.980304	0.978947	0.967963	0.974742	0.981131	0.982401	0.976529	0.973445	0.967855	0.967596	0.979917	0.978649	0.970643	0.965166	0.969979	0.937535	0.978033	0.973113	0.982998	0.968204	0.982588	0.977628	0.979691	0.974896	0.979023	0.974523	0.973908	0.982398	0.980485	0.981464	0.949123	0.974116	0.979618	0.978096	0.976429
cg16833110	0.91724	0.911511	0.897359	0.916737	0.943362	0.924991	0.920413	0.865586	0.853894	0.95069	0.923865	0.865884	0.938437	0.91769	0.752106	0.916744	0.701074	0.915443	0.939991	0.955737	0.86255	0.905908	0.917881	0.879762	0.94181	0.911679	0.911336	0.89607	0.911867	0.947445	0.910931	0.902962	0.910913	0.905687	0.826773	0.935382	0.94736	0.869014	0.87439	0.931718	0.88347	0.919278	0.897284	0.92782	0.422389	0.914658	0.851315	0.908098	0.912242
cg16833167	0.0322067	0.0249686	0.0178311	0.0371273	0.0254377	0.0261157	0.0198202	0.03381	0.0242196	0.0222351	0.0226446	0.0253639	0.0261208	0.033703	0.0317235	0.0193172	0.0503985	0.0378754	0.0312351	0.029806	0.0331879	0.0290068	0.0337491	0.0340899	0.0301859	0.0303185	0.0347212	0.0337448	0.0212115	0.0181597	0.0253565	0.0207417	0.0339027	0.0202353	0.0364783	0.0272997	0.0287169	0.0227793	0.0286312	0.034902	0.0255221	0.0292661	0.0422914	0.0427964	0.0295519	0.0330769	0.0247723	0.0198642	0.021563
cg16833230	0.0545726	0.113802	0.0619338	0.0689233	0.0433773	0.10144	0.0652812	0.0758412	0.0409803	0.0722542	0.0414122	0.0548712	0.0587947	0.0706676	0.062339	0.0525601	0.0822409	0.0881737	0.0634234	0.058757	0.06861	0.0521339	0.0382579	0.0475814	0.0670488	0.0504658	0.0521643	0.0391762	0.0401196	0.0504478	0.0668519	0.064371	0.0562533	0.0451073	0.0866797	0.0442685	0.0663196	0.0862581	0.0682045	0.0526362	0.0652792	0.0583678	0.0608232	0.101758	0.0398033	0.0410314	0.0484015	0.049804	0.0450487
cg16833233	0.915184	0.930596	0.879366	0.827717	0.887767	0.915832	0.868133	0.928565	0.883372	0.906861	0.894432	0.774066	0.957266	0.421069	0.930163	0.903334	0.630223	0.728442	0.728242	0.92925	0.884409	0.895976	0.873393	0.916452	0.924379	0.937814	0.88622	0.910406	0.919853	0.923482	0.920372	0.920647	0.590861	0.926314	0.720248	0.925309	0.780757	0.57073	0.954677	0.79408	0.929968	0.692845	0.814636	0.849148	0.893902	0.633573	0.917869	0.90071	0.904961
cg16833264	0.0341538	0.0221215	0.0373379	0.0285498	0.0191086	0.048597	0.0211946	0.0361978	0.0322332	0.0254562	0.0256294	0.019986	0.0502344	0.0242949	0.0255901	0.0176349	0.0425793	0.0260512	0.0400267	0.0250644	0.0195904	0.0257731	0.0303681	0.0229966	0.0194963	0.0282261	0.0393967	0.0282785	0.0162346	0.0187375	0.0172629	0.0291092	0.0537976	0.0225921	0.0294438	0.0291021	0.0429415	0.258251	0.030464	0.0211102	0.0235322	0.0245713	0.0237853	0.0310515	0.0326498	0.0183551	0.0208707	0.0195601	0.0174713
cg16833340	0.85664	0.878771	0.521225	0.904533	0.896485	0.866492	0.889958	0.869445	0.896334	0.568741	0.47685	0.921618	0.87069	0.927304	0.592	0.911405	0.726856	0.855368	0.747731	0.929168	0.91766	0.868709	0.904409	0.673929	0.774058	0.865508	0.919324	0.785431	0.895168	0.447921	0.819754	0.909762	0.634248	0.907469	0.887021	0.75534	0.900428	0.94255	0.859386	0.899553	0.841419	0.825176	0.879974	0.776431	0.881013	0.905376	0.90682	0.889167	0.874179
cg16833444	0.926805	0.853804	0.808186	0.612638	0.796724	0.891516	0.545152	0.34525	0.127405	0.479423	0.778548	0.54496	0.778219	0.749195	0.597016	0.28863	0.454896	0.197249	0.620171	0.772408	0.667403	0.559841	0.678643	0.188373	0.737712	0.874196	0.724931	0.225048	0.801333	0.294154	0.676481	0.855295	0.644719	0.643111	0.634033	0.696565	0.411552	0.763429	0.877931	0.550923	0.374778	0.503446	0.565185	0.600746	0.817999	0.81547	0.273141	0.743323	0.703578
cg16833452	0.183679	0.0524517	0.183384	0.0629978	0.044486	0.0823991	0.0469264	0.0580562	0.0663953	0.120527	0.0622918	0.045876	0.0630607	0.0826663	0.11137	0.0470792	0.0737763	0.0935047	0.0842691	0.0922871	0.0526269	0.100245	0.0806014	0.0670633	0.0559759	0.0501542	0.0721616	0.06486	0.0965251	0.054713	0.0520053	0.0552383	0.0575226	0.0542797	0.0682366	0.0761867	0.128679	0.0714515	0.072293	0.100568	0.0705293	0.104129	0.0405173	0.0901182	0.0840115	0.0703518	0.0580307	0.0370142	0.0369708
cg16833518	0.863779	0.845903	0.769139	0.861554	0.756546	0.842544	0.854891	0.820967	0.817542	0.812629	0.801546	0.677593	0.802945	0.820659	0.807852	0.829378	0.826386	0.815873	0.814146	0.85304	0.625253	0.829199	0.847456	0.710068	0.856378	0.828627	0.804911	0.792574	0.868336	0.779909	0.754358	0.844655	0.732198	0.822458	0.876356	0.789477	0.860563	0.683034	0.896621	0.928678	0.820963	0.823986	0.715089	0.913705	0.716121	0.832936	0.810253	0.631679	0.826602
cg16833551	0.882459	0.793903	0.7193	0.843814	0.673531	0.726336	0.908142	0.741632	0.844531	0.790036	0.965605	0.871533	0.780769	0.770278	0.50598	0.690138	0.594348	0.958693	0.920484	0.601613	0.950781	0.761137	0.643269	0.941402	0.830284	0.875228	0.781474	0.609697	0.925382	0.632824	0.799884	0.612331	0.738584	0.645491	0.879122	0.825188	0.945845	0.926696	0.849489	0.857785	0.940035	0.876003	0.809207	0.730883	0.581659	0.941092	0.837399	0.683418	0.914355
cg16833566	0.94875	0.896846	0.918207	0.945801	0.909381	0.944423	0.922135	0.948372	0.9265	0.934059	0.831452	0.91268	0.935248	0.939346	0.922217	0.62799	0.889673	0.950123	0.952466	0.948346	0.908455	0.9234	0.930051	0.937745	0.926559	0.945884	0.950884	0.907581	0.897575	0.897988	0.911749	0.931129	0.9028	0.9418	0.938538	0.919564	0.948487	0.927641	0.916608	0.935997	0.937171	0.918759	0.904133	0.91861	0.926249	0.939175	0.91659	0.913788	0.913063
cg16833797	0.171597	0.134155	0.166151	0.182368	0.184548	0.246569	0.181618	0.235578	0.0626192	0.103063	0.0721369	0.122739	0.179368	0.0938295	0.106445	0.0488533	0.109411	0.129945	0.175652	0.17812	0.173114	0.246338	0.214231	0.0520922	0.118046	0.208434	0.101875	0.120809	0.0632558	0.106039	0.177289	0.103824	0.117181	0.137419	0.157992	0.188471	0.11793	0.165676	0.161881	0.0998947	0.16434	0.202807	0.131942	0.290304	0.127154	0.0609574	0.0748254	0.130667	0.096309
cg16834187	0.941548	0.885103	0.875755	0.927223	0.899809	0.922447	0.902787	0.879606	0.897348	0.928227	0.938877	0.873487	0.938138	0.91975	0.926641	0.916594	0.852631	0.917372	0.932167	0.932602	0.907979	0.920745	0.9354	0.918999	0.930456	0.894727	0.924243	0.790666	0.933607	0.848095	0.898652	0.905722	0.905775	0.919823	0.945983	0.840436	0.933083	0.915292	0.907186	0.933177	0.926704	0.920631	0.846984	0.893321	0.899554	0.917572	0.86519	0.895987	0.890232
cg16834356	0.792183	0.919665	0.826365	0.95012	0.60514	0.91451	0.929161	0.784835	0.331496	0.812236	0.563709	0.944887	0.942777	0.939764	0.673019	0.75603	0.632715	0.954684	0.728319	0.960087	0.960696	0.93766	0.930992	0.871826	0.95797	0.93441	0.910834	0.609722	0.948943	0.610497	0.933017	0.948794	0.869675	0.94344	0.945786	0.904325	0.927327	0.742406	0.955018	0.955537	0.928314	0.877651	0.756465	0.891697	0.916193	0.959497	0.492244	0.715934	0.909673
cg16834431	0.0492646	0.0533542	0.0324772	0.067459	0.0452245	0.0555636	0.0469251	0.0468104	0.0490697	0.0490875	0.0408474	0.037158	0.0327225	0.0499423	0.0493503	0.0372987	0.0423407	0.0827372	0.0439557	0.0388761	0.0501063	0.0482818	0.050297	0.044418	0.0545439	0.0408447	0.051784	0.0416965	0.0867454	0.04177	0.0347843	0.0376879	0.0398145	0.042987	0.0400539	0.0360541	0.0444773	0.0314733	0.0464287	0.0539449	0.0425583	0.046564	0.0409154	0.0501211	0.0663654	0.0410828	0.0469926	0.0289722	0.041527
cg16834496	0.0151592	0.0182424	0.0155839	0.0149755	0.0151823	0.0137662	0.0119293	0.015458	0.0204146	0.0141147	0.0138026	0.0187797	0.0180574	0.0172626	0.0156876	0.0194705	0.0205379	0.0159268	0.0170099	0.0153085	0.0158787	0.0189136	0.0209961	0.0220434	0.0169569	0.0145568	0.0174806	0.0197958	0.0163856	0.0164577	0.0124917	0.0140269	0.0174227	0.0190137	0.0150577	0.0145468	0.015863	0.0155986	0.0160103	0.0180928	0.0187984	0.0148206	0.0185511	0.0168785	0.0201361	0.0167452	0.0168326	0.0124041	0.0148274
cg16834537	0.0205999	0.0763848	0.0190398	0.0214882	0.0236573	0.0220084	0.0221622	0.0273877	0.0229594	0.0265506	0.0228158	0.0226173	0.0235868	0.029315	0.026054	0.01712	0.0263524	0.0294256	0.0390324	0.0254185	0.0239102	0.028115	0.0295784	0.0260396	0.023267	0.0236015	0.022142	0.0283954	0.0309259	0.0200131	0.0161684	0.0171006	0.0339704	0.0183935	0.0309275	0.0170172	0.0246185	0.0187812	0.0190822	0.0282514	0.029015	0.026753	0.0262793	0.0331486	0.0272188	0.0241926	0.0196899	0.0175562	0.0219246
cg16834726	0.837282	0.876025	0.857803	0.791864	0.876601	0.824615	0.814336	0.848107	0.916847	0.846196	0.86559	0.906755	0.872822	0.891886	0.843118	0.943462	0.843937	0.829703	0.843058	0.887119	0.841367	0.822778	0.894387	0.930269	0.904702	0.857146	0.868305	0.884631	0.897916	0.906325	0.852399	0.895001	0.837537	0.881242	0.883905	0.843404	0.847883	0.906525	0.86494	0.848568	0.873729	0.843495	0.859458	0.631452	0.907488	0.937889	0.945109	0.914865	0.920856
cg16834823	0.462331	0.410729	0.898962	0.736188	0.490313	0.724688	0.812232	0.411919	0.967545	0.970793	0.446678	0.624788	0.257478	0.159836	0.950389	0.948634	0.716867	0.554633	0.910296	0.658187	0.937663	0.799719	0.689019	0.972777	0.555143	0.920031	0.817833	0.0722151	0.496986	0.810544	0.787038	0.664177	0.845308	0.226464	0.53527	0.820907	0.589579	0.867945	0.926963	0.963327	0.681817	0.932782	0.55403	0.346509	0.944169	0.77628	0.694005	0.905464	0.667728
cg16835101	0.981069	0.95339	0.385914	0.798452	0.596425	0.794097	0.923222	0.805547	0.974715	0.948896	0.222835	0.892693	0.736693	0.980093	0.351304	0.926952	0.965996	0.982981	0.563316	0.802302	0.984264	0.827545	0.969439	0.979819	0.974577	0.941323	0.974431	0.953581	0.965577	0.371321	0.790977	0.748132	0.820207	0.850388	0.970625	0.858539	0.626482	0.976948	0.73484	0.975153	0.365141	0.962623	0.956958	0.818877	0.496515	0.973563	0.906108	0.829704	0.950696
cg16835233	0.665856	0.498596	0.129767	0.638039	0.466714	0.349761	0.167093	0.692323	0.734773	0.828917	0.119573	0.567716	0.211336	0.638219	0.583457	0.749548	0.561838	0.138664	0.148983	0.541738	0.715805	0.594921	0.13675	0.258085	0.0733176	0.411111	0.595198	0.495228	0.429928	0.129403	0.548355	0.182844	0.633133	0.545195	0.542311	0.491028	0.736881	0.539155	0.17093	0.572167	0.673887	0.357008	0.142255	0.144235	0.107044	0.648425	0.433384	0.0741505	0.344247
[truncated: 9,209 more rows]
[truncated: 35 more columns]
