# Supplementary material for: Research on the pathological mechanism of rectal adenocarcinoma based on DNA methylation
Source: Medicine (Baltimore). 2023 Jan 27;102(4):e32763. doi: 10.1097/MD.0000000000032763 (PMC9876001; doi:10.1097/MD.0000000000032763)
Supplement: Supplementary file 2 [file medi-102-e32763-s002.xlsx]

## Sheet: table S2
X	logFC	AveExpr	t	P.Value	adj.P.Val	B	T0_AVG	T1_AVG	deltaBeta	CHR	MAPINFO	Strand	Type	gene	feature	cgi	feat.cgi	UCSC_CpG_Islands_Name	DHS	Enhancer	Phantom	Probe_SNPs	Probe_SNPs_10
cg21324456	-0.283305	0.101285	-24.0379	1.19e-40	1.52e-35	80.9955	0.365703	0.0823982	-0.283305	20	50248076	R	II	ATP9A	Body	opensea	Body-opensea		TRUE	TRUE
cg11209394	0.322526	0.896328	22.9136	4.66e-39	4.49e-34	77.521	0.595303	0.917829	0.322526	7	150091053	F	II	ZNF775	Body	shelf	Body-shelf	chr7:150093636-150095229	NA	TRUE
cg22689909	-0.364732	0.0860943	-20.0727	9.06e-35	3.49e-30	68.0966	0.426511	0.0617788	-0.364732	5	95159365	R	II	GLRX	TSS1500	opensea	TSS1500-opensea		TRUE	TRUE
cg10077746	-0.555433	0.153739	-19.0243	4.37e-33	1.2e-28	64.3698	0.672143	0.11671	-0.555433	12	89743788	F	II	DUSP6	Body	shore	Body-shore	chr12:89745168-89748144	NA	NA		rs78601602
cg05847233	0.258081	0.915703	17.8761	3.55e-31	7.2e-27	60.1251	0.674827	0.932908	0.258081	18	12374049	R	II	AFG3L2	Body	shelf	Body-shelf	chr18:12376538-12377306	NA	NA
cg22882523	0.450015	0.594491	17.8077	4.64e-31	8.66e-27	59.8668	0.174477	0.624492	0.450015	8	145107012	F	I	OPLAH	Body	island	Body-island	chr8:145103285-145108027	NA	NA
cg09087503	0.50688	0.521149	16.8042	2.5e-29	3.7e-25	56.005	0.0480614	0.554941	0.50688	7	127672473	R	I	SND1	Body	island	Body-island	chr7:127671158-127672853	TRUE	NA
cg23558337	-0.300088	0.0797741	-16.7446	3.18e-29	4.54e-25	55.7714	0.359856	0.0597682	-0.300088	20	10492394	R	II	C20orf94	Body	opensea	Body-opensea		TRUE	NA
cg24032190	-0.552482	0.139039	-16.4834	9.17e-29	1.18e-24	54.7417	0.654689	0.102206	-0.552482	15	67442893	R	I	SMAD3	Body	opensea	Body-opensea		TRUE	NA
cg27539480	0.416722	0.863936	16.2418	2.46e-28	2.97e-24	53.7816	0.474996	0.891718	0.416722	7	27147084	R	II	HOXA3	3'UTR	shore	3'UTR-shore	chr7:27147589-27148389	NA	NA
cg02520816	0.425367	0.925444	15.9	1.01e-27	9.99e-24	52.4092	0.528435	0.953801	0.425367	16	4056403	R	I	ADCY9	Body	opensea	Body-opensea		NA	NA
cg05649391	-0.484455	0.411631	-15.7201	2.14e-27	2.01e-23	51.6805	0.863789	0.379334	-0.484455	11	47359115	R	I	MYBPC3	Body	shore	Body-shore	chr11:47359953-47360216	NA	NA
cg23572908	0.562798	0.747678	15.539	4.56e-27	4e-23	50.9429	0.2224	0.785198	0.562798	7	158937969	R	II	VIPR2	TSS1500	island	TSS1500-island	chr7:158936507-158938492	NA	NA
cg19017254	0.416238	0.830806	15.431	7.18e-27	6.02e-23	50.5009	0.442317	0.858556	0.416238	19	49671503	R	II	TRPM4	Body	shore	Body-shore	chr19:49669275-49669552	NA	NA
cg17373442	0.519663	0.660289	15.3425	1.04e-26	8.38e-23	50.1371	0.175271	0.694934	0.519663	3	142839991	F	I	CHST2	Body	island	Body-island	chr3:142837885-142840838	TRUE	NA
cg23023970	-0.324635	0.151606	-15.2901	1.3e-26	1.02e-22	49.9217	0.454599	0.129964	-0.324635	10	134385698	R	II	INPP5A	Body	opensea	Body-opensea		TRUE	TRUE
cg08721908	0.424911	0.835326	14.7721	1.18e-25	8.29e-22	47.7697	0.438743	0.863654	0.424911	2	95522902	F	II	ANKRD20B	TSS200	island	TSS200-island	chr2:95522598-95524188	NA	NA
cg17868307	0.430462	0.825899	14.6248	2.23e-25	1.51e-21	47.1513	0.424134	0.854596	0.430462	7	73597649	R	II	EIF4H	Body	opensea	Body-opensea		NA	TRUE
cg07153966	0.467347	0.818558	14.5929	2.56e-25	1.67e-21	47.017	0.382367	0.849714	0.467347	7	27147590	R	II	HOXA3	Body	island	Body-island	chr7:27147589-27148389	NA	NA
cg12628196	0.609834	0.62555	14.5367	3.26e-25	2.09e-21	46.7802	0.0563715	0.666205	0.609834	7	127672458	R	I	SND1	Body	island	Body-island	chr7:127671158-127672853	TRUE	NA	high-CpG:127459495-127459695
cg24190603	0.491933	0.723408	14.3935	6.06e-25	3.56e-21	46.1748	0.264271	0.756203	0.491933	6	84418433	R	II	SNAP91	Body	island	Body-island	chr6:84417597-84419378	TRUE	TRUE
cg08808128	0.564051	0.688893	14.197	1.43e-24	7.85e-21	45.3392	0.162445	0.726497	0.564051	2	29338432	R	I	CLIP4	1stExon	island	1stExon-island	chr2:29337983-29338909	TRUE	NA	high-CpG:29191546-29192008
cg09515921	0.321207	0.909041	14.1563	1.7e-24	9.12e-21	45.1656	0.609248	0.930454	0.321207	1	221057558	R	I	HLX	Body	island	Body-island	chr1:221057463-221057757	NA	NA
cg18236877	0.533845	0.839639	14.1352	1.87e-24	9.73e-21	45.0758	0.341384	0.875229	0.533845	1	10733511	F	I	CASZ1	Body	opensea	Body-opensea		NA	NA			rs71645004
cg18099850	0.285723	0.870085	14.0795	2.38e-24	1.21e-20	44.8374	0.60341	0.889133	0.285723	8	22993352	F	II	TNFRSF10D	3'UTR	opensea	3'UTR-opensea		NA	NA		rs7957
cg17301223	0.654032	0.651175	14.0008	3.37e-24	1.66e-20	44.5004	0.0407448	0.694777	0.654032	8	145106438	R	I	OPLAH	Body	island	Body-island	chr8:145103285-145108027	NA	NA
cg21097881	0.383157	0.594202	13.6265	1.75e-23	7.77e-20	42.8863	0.236589	0.619746	0.383157	7	24323939	R	I	NPY	5'UTR	island	5'UTR-island	chr7:24323558-24325080	NA	NA
cg25189564	0.462872	0.697712	13.5864	2.09e-23	9.18e-20	42.7125	0.265698	0.72857	0.462872	7	158938051	F	I	VIPR2	TSS1500	island	TSS1500-island	chr7:158936507-158938492	NA	NA		rs3828970
cg26256223	0.567155	0.587895	13.4296	4.21e-23	1.71e-19	42.0304	0.0585503	0.625705	0.567155	8	145106582	R	II	OPLAH	Body	island	Body-island	chr8:145103285-145108027	NA	NA
cg12291519	-0.2659	0.0682706	-13.4054	4.69e-23	1.88e-19	41.9245	0.316444	0.0505439	-0.2659	10	43950823	R	II	ZNF487	Body	shore	Body-shore	chr10:43950884-43951437	NA	NA
cg27365701	-0.631532	0.265697	-13.3805	5.24e-23	2.08e-19	41.8161	0.855127	0.223595	-0.631532	12	89744150	F	II	DUSP6	Body	shore	Body-shore	chr12:89745168-89748144	NA	NA
cg26096304	0.246003	0.890433	13.3332	6.47e-23	2.49e-19	41.6094	0.66083	0.906833	0.246003	5	179950726	F	II	CNOT6	5'UTR	opensea	5'UTR-opensea		NA	TRUE
cg22098115	0.35131	0.546116	13.3212	6.83e-23	2.61e-19	41.5568	0.218226	0.569536	0.35131	2	131721768	R	I	ARHGEF4	Body	island	Body-island	chr2:131720819-131721867	TRUE	NA
cg12060422	-0.332268	0.0965492	-13.2076	1.14e-22	4.17e-19	41.0591	0.406666	0.074398	-0.332268	10	102821684	R	I	KAZALD1	1stExon	island	1stExon-island	chr10:102820488-102822874	NA	TRUE	high-CpG:102811542-102811756
cg07164631	0.409685	0.826815	13.2017	1.17e-22	4.24e-19	41.0333	0.444443	0.854127	0.409685	17	47436584	F	II	ZNF652	5'UTR	shelf	5'UTR-shelf	chr17:47438906-47439938	NA	TRUE
cg26199906	0.523737	0.588025	13.1131	1.73e-22	6.08e-19	40.644	0.0992046	0.622941	0.523737	8	145106246	R	I	OPLAH	Body	island	Body-island	chr8:145103285-145108027	NA	NA
cg26013553	0.38632	0.605542	12.9561	3.52e-22	1.19e-18	39.9522	0.244977	0.631297	0.38632	1	111217406	R	I	KCNA3	1stExon	island	1stExon-island	chr1:111216244-111217937	NA	NA	high-CpG:111018929-111019179
cg22029275	0.513612	0.738602	12.8292	6.24e-22	2.07e-18	39.3908	0.259231	0.772843	0.513612	13	25745784	F	II	FAM123A	1stExon	island	1stExon-island	chr13:25743998-25746127	TRUE	TRUE
cg13840252	0.311371	0.837099	12.8219	6.45e-22	2.12e-18	39.3584	0.546487	0.857857	0.311371	1	10732744	F	II	CASZ1	Body	opensea	Body-opensea		NA	NA
cg14519356	-0.402946	0.178728	-12.7762	7.93e-22	2.57e-18	39.156	0.554811	0.151865	-0.402946	7	83097669	R	II	SEMA3E	Body	opensea	Body-opensea		TRUE	TRUE		rs2249189
cg14642259	-0.667232	0.355548	-12.7684	8.21e-22	2.64e-18	39.1212	0.978297	0.311066	-0.667232	11	47359017	F	I	MYBPC3	Body	shore	Body-shore	chr11:47359953-47360216	NA	NA		rs3729952
cg03716852	0.452376	0.762001	12.7372	9.46e-22	2.99e-18	38.9826	0.339783	0.792159	0.452376	19	49669281	R	I	TRPM4	Body	island	Body-island	chr19:49669275-49669552	NA	TRUE
cg07537821	-0.355343	0.114136	-12.6707	1.28e-21	3.91e-18	38.6873	0.445789	0.0904464	-0.355343	11	122727440	R	II	CRTAM	Body	opensea	Body-opensea		TRUE	TRUE
cg02037307	0.556933	0.731386	12.6485	1.41e-21	4.29e-18	38.5883	0.211581	0.768515	0.556933	5	134363562	R	I	PITX1	3'UTR	island	3'UTR-island	chr5:134363092-134365146	NA	TRUE
cg22730004	-0.354282	0.180574	-12.6274	1.56e-21	4.65e-18	38.4944	0.511237	0.156955	-0.354282	1	158656718	R	II	SPTA1	TSS1500	opensea	TSS1500-opensea		NA	NA
cg18797590	-0.52191	0.214264	-12.5585	2.13e-21	6.22e-18	38.1871	0.70138	0.17947	-0.52191	4	15480643	R	II	CC2D2A	Body	opensea	Body-opensea		TRUE	TRUE
cg02983090	-0.325997	0.0976729	-12.5376	2.34e-21	6.74e-18	38.0941	0.401937	0.0759398	-0.325997	16	27437892	R	II	IL21R	TSS1500	opensea	TSS1500-opensea		TRUE	TRUE
cg17698295	0.665095	0.655415	12.4834	3e-21	8.57e-18	37.8519	0.03466	0.699755	0.665095	8	145106299	R	I	OPLAH	Body	island	Body-island	chr8:145103285-145108027	NA	NA
cg10169241	0.405025	0.702491	12.4458	3.56e-21	1e-17	37.6837	0.324468	0.729493	0.405025	19	1467032	R	I	APC2	Body	island	Body-island	chr19:1465206-1471241	NA	TRUE
cg17102269	-0.388608	0.138486	-12.4074	4.24e-21	1.18e-17	37.5119	0.501187	0.112579	-0.388608	8	3830691	F	II	CSMD1	Body	opensea	Body-opensea		NA	TRUE		rs6984352
cg14675211	0.481159	0.490464	12.3977	4.44e-21	1.22e-17	37.4682	0.0413821	0.522541	0.481159	2	100938903	F	I	LONRF2	5'UTR	island	5'UTR-island	chr2:100937779-100939059	TRUE	NA	high-CpG:100305008-100305404	rs11895772
cg04794141	-0.29127	0.136555	-12.3141	6.5e-21	1.73e-17	37.0935	0.408407	0.117137	-0.29127	14	92325159	F	II	TC2N	5'UTR	opensea	5'UTR-opensea		TRUE	TRUE		rs17127634
cg19592277	0.422707	0.846967	12.2613	8.28e-21	2.16e-17	36.8562	0.452441	0.875148	0.422707	2	54086854	R	I	GPR75	5'UTR	island	5'UTR-island	chr2:54086776-54087266	NA	NA
cg20886721	-0.475046	0.192609	-12.2243	9.82e-21	2.49e-17	36.6899	0.635985	0.160939	-0.475046	11	56428702	R	II	OR8U8	Body	opensea	Body-opensea		NA	TRUE
cg17518550	-0.432021	0.148367	-12.1992	1.1e-20	2.74e-17	36.5772	0.551587	0.119566	-0.432021	1	247712383	R	I	C1orf150	TSS200	opensea	TSS200-opensea		NA	NA
cg16371229	-0.429098	0.145594	-12.1667	1.28e-20	3.16e-17	36.4307	0.546085	0.116987	-0.429098	1	233248845	R	II	PCNXL2	Body	opensea	Body-opensea		TRUE	TRUE
cg03559235	0.436356	0.566179	12.1564	1.34e-20	3.29e-17	36.3842	0.158914	0.59527	0.436356	2	100937944	F	I	LONRF2	1stExon	island	1stExon-island	chr2:100937779-100939059	TRUE	NA
cg13240116	0.304082	0.729186	12.1055	1.69e-20	4.11e-17	36.1549	0.445376	0.749458	0.304082	7	27147513	F	II	HOXA3	3'UTR	shore	3'UTR-shore	chr7:27147589-27148389	NA	NA
cg02088996	-0.400826	0.227495	-12.0667	2.03e-20	4.85e-17	35.9798	0.6016	0.200773	-0.400826	7	41817771	R	II	LOC285954	Body	opensea	Body-opensea		NA	TRUE
cg26987690	0.348653	0.929118	12.0439	2.25e-20	5.32e-17	35.8769	0.603708	0.952362	0.348653	7	907797	F	I	UNC84A	Body	shore	Body-shore	chr7:905608-905886	NA	NA		rs9655206
cg02627455	0.374407	0.845288	12.0085	2.65e-20	6.15e-17	35.7168	0.495841	0.870249	0.374407	7	27157818	F	II	HOXA3	5'UTR	shelf	5'UTR-shelf	chr7:27154999-27155426	NA	NA
cg01423964	0.436479	0.581136	11.9841	2.96e-20	6.8e-17	35.6067	0.173756	0.610235	0.436479	1	111217575	R	I	KCNA3	1stExon	island	1stExon-island	chr1:111216244-111217937	NA	NA	high-CpG:111018929-111019179
cg20734569	-0.363647	0.169712	-11.9566	3.36e-20	7.57e-17	35.4824	0.509116	0.145469	-0.363647	3	48348370	F	II	SPINK8	3'UTR	opensea	3'UTR-opensea		NA	NA
cg18155853	-0.545683	0.420084	-11.9389	3.65e-20	8.13e-17	35.4021	0.929389	0.383705	-0.545683	3	169540504	R	I	LRRIQ4	1stExon	opensea	1stExon-opensea		NA	NA
cg12451530	0.442626	0.793573	11.8873	4.63e-20	1.01e-16	35.1684	0.380455	0.823082	0.442626	2	54087209	F	I	LOC100302652	TSS200	island	TSS200-island	chr2:54086776-54087266	NA	TRUE	high-CpG:53940607-53940837
cg05598886	0.36685	0.927656	11.8503	5.5e-20	1.18e-16	35.0005	0.585263	0.952113	0.36685	16	2140431	F	I	PKD1	Body	island	Body-island	chr16:2139803-2142170	NA	NA		rs3087632
cg06786372	0.47995	0.781021	11.8378	5.82e-20	1.25e-16	34.9441	0.333068	0.813018	0.47995	7	27141388	R	II	HOXA2	Body	shore	Body-shore	chr7:27143181-27143479	NA	TRUE
cg13655303	-0.550002	0.249438	-11.8309	6.01e-20	1.28e-16	34.9128	0.762773	0.212771	-0.550002	20	56134648	R	II	PCK1	TSS1500	opensea	TSS1500-opensea		NA	NA
cg12441126	0.610516	0.765214	11.8241	6.2e-20	1.31e-16	34.8818	0.1954	0.805915	0.610516	7	751962	F	II	PRKAR1B	5'UTR	island	5'UTR-island	chr7:751712-752150	TRUE	NA	high-CpG:718472-718888
cg14216068	0.447817	0.846115	11.7467	8.88e-20	1.81e-16	34.5304	0.428153	0.87597	0.447817	7	27146445	F	I	HOXA3	3'UTR	island	3'UTR-island	chr7:27146069-27146600	TRUE	NA			rs41311635
cg25626375	-0.414995	0.175295	-11.7388	9.21e-20	1.86e-16	34.4945	0.562624	0.147628	-0.414995	8	133072269	R	II	OC90	TSS1500	opensea	TSS1500-opensea		NA	NA
cg13405887	0.514544	0.567026	11.7119	1.04e-19	2.06e-16	34.3718	0.0867853	0.601329	0.514544	9	132382812	F	I	C9orf50	1stExon	island	1stExon-island	chr9:132382432-132383004	TRUE	TRUE
cg04366687	0.45592	0.554826	11.7117	1.04e-19	2.06e-16	34.3713	0.1293	0.58522	0.45592	8	145107199	F	II	OPLAH	Body	island	Body-island	chr8:145103285-145108027	NA	NA
cg11595545	0.493699	0.706923	11.7116	1.04e-19	2.06e-16	34.3706	0.246137	0.739836	0.493699	1	111217497	F	I	KCNA3	1stExon	island	1stExon-island	chr1:111216244-111217937	NA	NA	high-CpG:111018929-111019179
cg03942855	0.52249	0.642714	11.6521	1.38e-19	2.67e-16	34.0998	0.155057	0.677546	0.52249	1	110210925	R	II	GSTM2	Body	island	Body-island	chr1:110210581-110210956	TRUE	TRUE
cg07053841	-0.371985	0.194824	-11.6463	1.41e-19	2.73e-16	34.0735	0.542011	0.170025	-0.371985	6	29012588	F	II	OR2W1	1stExon	opensea	1stExon-opensea		NA	NA		rs80211866
cg21499869	-0.363123	0.180286	-11.6393	1.46e-19	2.8e-16	34.0414	0.519201	0.156078	-0.363123	19	18589848	F	I	ELL	Body	opensea	Body-opensea		TRUE	NA
cg12592365	-0.489509	0.213496	-11.6095	1.68e-19	3.17e-16	33.9059	0.670371	0.180862	-0.489509	17	78765948	F	II	RPTOR	Body	opensea	Body-opensea		TRUE	TRUE		rs61521042	rs75467749
cg21995919	0.531505	0.539142	11.6039	1.72e-19	3.24e-16	33.8801	0.0430715	0.574576	0.531505	2	182322279	F	I	ITGA4	5'UTR	island	5'UTR-island	chr2:182321761-182323029	TRUE	TRUE	high-CpG:182030327-182030529	rs190497
cg13793580	-0.49956	0.332256	-11.6008	1.75e-19	3.27e-16	33.8663	0.798513	0.298952	-0.49956	3	169540297	F	II	LRRIQ4	1stExon	opensea	1stExon-opensea		NA	NA
cg19664945	0.505155	0.70662	11.5858	1.87e-19	3.46e-16	33.7979	0.235142	0.740297	0.505155	2	54087343	R	II	LOC100302652	TSS200	shore	TSS200-shore	chr2:54086776-54087266	NA	TRUE
cg14832904	0.416684	0.696944	11.5625	2.09e-19	3.81e-16	33.6916	0.308039	0.724723	0.416684	2	54087028	F	II	GPR75	5'UTR	island	5'UTR-island	chr2:54086776-54087266	NA	TRUE
cg08282819	-0.305444	0.10982	-11.5571	2.14e-19	3.87e-16	33.6667	0.394901	0.0894569	-0.305444	16	27437900	F	II	IL21R	TSS1500	opensea	TSS1500-opensea		TRUE	TRUE
cg14861089	0.685605	0.74384	11.5571	2.14e-19	3.87e-16	33.6667	0.103943	0.789547	0.685605	10	102895043	R	I	TLX1	Body	island	Body-island	chr10:102893660-102895059	NA	NA
cg16677191	-0.400282	0.220922	-11.551	2.2e-19	3.96e-16	33.6389	0.594518	0.194236	-0.400282	5	95159423	R	II	GLRX	TSS1500	opensea	TSS1500-opensea		TRUE	TRUE
cg04272613	0.39189	0.6976	11.5503	2.21e-19	3.96e-16	33.6358	0.331835	0.723726	0.39189	14	59721173	F	II	DAAM1	5'UTR	opensea	5'UTR-opensea		NA	TRUE
cg20778958	-0.339822	0.158434	-11.5335	2.39e-19	4.26e-16	33.5592	0.475601	0.135779	-0.339822	1	158534679	R	II	OR6P1	TSS1500	opensea	TSS1500-opensea		NA	NA
cg19075081	0.255227	0.847305	11.5191	2.55e-19	4.54e-16	33.4931	0.609093	0.86432	0.255227	16	70714378	F	II	MTSS1L	Body	island	Body-island	chr16:70713461-70714379	NA	NA		rs78937371
cg04742334	-0.543616	0.243633	-11.5159	2.59e-19	4.58e-16	33.4786	0.751008	0.207392	-0.543616	20	37850248	R	II	LOC339568	Body	opensea	Body-opensea		NA	NA
cg15044270	-0.243358	0.194855	-11.5062	2.71e-19	4.76e-16	33.4344	0.421989	0.178631	-0.243358	3	196065485	R	II	TM4SF19	TSS1500	opensea	TSS1500-opensea		TRUE	NA			rs79097859
cg02803819	0.539033	0.808521	11.506	2.71e-19	4.76e-16	33.4334	0.305423	0.844457	0.539033	7	27141067	F	I	HOXA2	Body	shelf	Body-shelf	chr7:27143181-27143479	NA	TRUE
cg22129276	-0.39555	0.244148	-11.4838	3.01e-19	5.18e-16	33.3319	0.613328	0.217778	-0.39555	2	169926103	R	II	DHRS9	5'UTR	opensea	5'UTR-opensea		NA	NA	low-CpG:169634311-169634379
cg06134860	0.344005	0.867249	11.4696	3.22e-19	5.49e-16	33.267	0.546178	0.890183	0.344005	16	67977992	F	I	SLC12A4	3'UTR	opensea	3'UTR-opensea		TRUE	TRUE	low-CpG:66535459-66535968
cg00558689	0.598058	0.767529	11.4551	3.44e-19	5.82e-16	33.201	0.209341	0.807399	0.598058	6	41607109	F	II	MDFI	Body	island	Body-island	chr6:41606994-41607238	TRUE	NA
cg07274716	0.41897	0.736029	11.4163	4.12e-19	6.79e-16	33.0233	0.34499	0.76396	0.41897	5	134363973	F	I	PITX1	3'UTR	island	3'UTR-island	chr5:134363092-134365146	NA	TRUE
cg15339605	-0.309591	0.121842	-11.3882	4.7e-19	7.61e-16	32.8949	0.410794	0.101203	-0.309591	7	115670795	F	II	TFEC	1stExon	opensea	1stExon-opensea		NA	NA	low-CpG:115458010-115458112
cg14997226	0.438072	0.430453	11.3692	5.13e-19	8.25e-16	32.8079	0.0215858	0.459658	0.438072	2	100938813	F	I	LONRF2	5'UTR	island	5'UTR-island	chr2:100937779-100939059	TRUE	NA	high-CpG:100305008-100305404
cg00343633	0.581922	0.726046	11.3449	5.75e-19	9.2e-16	32.6964	0.182919	0.764841	0.581922	11	105481306	R	II	GRIA4	5'UTR	island	5'UTR-island	chr11:105481126-105481422	NA	NA
cg16964348	0.567667	0.681567	11.317	6.55e-19	1.04e-15	32.5686	0.151744	0.719411	0.567667	7	24323799	F	I	NPY	TSS200	island	TSS200-island	chr7:24323558-24325080	NA	NA
cg13359998	-0.245146	0.0828913	-11.3147	6.62e-19	1.04e-15	32.5579	0.311694	0.0665483	-0.245146	1	230241764	F	II	GALNT2	Body	opensea	Body-opensea		TRUE	NA		rs2144295
cg01572460	-0.337508	0.240712	-11.2971	7.19e-19	1.12e-15	32.4774	0.55572	0.218212	-0.337508	5	15865364	F	II	FBXL7	Body	opensea	Body-opensea		NA	TRUE		rs79339578
cg06153873	0.298074	0.9178	11.2941	7.29e-19	1.13e-15	32.4638	0.639597	0.937672	0.298074	16	4056360	F	I	ADCY9	Body	opensea	Body-opensea		NA	NA
cg05133853	-0.345579	0.195696	-11.276	7.93e-19	1.23e-15	32.3808	0.518237	0.172657	-0.345579	11	5265008	F	II	HBBP1	TSS200	opensea	TSS200-opensea		NA	NA
cg01588438	0.653078	0.702926	11.2666	8.29e-19	1.27e-15	32.3373	0.0933865	0.746465	0.653078	8	67344553	R	II	ADHFE1	TSS200	island	TSS200-island	chr8:67344497-67344989	TRUE	NA
cg25737323	0.396107	0.75951	11.2509	8.92e-19	1.36e-15	32.2657	0.38981	0.785917	0.396107	2	29338100	R	I	CLIP4	TSS1500	island	TSS1500-island	chr2:29337983-29338909	TRUE	NA	high-CpG:29191546-29192008
cg13585930	-0.452222	0.189543	-11.2481	9.04e-19	1.37e-15	32.2525	0.611617	0.159395	-0.452222	10	72027357	R	II	NPFFR1	TSS1500	opensea	TSS1500-opensea		TRUE	NA
cg14665413	-0.402454	0.18011	-11.2332	9.69e-19	1.45e-15	32.1844	0.555734	0.15328	-0.402454	4	38859728	R	II	TLR6	TSS1500	opensea	TSS1500-opensea		TRUE	TRUE
cg01988129	0.512833	0.666202	11.2095	1.08e-18	1.6e-15	32.0753	0.187558	0.700391	0.512833	8	67344936	R	II	ADHFE1	Body	island	Body-island	chr8:67344497-67344989	NA	NA
cg11838152	-0.513603	0.18172	-11.209	1.09e-18	1.6e-15	32.0731	0.661082	0.14748	-0.513603	13	102359110	R	II	ITGBL1	Body	opensea	Body-opensea		TRUE	TRUE
cg19323289	-0.386641	0.279693	-11.1984	1.14e-18	1.65e-15	32.0244	0.640558	0.253917	-0.386641	11	19463903	F	II	NAV2	Body	opensea	Body-opensea		TRUE	TRUE
cg03852144	-0.270524	0.0989256	-11.1728	1.29e-18	1.86e-15	31.9068	0.351415	0.0808907	-0.270524	5	95159639	F	II	GLRX	TSS1500	opensea	TSS1500-opensea		TRUE	TRUE
cg23860325	-0.49313	0.266596	-11.1642	1.34e-18	1.93e-15	31.8672	0.726851	0.233721	-0.49313	7	54271152	R	II	HPVC1	TSS1500	opensea	TSS1500-opensea		NA	NA
cg25477497	-0.480927	0.212204	-11.1332	1.55e-18	2.22e-15	31.7246	0.661069	0.180142	-0.480927	7	87228808	R	II	ABCB1	Body	shore	Body-shore	chr7:87229551-87229890	NA	NA
cg06747543	-0.270002	0.134961	-11.1284	1.58e-18	2.25e-15	31.7026	0.386963	0.116961	-0.270002	19	18589894	R	II	ELL	Body	opensea	Body-opensea		TRUE	NA
cg22388634	0.448563	0.729332	11.1279	1.59e-18	2.25e-15	31.7002	0.310673	0.759236	0.448563	20	25058429	F	I	VSX1	Body	island	Body-island	chr20:25058288-25058726	TRUE	NA
cg01817009	0.252283	0.845287	11.0836	1.95e-18	2.74e-15	31.4967	0.609824	0.862106	0.252283	16	67978182	R	II	SLC12A4	3'UTR	opensea	3'UTR-opensea		TRUE	TRUE	low-CpG:66535459-66535968
cg06392169	0.420293	0.645472	11.0795	1.99e-18	2.77e-15	31.4776	0.253199	0.673492	0.420293	6	391936	F	I	IRF4	5'UTR	island	5'UTR-island	chr6:391188-393790	NA	NA
cg20602300	0.33287	0.872127	11.0793	1.99e-18	2.77e-15	31.4767	0.561448	0.894319	0.33287	15	40846077	R	II	C15orf57	3'UTR	opensea	3'UTR-opensea		NA	NA
cg11198851	-0.518038	0.40069	-11.0771	2.01e-18	2.79e-15	31.4668	0.884192	0.366154	-0.518038	6	1056970	F	II	LOC285768	Body	opensea	Body-opensea		NA	TRUE		rs9393102
cg14531560	0.459401	0.522384	11.0699	2.08e-18	2.88e-15	31.4337	0.0936098	0.553011	0.459401	1	16085371	F	I	FBLIM1	5'UTR	island	5'UTR-island	chr1:16085147-16085862	TRUE	NA
cg00813378	0.599181	0.648459	11.0508	2.28e-18	3.12e-15	31.3455	0.0892234	0.688405	0.599181	1	1475209	R	I	C1orf70	Body	island	Body-island	chr1:1474962-1475220	NA	NA
cg23684410	-0.257906	0.149468	-11.0339	2.47e-18	3.37e-15	31.2677	0.39018	0.132274	-0.257906	11	116897558	R	II	SIK3	Body	opensea	Body-opensea		NA	TRUE
cg13324103	-0.456394	0.135912	-11.0228	2.6e-18	3.53e-15	31.2164	0.56188	0.105486	-0.456394	10	29948428	R	II	SVIL	5'UTR	opensea	5'UTR-opensea		TRUE	NA
cg08611810	0.349251	0.801152	11.0223	2.6e-18	3.53e-15	31.2143	0.475184	0.824435	0.349251	2	54087178	F	I	LOC100302652	TSS200	island	TSS200-island	chr2:54086776-54087266	NA	TRUE	high-CpG:53940607-53940837
cg15916399	0.395892	0.557915	11.0193	2.64e-18	3.56e-15	31.2005	0.188416	0.584308	0.395892	18	67068457	F	I	DOK6	1stExon	island	1stExon-island	chr18:67067509-67069168	TRUE	NA
cg07945335	-0.275363	0.0845059	-11.0186	2.65e-18	3.56e-15	31.1973	0.341511	0.0661484	-0.275363	17	41924478	F	I	CD300LG	TSS200	opensea	TSS200-opensea		NA	TRUE
cg26251585	-0.566654	0.237229	-11.0182	2.65e-18	3.56e-15	31.1955	0.766106	0.199452	-0.566654	7	11456440	R	II	THSD7A	Body	opensea	Body-opensea		NA	TRUE
cg07953015	0.52849	0.757289	10.9873	3.07e-18	4.08e-15	31.0528	0.264031	0.792522	0.52849	19	48285322	F	II	SEPW1	3'UTR	shelf	3'UTR-shelf	chr19:48281585-48282351	NA	NA
cg06884882	-0.278511	0.24016	-10.9859	3.09e-18	4.09e-15	31.0467	0.500104	0.221593	-0.278511	1	45187946	R	II	C1orf228	Body	shore	Body-shore	chr1:45189705-45190558	TRUE	NA
cg06952671	0.607003	0.594988	10.9759	3.24e-18	4.27e-15	31.0006	0.0284522	0.635455	0.607003	2	182322268	F	I	ITGA4	5'UTR	island	5'UTR-island	chr2:182321761-182323029	TRUE	TRUE	high-CpG:182030327-182030529	rs190497
cg07805542	-0.341131	0.120914	-10.9707	3.32e-18	4.35e-15	30.9765	0.439302	0.0981716	-0.341131	1	9779309	R	I	PIK3CD	Body	shelf	Body-shelf	chr1:9775708-9775997	TRUE	TRUE
cg25266629	0.506197	0.665701	10.9367	3.89e-18	5.03e-15	30.8195	0.193251	0.699447	0.506197	10	102894148	R	I	TLX1	Body	island	Body-island	chr10:102893660-102895059	NA	TRUE
cg24691891	0.414533	0.774142	10.9311	3.99e-18	5.12e-15	30.7939	0.387245	0.801778	0.414533	1	33829934	R	II	PHC2	Body	opensea	Body-opensea		NA	TRUE
cg01030534	0.568634	0.763685	10.8687	5.36e-18	6.77e-15	30.5057	0.23296	0.801594	0.568634	7	143579698	F	I	FAM115A	5'UTR	shelf	5'UTR-shelf	chr7:143582125-143582610	TRUE	NA
cg13257636	0.316793	0.706835	10.842	6.08e-18	7.58e-15	30.3823	0.411161	0.727954	0.316793	2	29338109	R	I	CLIP4	TSS200	island	TSS200-island	chr2:29337983-29338909	TRUE	NA	high-CpG:29191546-29192008
cg18421360	0.309533	0.886608	10.8316	6.38e-18	7.91e-15	30.3342	0.59771	0.907244	0.309533	5	90415181	F	II	GPR98	Body	opensea	Body-opensea		NA	TRUE
cg03574723	0.247995	0.519341	10.7866	7.89e-18	9.65e-15	30.1262	0.287879	0.535874	0.247995	10	125425994	R	I	GPR26	1stExon	island	1stExon-island	chr10:125425495-125426642	NA	TRUE
cg17761815	-0.350314	0.251677	-10.7855	7.92e-18	9.67e-15	30.1214	0.578637	0.228323	-0.350314	6	137322929	R	II	IL20RA	Body	opensea	Body-opensea		NA	TRUE
cg03241244	0.43828	0.64563	10.7827	8.03e-18	9.77e-15	30.1083	0.236568	0.674849	0.43828	12	122017052	F	I	KDM2B	Body	island	Body-island	chr12:122016170-122017693	TRUE	NA	high-CpG:120500743-120502801
cg08720517	0.394556	0.526264	10.7818	8.06e-18	9.78e-15	30.1041	0.158011	0.552568	0.394556	5	138729919	R	II	LOC389333	1stExon	island	1stExon-island	chr5:138727710-138730911	NA	NA
cg03514404	0.6123	0.735344	10.7724	8.43e-18	1.02e-14	30.0606	0.163864	0.776164	0.6123	7	143579665	F	I	FAM115A	5'UTR	shelf	5'UTR-shelf	chr7:143582125-143582610	TRUE	NA		rs10952570
cg09748975	0.427874	0.809789	10.7672	8.64e-18	1.04e-14	30.0367	0.41044	0.838314	0.427874	4	4864532	F	I	MSX1	Body	island	Body-island	chr4:4864456-4864834	NA	NA
cg25884711	0.562749	0.622362	10.7619	8.86e-18	1.06e-14	30.0119	0.0971293	0.659879	0.562749	7	24323840	F	I	NPY	5'UTR	island	5'UTR-island	chr7:24323558-24325080	NA	NA		rs2390965
cg19364530	-0.280704	0.234096	-10.7579	9.02e-18	1.07e-14	29.9937	0.496086	0.215382	-0.280704	1	247875232	F	II	OR6F1	1stExon	opensea	1stExon-opensea		NA	NA
cg20890989	-0.395305	0.158358	-10.7529	9.24e-18	1.09e-14	29.9705	0.527309	0.132004	-0.395305	2	223574238	R	II	MOGAT1	Body	opensea	Body-opensea		TRUE	TRUE
cg21464565	0.399907	0.784363	10.7476	9.47e-18	1.11e-14	29.946	0.411117	0.811024	0.399907	7	27141139	F	II	HOXA2	Body	shelf	Body-shelf	chr7:27143181-27143479	NA	TRUE
cg07208853	0.506821	0.655111	10.7458	9.56e-18	1.12e-14	29.9373	0.182078	0.688899	0.506821	1	200005219	R	II	NR5A2	Body	shore	Body-shore	chr1:200004474-200004933	NA	NA
cg09975620	0.571566	0.616561	10.742	9.73e-18	1.13e-14	29.9201	0.0830998	0.654666	0.571566	13	28498384	R	I	PDX1	Body	island	Body-island	chr13:28498226-28499046	NA	NA
cg25164624	0.548025	0.675222	10.7294	1.03e-17	1.19e-14	29.8615	0.163733	0.711757	0.548025	20	3641641	R	I	GFRA4	Body	island	Body-island	chr20:3641130-3642114	NA	NA
cg09340639	-0.299327	0.124987	-10.7243	1.06e-17	1.22e-14	29.838	0.404359	0.105032	-0.299327	1	157789662	R	II	FCRL1	Body	opensea	Body-opensea		NA	NA
cg16258657	-0.580235	0.26655	-10.7152	1.1e-17	1.26e-14	29.7961	0.808102	0.227868	-0.580235	3	29338542	F	II	RBMS3	Body	opensea	Body-opensea		NA	TRUE			rs80233793
cg20673829	0.428944	0.573774	10.6935	1.22e-17	1.39e-14	29.6953	0.173426	0.602371	0.428944	7	158938060	F	I	VIPR2	TSS1500	island	TSS1500-island	chr7:158936507-158938492	NA	NA		rs3828970
cg05696969	-0.528376	0.284567	-10.6889	1.25e-17	1.41e-14	29.6741	0.777718	0.249342	-0.528376	5	145326228	R	II	SH3RF2	Body	opensea	Body-opensea		NA	TRUE
cg16601494	0.639881	0.697332	10.6535	1.48e-17	1.64e-14	29.51	0.100109	0.73999	0.639881	1	1475737	R	I	C1orf70	5'UTR	shore	5'UTR-shore	chr1:1476093-1476669	NA	NA
cg02970297	0.330409	0.468213	10.6504	1.5e-17	1.65e-14	29.496	0.159831	0.490241	0.330409	7	102920962	F	I	DPY19L2P2	TSS1500	island	TSS1500-island	chr7:102920309-102921514	NA	NA	high-CpG:102707937-102708199
cg08039116	0.256759	0.527779	10.648	1.52e-17	1.66e-14	29.4849	0.288137	0.544896	0.256759	7	43152254	F	I	HECW1	1stExon	island	1stExon-island	chr7:43152020-43153340	NA	NA	high-CpG:43118721-43118782
cg07803375	0.513582	0.8031	10.6411	1.57e-17	1.71e-14	29.4527	0.323757	0.837339	0.513582	7	811206	F	I	HEATR2	Body	shelf	Body-shelf	chr7:813627-814392	NA	TRUE
cg25046651	0.494943	0.60582	10.6322	1.63e-17	1.77e-14	29.4114	0.143874	0.638816	0.494943	8	67345006	F	II	ADHFE1	Body	shore	Body-shore	chr8:67344497-67344989	TRUE	NA
cg11327659	0.290442	0.833188	10.6112	1.8e-17	1.93e-14	29.314	0.562109	0.852551	0.290442	7	150037044	F	II	RARRES2	Body	shore	Body-shore	chr7:150037459-150039031	TRUE	NA
cg26492446	0.41605	0.721514	10.605	1.86e-17	1.98e-14	29.2853	0.333201	0.749251	0.41605	20	61638574	F	I	BHLHE23	TSS200	island	TSS200-island	chr20:61636171-61639055	NA	NA		rs75814027
cg17128256	-0.337221	0.47513	-10.5971	1.93e-17	2.05e-14	29.2489	0.78987	0.452649	-0.337221	7	5342540	F	II	SLC29A4	Body	island	Body-island	chr7:5342299-5342599	TRUE	NA
cg14185201	-0.391684	0.223235	-10.5938	1.96e-17	2.08e-14	29.2337	0.588807	0.197123	-0.391684	14	79162188	F	II	NRXN3	Body	opensea	Body-opensea		NA	NA
cg11201447	-0.375462	0.14141	-10.5633	2.26e-17	2.35e-14	29.0919	0.491841	0.116379	-0.375462	8	128808063	F	II	MIR1204	TSS200	shore	TSS200-shore	chr8:128806081-128806899	NA	NA
cg07012178	-0.506726	0.300228	-10.5483	2.43e-17	2.51e-14	29.0223	0.773172	0.266446	-0.506726	7	151304708	R	II	PRKAG2	Body	shelf	Body-shelf	chr7:151300169-151300726	NA	TRUE
cg06058576	-0.454623	0.506062	-10.5226	2.74e-17	2.79e-14	28.9034	0.930377	0.475754	-0.454623	5	506472	R	I	SLC9A3	Body	island	Body-island	chr5:506291-506527	TRUE	NA
cg06720544	0.243702	0.836044	10.5202	2.77e-17	2.81e-14	28.8923	0.60859	0.852291	0.243702	2	65641018	R	II	SPRED2	Body	opensea	Body-opensea		NA	TRUE
cg13904520	-0.490734	0.369382	-10.5078	2.94e-17	2.96e-14	28.8344	0.8274	0.336666	-0.490734	1	160783054	R	II	LY9	Body	opensea	Body-opensea		NA	NA
cg12079322	0.58054	0.652075	10.5076	2.94e-17	2.96e-14	28.8338	0.110238	0.690777	0.58054	2	154728468	R	I	GALNT13	5'UTR	shore	5'UTR-shore	chr2:154728944-154729328	NA	NA
cg07172334	-0.51423	0.316921	-10.5065	2.96e-17	2.97e-14	28.8284	0.796869	0.282639	-0.51423	21	31655261	R	II	KRTAP24-1	1stExon	opensea	1stExon-opensea		NA	NA
cg00421139	0.568191	0.633339	10.4818	3.32e-17	3.31e-14	28.7138	0.103027	0.671218	0.568191	8	97172961	R	I	GDF6	1stExon	island	1stExon-island	chr8:97172634-97173880	TRUE	NA
cg12565636	-0.403583	0.190512	-10.4607	3.67e-17	3.62e-14	28.6157	0.56719	0.163607	-0.403583	8	39797497	F	II	IDO2	Body	opensea	Body-opensea		NA	NA
cg24812837	0.475088	0.599601	10.455	3.77e-17	3.71e-14	28.5892	0.156186	0.631273	0.475088	10	102894120	R	I	TLX1	Body	island	Body-island	chr10:102893660-102895059	NA	TRUE
cg01876338	0.412181	0.687215	10.4487	3.88e-17	3.8e-14	28.5601	0.302514	0.714694	0.412181	2	54087008	F	II	GPR75	5'UTR	island	5'UTR-island	chr2:54086776-54087266	NA	TRUE
cg16306898	0.556084	0.529265	10.4056	4.76e-17	4.57e-14	28.36	0.0102527	0.566337	0.556084	1	1475675	F	I	C1orf70	1stExon	shore	1stExon-shore	chr1:1476093-1476669	NA	NA
cg24021846	-0.430747	0.220347	-10.4036	4.81e-17	4.6e-14	28.3508	0.622377	0.19163	-0.430747	7	103556529	F	II	RELN	Body	opensea	Body-opensea		NA	TRUE
cg16924045	0.444942	0.813828	10.3992	4.91e-17	4.68e-14	28.33	0.398548	0.843491	0.444942	2	191343262	F	II	MFSD6	Body	opensea	Body-opensea		NA	TRUE
cg07000713	-0.47425	0.218501	-10.3796	5.39e-17	5.13e-14	28.239	0.661135	0.186885	-0.47425	12	62463441	R	II	FAM19A2	5'UTR	opensea	5'UTR-opensea		NA	TRUE
cg20747380	0.427498	0.695101	10.3756	5.49e-17	5.21e-14	28.2203	0.296103	0.723601	0.427498	7	27142275	F	II	HOXA2	1stExon	shore	1stExon-shore	chr7:27143181-27143479	NA	NA
cg05926314	-0.38461	0.264164	-10.3627	5.84e-17	5.5e-14	28.1603	0.623133	0.238523	-0.38461	7	157347105	R	II	PTPRN2	Body	shore	Body-shore	chr7:157346613-157347069	NA	NA			rs13309522
cg18252309	0.449906	0.683537	10.3561	6.02e-17	5.63e-14	28.1299	0.263625	0.713531	0.449906	7	153583867	R	II	DPP6	TSS1500	island	TSS1500-island	chr7:153583317-153585666	NA	NA
cg26248586	0.246862	0.840578	10.3511	6.17e-17	5.75e-14	28.1063	0.610173	0.857035	0.246862	14	95693981	R	II	CLMN	Body	opensea	Body-opensea		NA	TRUE
cg27005946	-0.484644	0.255147	-10.349	6.23e-17	5.8e-14	28.0968	0.707482	0.222837	-0.484644	7	3488816	F	II	SDK1	Body	opensea	Body-opensea		NA	TRUE		rs10264065
cg23300732	0.382775	0.543317	10.3348	6.66e-17	6.19e-14	28.0308	0.186061	0.568836	0.382775	4	5053496	F	I	STK32B	TSS200	island	TSS200-island	chr4:5053230-5054092	NA	NA
cg23428985	0.358012	0.739869	10.3265	6.93e-17	6.42e-14	27.9922	0.405724	0.763736	0.358012	2	29338113	R	I	CLIP4	TSS200	island	TSS200-island	chr2:29337983-29338909	TRUE	NA	high-CpG:29191546-29192008
cg17393267	0.377012	0.524808	10.3235	7.02e-17	6.48e-14	27.9783	0.172929	0.549942	0.377012	3	192127356	R	I	FGF12	TSS1500	island	TSS1500-island	chr3:192125821-192127994	TRUE	NA	high-CpG:193609981-193610075
cg12097883	0.48982	0.599686	10.3142	7.34e-17	6.74e-14	27.935	0.14252	0.63234	0.48982	17	62774939	R	I	LOC146880	Body	island	Body-island	chr17:62774366-62777797	NA	NA
cg06523556	-0.368719	0.153195	-10.3114	7.44e-17	6.8e-14	27.9219	0.497333	0.128614	-0.368719	8	42623786	F	II	CHRNA6	TSS200	opensea	TSS200-opensea		NA	NA			rs56376656
cg10647025	-0.52387	0.258404	-10.3079	7.56e-17	6.89e-14	27.9055	0.747349	0.22348	-0.52387	X	145079517	R	II	MIR892A	TSS1500	opensea	TSS1500-opensea		NA	NA
cg20072171	0.523543	0.708529	10.3047	7.68e-17	6.98e-14	27.8906	0.219889	0.743432	0.523543	3	62356962	R	I	FEZF2	Body	island	Body-island	chr3:62356773-62357315	NA	NA
cg26700215	-0.254973	0.176006	-10.2964	7.99e-17	7.21e-14	27.8522	0.413981	0.159008	-0.254973	8	67070006	R	II	TRIM55	Body	opensea	Body-opensea		NA	TRUE
cg14348439	0.461884	0.485271	10.296	8e-17	7.21e-14	27.8501	0.0541792	0.516063	0.461884	2	100938444	R	I	LONRF2	1stExon	island	1stExon-island	chr2:100937779-100939059	TRUE	NA
cg27563985	0.293636	0.833843	10.2887	8.28e-17	7.43e-14	27.8164	0.559783	0.853419	0.293636	20	54580677	F	II	CBLN4	TSS1500	island	TSS1500-island	chr20:54578603-54580678	NA	NA		rs11481798
cg09361748	-0.332631	0.247004	-10.2876	8.33e-17	7.45e-14	27.8113	0.55746	0.224828	-0.332631	7	71682306	R	II	CALN1	Body	opensea	Body-opensea		NA	NA
cg26709300	0.371917	0.717625	10.2839	8.48e-17	7.56e-14	27.7938	0.370503	0.74242	0.371917	16	30106682	R	II	YPEL3	1stExon	shore	1stExon-shore	chr16:30107511-30107875	NA	TRUE
cg16254344	0.391382	0.844173	10.2732	8.91e-17	7.87e-14	27.7442	0.478882	0.870265	0.391382	19	49671823	R	I	TRPM4	Body	shelf	Body-shelf	chr19:49669275-49669552	NA	NA
cg22365276	-0.670591	0.266326	-10.2709	9.01e-17	7.93e-14	27.7334	0.892211	0.22162	-0.670591	15	60688622	R	I	ANXA2	5'UTR	shore	5'UTR-shore	chr15:60689749-60690430	NA	TRUE
cg27164770	-0.537061	0.235648	-10.2653	9.26e-17	8.11e-14	27.7072	0.736905	0.199844	-0.537061	13	94891445	R	II	GPC6	Body	opensea	Body-opensea		NA	TRUE
cg26450106	-0.55246	0.208186	-10.2422	1.03e-16	8.95e-14	27.5999	0.723815	0.171355	-0.55246	20	24929607	R	II	CST7	TSS1500	opensea	TSS1500-opensea		NA	NA
cg05402891	-0.261844	0.126926	-10.2402	1.04e-16	9e-14	27.5905	0.371314	0.10947	-0.261844	14	96152661	F	I	TCL1B	TSS200	opensea	TSS200-opensea		NA	NA		rs2763879
cg07036112	0.296615	0.874842	10.2399	1.04e-16	9e-14	27.5889	0.598001	0.894617	0.296615	16	2140438	F	II	PKD1	Body	island	Body-island	chr16:2139803-2142170	NA	NA		rs3087632
cg06197966	-0.463243	0.130457	-10.2394	1.05e-16	9e-14	27.5869	0.562818	0.0995741	-0.463243	10	29948324	F	II	SVIL	5'UTR	opensea	5'UTR-opensea		TRUE	NA
cg19048532	0.35285	0.777079	10.2227	1.13e-16	9.67e-14	27.509	0.447752	0.800602	0.35285	7	27148002	F	I	HOXA3	Body	island	Body-island	chr7:27147589-27148389	NA	NA
cg21251203	-0.427872	0.348338	-10.2052	1.23e-16	1.04e-13	27.4277	0.747686	0.319814	-0.427872	9	14238640	R	II	NFIB	Body	opensea	Body-opensea		NA	TRUE			rs77978089
cg17239236	0.475173	0.784966	10.2009	1.26e-16	1.06e-13	27.4075	0.341471	0.816644	0.475173	7	71802184	F	II	CALN1	5'UTR	island	5'UTR-island	chr7:71800757-71802768	NA	NA		rs2944818
cg10111816	-0.350058	0.182619	-10.2006	1.26e-16	1.06e-13	27.4063	0.50934	0.159281	-0.350058	16	22384715	R	II	CDR2	Body	shore	Body-shore	chr16:22385077-22386485	NA	NA
cg03135351	0.315252	0.62282	10.1958	1.29e-16	1.07e-13	27.3835	0.328585	0.643837	0.315252	2	29338258	R	I	CLIP4	TSS200	island	TSS200-island	chr2:29337983-29338909	TRUE	NA	high-CpG:29191546-29192008
cg17783086	0.411508	0.59724	10.1953	1.29e-16	1.07e-13	27.3816	0.213166	0.624674	0.411508	17	62775188	F	II	LOC146880	Body	island	Body-island	chr17:62774366-62777797	NA	NA		rs75874866
cg02920600	-0.371268	0.194949	-10.1817	1.38e-16	1.14e-13	27.3178	0.541465	0.170197	-0.371268	7	137367341	R	II	DGKI	Body	opensea	Body-opensea		NA	TRUE
cg14653988	-0.512822	0.266593	-10.1683	1.47e-16	1.2e-13	27.2557	0.745227	0.232405	-0.512822	5	167171284	R	II	ODZ2	Body	opensea	Body-opensea		NA	TRUE
cg24454144	0.47135	0.68227	10.1531	1.58e-16	1.29e-13	27.1846	0.242343	0.713693	0.47135	20	37353126	F	I	SLC32A1	5'UTR	island	5'UTR-island	chr20:37352130-37357372	NA	NA	high-CpG:36786529-36786546
cg16151924	-0.535822	0.266702	-10.1511	1.59e-16	1.3e-13	27.1755	0.766803	0.230981	-0.535822	8	65577290	F	II	CYP7B1	Body	opensea	Body-opensea		NA	TRUE
cg10401879	0.290013	0.522802	10.1311	1.75e-16	1.41e-13	27.0823	0.252123	0.542137	0.290013	10	83634276	R	I	NRG3	TSS1500	island	TSS1500-island	chr10:83633820-83635729	TRUE	NA
cg27655671	0.29071	0.880115	10.1219	1.83e-16	1.47e-13	27.0396	0.608785	0.899495	0.29071	6	38207741	F	II	BTBD9	Body	opensea	Body-opensea		NA	TRUE
cg22878054	-0.406867	0.306653	-10.1203	1.84e-16	1.48e-13	27.0321	0.686396	0.279529	-0.406867	11	99397252	F	II	CNTN5	5'UTR	opensea	5'UTR-opensea		NA	TRUE		rs34938650
cg15056794	-0.55162	0.310694	-10.1192	1.85e-16	1.48e-13	27.0267	0.825539	0.273919	-0.55162	11	121987155	F	I	LOC399959	Body	opensea	Body-opensea		NA	NA		rs78983204
cg22255095	-0.487771	0.257276	-10.1086	1.95e-16	1.55e-13	26.9773	0.712529	0.224758	-0.487771	20	60472331	F	II	CDH4	Body	shore	Body-shore	chr20:60470080-60470335	NA	NA
cg00493554	-0.501021	0.360489	-10.0966	2.06e-16	1.64e-13	26.9215	0.828109	0.327088	-0.501021	20	43926595	R	II	MATN4	Body	island	Body-island	chr20:43926594-43927171	NA	NA
cg02973693	0.318495	0.865154	10.0813	2.22e-16	1.75e-13	26.85	0.567892	0.886387	0.318495	16	73085092	R	II	ZFHX3	5'UTR	shelf	5'UTR-shelf	chr16:73081590-73082565	NA	NA
cg08942191	-0.483579	0.299408	-10.0784	2.25e-16	1.77e-13	26.8366	0.750749	0.26717	-0.483579	15	80729093	R	II	ARNT2	Body	opensea	Body-opensea		TRUE	TRUE
cg24687051	0.451015	0.651181	10.0781	2.25e-16	1.77e-13	26.8353	0.230234	0.681248	0.451015	6	73332073	R	II	KCNQ5	1stExon	island	1stExon-island	chr6:73330942-73333109	TRUE	NA
cg19343464	0.432221	0.715852	10.0776	2.25e-16	1.77e-13	26.833	0.312446	0.744667	0.432221	11	105481509	F	II	GRIA4	5'UTR	shore	5'UTR-shore	chr11:105481126-105481422	NA	NA
cg11630103	-0.363476	0.21171	-10.0754	2.28e-16	1.78e-13	26.8228	0.550955	0.187479	-0.363476	8	89336217	R	II	MMP16	Body	shelf	Body-shelf	chr8:89339965-89340481	NA	NA
cg16376000	0.488512	0.646317	10.0743	2.29e-16	1.79e-13	26.8177	0.190372	0.678885	0.488512	3	192127330	R	I	FGF12	TSS1500	island	TSS1500-island	chr3:192125821-192127994	TRUE	NA	high-CpG:193609981-193610075
cg01029623	0.421404	0.521071	10.0708	2.33e-16	1.81e-13	26.8013	0.127761	0.549165	0.421404	12	122016779	R	II	KDM2B	Body	island	Body-island	chr12:122016170-122017693	TRUE	NA	high-CpG:120500743-120502801
cg17890940	-0.393604	0.181295	-10.0477	2.6e-16	2.01e-13	26.6937	0.548659	0.155055	-0.393604	7	1782346	F	I	ELFN1	5'UTR	shore	5'UTR-shore	chr7:1784027-1786934	TRUE	NA
cg19484420	0.330024	0.572238	10.046	2.62e-16	2.02e-13	26.6855	0.264215	0.594239	0.330024	2	127414108	F	I	GYPC	Body	island	Body-island	chr2:127413696-127414171	TRUE	NA		rs56061223	rs56012024
cg01618245	-0.421539	0.240847	-10.038	2.72e-16	2.08e-13	26.6484	0.634283	0.212744	-0.421539	20	61990279	F	II	CHRNA4	Body	shore	Body-shore	chr20:61992186-61993599	NA	NA		rs11483065
cg18983132	-0.473793	0.257553	-10.0316	2.8e-16	2.12e-13	26.6184	0.69976	0.225967	-0.473793	7	78024305	F	II	MAGI2	Body	opensea	Body-opensea		NA	TRUE		rs36093165
cg25317585	0.489224	0.704444	10.0311	2.81e-16	2.13e-13	26.6159	0.247835	0.737059	0.489224	13	102568886	R	I	FGF14	Body	island	Body-island	chr13:102568425-102569495	NA	NA
cg10094691	-0.456012	0.304867	-10.0287	2.84e-16	2.14e-13	26.605	0.730478	0.274467	-0.456012	21	42210827	R	II	DSCAM	Body	shelf	Body-shelf	chr21:42213510-42213946	NA	NA
cg04176169	-0.487306	0.348482	-10.0242	2.9e-16	2.19e-13	26.584	0.803301	0.315995	-0.487306	6	30080264	F	II	TRIM31	Body	opensea	Body-opensea		NA	NA		rs2517598
cg06454760	0.541073	0.788926	10.0193	2.97e-16	2.23e-13	26.5611	0.283924	0.824998	0.541073	19	58570427	R	II	ZNF135	TSS200	island	TSS200-island	chr19:58570393-58571779	TRUE	TRUE
cg27027375	-0.358555	0.295421	-10.0053	3.18e-16	2.37e-13	26.4957	0.630073	0.271517	-0.358555	4	6695319	F	II	S100P	TSS1500	opensea	TSS1500-opensea		NA	NA
cg13661519	0.455121	0.780678	9.99977	3.26e-16	2.42e-13	26.4698	0.355899	0.81102	0.455121	7	27141088	F	I	HOXA2	Body	shelf	Body-shelf	chr7:27143181-27143479	NA	TRUE
cg20295442	0.679581	0.686462	9.98674	3.47e-16	2.57e-13	26.409	0.0521859	0.731767	0.679581	8	67344665	R	I	ADHFE1	TSS200	island	TSS200-island	chr8:67344497-67344989	TRUE	NA
cg13577076	0.502239	0.605777	9.98251	3.54e-16	2.62e-13	26.3893	0.13702	0.639259	0.502239	7	752456	F	II	PRKAR1B	5'UTR	shore	5'UTR-shore	chr7:750788-751237	TRUE	NA		rs36162289
cg14015706	0.574216	0.57969	9.9808	3.57e-16	2.63e-13	26.3813	0.043755	0.617971	0.574216	9	132382433	R	II	C9orf50	1stExon	island	1stExon-island	chr9:132382432-132383004	TRUE	TRUE
cg24432193	-0.399956	0.214508	-9.97872	3.61e-16	2.65e-13	26.3716	0.5878	0.187844	-0.399956	6	102062733	F	II	GRIK2	Body	opensea	Body-opensea		NA	TRUE
cg24885417	0.392322	0.524559	9.97361	3.69e-16	2.71e-13	26.3478	0.158392	0.550714	0.392322	7	24323764	F	I	NPY	TSS200	island	TSS200-island	chr7:24323558-24325080	NA	NA
cg17800708	0.438069	0.701949	9.97187	3.72e-16	2.73e-13	26.3397	0.293085	0.731154	0.438069	7	27148204	R	II	HOXA3	Body	island	Body-island	chr7:27147589-27148389	NA	NA
cg05160563	-0.249376	0.113021	-9.94445	4.24e-16	3.09e-13	26.2117	0.345772	0.0963962	-0.249376	1	215923004	F	II	USH2A	Body	opensea	Body-opensea		NA	TRUE
cg15672437	0.466726	0.634836	9.94431	4.25e-16	3.09e-13	26.211	0.199224	0.665951	0.466726	13	113764555	R	I	F7	Body	island	Body-island	chr13:113761566-113765534	TRUE	NA
cg06173889	0.265958	0.873513	9.93512	4.44e-16	3.21e-13	26.1681	0.625285	0.891244	0.265958	2	5835853	R	II	SOX11	3'UTR	shore	3'UTR-shore	chr2:5836068-5837643	TRUE	NA
cg08261450	-0.298672	0.184738	-9.93489	4.44e-16	3.21e-13	26.167	0.463499	0.164827	-0.298672	12	130384734	R	II	TMEM132D	Body	shelf	Body-shelf	chr12:130387609-130389139	NA	NA
cg12390585	-0.409026	0.209517	-9.9308	4.53e-16	3.27e-13	26.1479	0.591275	0.182249	-0.409026	1	198669986	R	II	PTPRC	Body	opensea	Body-opensea		NA	TRUE
cg13195526	-0.417061	0.259485	-9.92044	4.76e-16	3.41e-13	26.0996	0.648742	0.231681	-0.417061	12	68647498	R	II	IL22	TSS1500	opensea	TSS1500-opensea		NA	NA
cg24797431	-0.427471	0.230377	-9.91963	4.77e-16	3.41e-13	26.0958	0.62935	0.201879	-0.427471	8	42553592	F	II	CHRNB3	Body	opensea	Body-opensea		NA	TRUE		rs74503386
cg27534912	-0.511718	0.306771	-9.91385	4.91e-16	3.5e-13	26.0688	0.784375	0.272657	-0.511718	1	158258802	R	II	CD1C	TSS1500	opensea	TSS1500-opensea		NA	NA
cg23559689	0.499435	0.678869	9.91194	4.95e-16	3.53e-13	26.0599	0.21273	0.712165	0.499435	11	105481292	R	II	GRIA4	5'UTR	island	5'UTR-island	chr11:105481126-105481422	NA	NA
cg20912169	0.669494	0.673737	9.8945	5.38e-16	3.82e-13	25.9785	0.0488763	0.71837	0.669494	8	67344720	R	I	ADHFE1	5'UTR	island	5'UTR-island	chr8:67344497-67344989	TRUE	NA
cg17371081	0.41047	0.731499	9.89301	5.42e-16	3.83e-13	25.9715	0.348394	0.758864	0.41047	11	20690957	F	II	NELL1	TSS200	island	TSS200-island	chr11:20690579-20691845	NA	NA
cg00963378	0.425947	0.736397	9.8885	5.54e-16	3.91e-13	25.9505	0.338846	0.764794	0.425947	13	20716638	R	I	GJA3	Body	island	Body-island	chr13:20716137-20717372	NA	NA
cg10344477	-0.498688	0.271711	-9.88056	5.75e-16	4.05e-13	25.9134	0.737154	0.238465	-0.498688	17	81006524	F	II	B3GNTL1	Body	shelf	Body-shelf	chr17:81009245-81009999	TRUE	NA	low-CpG:78599707-78599823
cg23255835	0.302209	0.759203	9.8714	6e-16	4.22e-13	25.8706	0.477141	0.77935	0.302209	2	29338121	R	I	CLIP4	TSS200	island	TSS200-island	chr2:29337983-29338909	TRUE	NA	high-CpG:29191546-29192008
cg08206318	0.390701	0.664611	9.86878	6.08e-16	4.26e-13	25.8584	0.299957	0.690657	0.390701	5	134363637	F	II	PITX1	3'UTR	island	3'UTR-island	chr5:134363092-134365146	NA	TRUE		rs1051294
cg17241776	0.353634	0.727192	9.86798	6.1e-16	4.27e-13	25.8546	0.397134	0.750768	0.353634	13	51417469	F	I	DLEU7	1stExon	island	1stExon-island	chr13:51417371-51418149	NA	NA
cg12345672	0.309278	0.554145	9.85629	6.45e-16	4.49e-13	25.8	0.265486	0.574764	0.309278	7	127672658	F	I	SND1	Body	island	Body-island	chr7:127671158-127672853	NA	NA		rs3735634	rs13225673
cg21906379	-0.245644	0.0943022	-9.85008	6.65e-16	4.61e-13	25.771	0.32357	0.077926	-0.245644	X	109936239	F	II	CHRDL1	Body	opensea	Body-opensea		NA	NA
cg13794530	0.414871	0.610878	9.84511	6.8e-16	4.71e-13	25.7478	0.223665	0.638536	0.414871	7	158937494	F	I	VIPR2	1stExon	island	1stExon-island	chr7:158936507-158938492	NA	NA
cg22697045	-0.537344	0.408133	-9.83189	7.25e-16	4.99e-13	25.686	0.909655	0.37231	-0.537344	11	47359223	F	I	MYBPC3	Body	shore	Body-shore	chr11:47359953-47360216	NA	NA		rs3729950
cg07615493	-0.461452	0.242116	-9.81729	7.77e-16	5.33e-13	25.6178	0.672805	0.211352	-0.461452	19	4215043	F	II	ANKRD24	Body	shelf	Body-shelf	chr19:4217518-4218068	NA	NA
cg13356253	0.3155	0.832573	9.80325	8.3e-16	5.67e-13	25.5522	0.538106	0.853607	0.3155	2	54087189	F	I	LOC100302652	TSS200	island	TSS200-island	chr2:54086776-54087266	NA	TRUE	high-CpG:53940607-53940837
cg25973534	0.456292	0.658255	9.80303	8.31e-16	5.67e-13	25.5512	0.232382	0.688674	0.456292	5	5139853	F	I	ADAMTS16	TSS1500	island	TSS1500-island	chr5:5139441-5140941	NA	NA
cg25299895	0.616789	0.663677	9.80094	8.39e-16	5.72e-13	25.5415	0.088007	0.704796	0.616789	13	28498091	F	II	PDX1	Body	shore	Body-shore	chr13:28498226-28499046	NA	NA		rs73169687
cg25553466	-0.58522	0.199121	-9.79951	8.45e-16	5.74e-13	25.5348	0.745326	0.160107	-0.58522	10	133945935	R	I	JAKMIP3	Body	shelf	Body-shelf	chr10:133948325-133948677	NA	NA
cg07770968	0.381291	0.631095	9.77873	9.33e-16	6.3e-13	25.4377	0.275224	0.656514	0.381291	8	53852422	R	I	NPBWR1	TSS200	island	TSS200-island	chr8:53851701-53854426	NA	NA
cg23243867	0.397714	0.579476	9.76698	9.87e-16	6.63e-13	25.3827	0.208276	0.60599	0.397714	1	77334045	R	I	ST6GALNAC5	Body	island	Body-island	chr1:77333111-77334534	TRUE	NA
cg24837370	0.283789	0.818616	9.76519	9.95e-16	6.67e-13	25.3744	0.553747	0.837536	0.283789	2	5833774	F	II	SOX11	1stExon	island	1stExon-island	chr2:5832041-5834208	NA	NA
cg06576557	-0.388385	0.175906	-9.75756	1.03e-15	6.88e-13	25.3387	0.538398	0.150013	-0.388385	20	31828749	F	II	PLUNC	Body	opensea	Body-opensea		NA	NA
cg15952370	-0.556107	0.289614	-9.74702	1.08e-15	7.2e-13	25.2895	0.808648	0.25254	-0.556107	11	124190997	R	II	OR8D2	TSS1500	opensea	TSS1500-opensea		NA	NA
cg17060964	-0.477703	0.282229	-9.74497	1.1e-15	7.26e-13	25.2799	0.728085	0.250382	-0.477703	11	55796572	F	II	OR5AS1	TSS1500	opensea	TSS1500-opensea		NA	NA		rs17600820
cg14660676	-0.488056	0.2418	-9.74396	1.1e-15	7.28e-13	25.2752	0.697319	0.209263	-0.488056	8	126012434	R	II	SQLE	Body	shore	Body-shore	chr8:126010436-126011194	NA	NA
cg02011723	0.319989	0.619068	9.72508	1.2e-15	7.95e-13	25.1869	0.320412	0.6404	0.319989	19	12831888	R	I	TNPO2	5'UTR	island	5'UTR-island	chr19:12831793-12832225	NA	NA
cg07225966	0.347709	0.721334	9.72272	1.22e-15	8.01e-13	25.1759	0.396805	0.744515	0.347709	10	94820376	F	I	CYP26C1	TSS1500	island	TSS1500-island	chr10:94820026-94823252	NA	NA
cg10973622	-0.447207	0.255588	-9.71787	1.25e-15	8.17e-13	25.1532	0.672981	0.225774	-0.447207	2	86423274	R	II	IMMT	TSS1500	shore	TSS1500-shore	chr2:86422068-86422858	NA	NA
cg24429533	-0.37386	0.270376	-9.71199	1.28e-15	8.39e-13	25.1257	0.619311	0.245452	-0.37386	7	107886896	F	II	NRCAM	5'UTR	opensea	5'UTR-opensea		TRUE	TRUE		rs1269641
cg02383626	0.250865	0.865767	9.69951	1.36e-15	8.84e-13	25.0674	0.631626	0.882491	0.250865	19	18455508	F	II	PGPEP1	Body	shelf	Body-shelf	chr19:18451292-18451791	NA	NA
cg02022733	0.494986	0.682361	9.6993	1.36e-15	8.84e-13	25.0664	0.220374	0.71536	0.494986	5	140864578	R	II	PCDHGA4	Body	island	Body-island	chr5:140864527-140864748	NA	TRUE
cg06679878	-0.517123	0.332018	-9.69803	1.37e-15	8.87e-13	25.0605	0.814666	0.297543	-0.517123	12	130335340	R	II	TMEM132D	Body	opensea	Body-opensea		NA	NA
cg23363202	0.514604	0.683828	9.69482	1.39e-15	9e-13	25.0454	0.203531	0.718135	0.514604	2	95522896	F	I	ANKRD20B	TSS200	island	TSS200-island	chr2:95522598-95524188	NA	NA
cg25247520	-0.35566	0.251367	-9.68165	1.48e-15	9.53e-13	24.9839	0.583316	0.227657	-0.35566	8	128808017	F	II	MIR1204	TSS200	shore	TSS200-shore	chr8:128806081-128806899	NA	NA
cg13269555	-0.405662	0.29052	-9.6641	1.61e-15	1.02e-12	24.9018	0.669138	0.263476	-0.405662	10	102822002	R	II	KAZALD1	5'UTR	island	5'UTR-island	chr10:102820488-102822874	NA	TRUE
cg07920503	0.367439	0.762786	9.66391	1.61e-15	1.02e-12	24.9009	0.419843	0.787282	0.367439	13	25745406	F	II	FAM123A	1stExon	island	1stExon-island	chr13:25743998-25746127	NA	TRUE
cg06294416	-0.41942	0.359959	-9.66381	1.61e-15	1.02e-12	24.9005	0.751418	0.331997	-0.41942	12	66628232	F	II	IRAK3	Body	opensea	Body-opensea		TRUE	NA
cg25941151	-0.492898	0.314901	-9.66019	1.64e-15	1.04e-12	24.8836	0.774939	0.282041	-0.492898	11	88910913	F	II	TYR	TSS200	opensea	TSS200-opensea		NA	NA		rs1799989	rs61759519
cg05426006	0.301411	0.852474	9.64912	1.73e-15	1.09e-12	24.8318	0.571157	0.872568	0.301411	13	45781603	F	II	GTF2F2	Body	opensea	Body-opensea		NA	TRUE
cg07239716	-0.362713	0.187181	-9.64759	1.74e-15	1.1e-12	24.8246	0.525713	0.163	-0.362713	12	89744488	F	II	DUSP6	Body	shore	Body-shore	chr12:89745168-89748144	NA	NA	low-CpG:88268599-88268847
cg16334314	0.487887	0.539937	9.64734	1.74e-15	1.1e-12	24.8234	0.0845761	0.572463	0.487887	6	84418789	F	I	SNAP91	Body	island	Body-island	chr6:84417597-84419378	TRUE	NA	high-CpG:84475211-84475844
cg00836101	0.391376	0.850678	9.6434	1.78e-15	1.12e-12	24.805	0.485394	0.87677	0.391376	15	39876248	F	II	THBS1	Body	shelf	Body-shelf	chr15:39872527-39873567	NA	NA
cg08949408	0.482337	0.647924	9.63168	1.88e-15	1.17e-12	24.7502	0.197743	0.68008	0.482337	10	16562470	F	II	C1QL3	Body	island	Body-island	chr10:16561604-16563822	TRUE	NA			rs34833592
cg14573876	-0.550666	0.234353	-9.62374	1.95e-15	1.21e-12	24.7131	0.748308	0.197642	-0.550666	19	4105153	R	II	MAP2K2	Body	shelf	Body-shelf	chr19:4101029-4101515	TRUE	NA
cg25259754	-0.426535	0.294328	-9.61474	2.04e-15	1.26e-12	24.671	0.692427	0.265892	-0.426535	1	157670220	R	II	FCRL3	Body	opensea	Body-opensea		NA	NA
cg13774987	0.275042	0.835647	9.61357	2.05e-15	1.26e-12	24.6655	0.578941	0.853983	0.275042	2	228579338	R	II	SLC19A3	5'UTR	shelf	5'UTR-shelf	chr2:228582485-228582821	NA	NA
cg11127249	-0.295693	0.184559	-9.60989	2.08e-15	1.28e-12	24.6483	0.460539	0.164846	-0.295693	10	6104630	F	II	IL2RA	TSS1500	opensea	TSS1500-opensea		NA	NA			rs56311426
cg24143287	-0.550536	0.348012	-9.60913	2.09e-15	1.28e-12	24.6448	0.861846	0.31131	-0.550536	10	128209980	F	II	C10orf90	1stExon	opensea	1stExon-opensea		NA	NA
cg09383816	0.609947	0.644452	9.6051	2.13e-15	1.3e-12	24.6259	0.0751678	0.685115	0.609947	8	67344556	R	II	ADHFE1	TSS200	island	TSS200-island	chr8:67344497-67344989	TRUE	NA
cg05304729	-0.237863	0.198624	-9.60498	2.13e-15	1.3e-12	24.6253	0.42063	0.182767	-0.237863	1	158800024	R	II	MNDA	TSS1500	opensea	TSS1500-opensea		NA	NA
cg09314495	-0.546709	0.339372	-9.59951	2.19e-15	1.33e-12	24.5998	0.849634	0.302925	-0.546709	7	90454617	F	II	CDK14	Body	opensea	Body-opensea		NA	TRUE
cg03543319	-0.252982	0.206471	-9.5879	2.31e-15	1.4e-12	24.5455	0.442587	0.189605	-0.252982	2	68882249	R	II	PROKR1	Body	shore	Body-shore	chr2:68882342-68882574	NA	NA
cg02700891	0.355157	0.6259	9.58385	2.36e-15	1.43e-12	24.5265	0.29442	0.649577	0.355157	3	129693586	F	I	TRH	5'UTR	island	5'UTR-island	chr3:129693127-129694841	NA	TRUE
cg18156592	0.383322	0.726712	9.57289	2.49e-15	1.5e-12	24.4753	0.368945	0.752267	0.383322	3	69143889	R	II	ARL6IP5	Body	opensea	Body-opensea		NA	TRUE
cg08558397	0.475906	0.507072	9.5695	2.53e-15	1.52e-12	24.4594	0.0628937	0.538799	0.475906	7	752149	F	I	PRKAR1B	5'UTR	island	5'UTR-island	chr7:751712-752150	TRUE	NA	high-CpG:718472-718888
cg06513470	-0.355138	0.401814	-9.55505	2.71e-15	1.62e-12	24.3918	0.733277	0.378138	-0.355138	16	90066769	F	II	AFG3L1	Body	shore	Body-shore	chr16:90066317-90066643	NA	NA
cg07157107	-0.390243	0.202475	-9.55183	2.75e-15	1.64e-12	24.3767	0.566702	0.176459	-0.390243	8	42623730	F	II	CHRNA6	TSS200	opensea	TSS200-opensea		NA	NA
cg04692156	-0.470286	0.400898	-9.54912	2.78e-15	1.66e-12	24.3641	0.839831	0.369546	-0.470286	22	25422889	F	II	KIAA1671	TSS1500	shore	TSS1500-shore	chr22:25423973-25424230	NA	NA
cg26299169	0.526273	0.738184	9.5374	2.94e-15	1.74e-12	24.3092	0.246995	0.773269	0.526273	13	28498956	F	I	PDX1	3'UTR	island	3'UTR-island	chr13:28498226-28499046	NA	NA
cg13567744	-0.468473	0.322002	-9.53714	2.95e-15	1.74e-12	24.308	0.759243	0.290771	-0.468473	7	70790932	R	II	WBSCR17	Body	opensea	Body-opensea		NA	TRUE
cg00804628	0.430869	0.558334	9.53509	2.98e-15	1.75e-12	24.2984	0.156189	0.587058	0.430869	2	139537845	F	I	NXPH2	TSS200	island	TSS200-island	chr2:139537692-139538650	NA	TRUE
cg17708995	0.352102	0.581409	9.5328	3.01e-15	1.77e-12	24.2877	0.252781	0.604882	0.352102	19	12832077	F	I	TNPO2	5'UTR	island	5'UTR-island	chr19:12831793-12832225	NA	NA
cg23977631	0.529629	0.521545	9.52192	3.17e-15	1.86e-12	24.2368	0.0272249	0.556854	0.529629	2	100938799	R	I	LONRF2	5'UTR	island	5'UTR-island	chr2:100937779-100939059	TRUE	NA	high-CpG:100305008-100305404
cg25577090	0.25907	0.796856	9.51848	3.22e-15	1.89e-12	24.2207	0.555057	0.814127	0.25907	7	150034769	R	II	LRRC61	3'UTR	shelf	3'UTR-shelf	chr7:150037459-150039031	NA	NA
cg09984392	-0.340383	0.125143	-9.51308	3.3e-15	1.93e-12	24.1955	0.442833	0.102451	-0.340383	8	126011784	R	I	SQLE	1stExon	shore	1stExon-shore	chr8:126010436-126011194	NA	NA
cg12648074	0.43923	0.639969	9.50277	3.47e-15	2.02e-12	24.1473	0.230021	0.669251	0.43923	5	140864474	F	II	PCDHGA4	Body	shore	Body-shore	chr5:140864527-140864748	NA	TRUE		rs34524370
cg01803859	-0.43112	0.315036	-9.50274	3.47e-15	2.02e-12	24.1471	0.717415	0.286295	-0.43112	8	95221342	R	II	CDH17	TSS1500	opensea	TSS1500-opensea		NA	NA		rs76408577	rs76334869
cg12305431	0.37556	0.862658	9.50172	3.49e-15	2.03e-12	24.1423	0.512136	0.887695	0.37556	7	27157855	R	I	HOXA3	5'UTR	shelf	5'UTR-shelf	chr7:27154999-27155426	NA	NA
cg17480254	-0.358506	0.185294	-9.4873	3.74e-15	2.16e-12	24.0748	0.5199	0.161393	-0.358506	X	125953844	F	II	CXorf64	1stExon	opensea	1stExon-opensea		NA	NA
cg05457563	0.33696	0.602219	9.48087	3.85e-15	2.21e-12	24.0448	0.287723	0.624683	0.33696	19	1467029	R	II	APC2	Body	island	Body-island	chr19:1465206-1471241	NA	TRUE
cg04203646	0.418186	0.656816	9.4782	3.9e-15	2.23e-12	24.0323	0.266509	0.684695	0.418186	19	1467008	R	II	APC2	Body	island	Body-island	chr19:1465206-1471241	NA	TRUE
cg26874999	-0.511657	0.357726	-9.46769	4.1e-15	2.34e-12	23.9831	0.835273	0.323616	-0.511657	16	69107290	R	II	TMCO7	Body	opensea	Body-opensea		TRUE	TRUE
cg22512438	0.453938	0.562039	9.46415	4.17e-15	2.36e-12	23.9665	0.138363	0.592301	0.453938	3	129693489	F	I	TRH	5'UTR	island	5'UTR-island	chr3:129693127-129694841	NA	NA
cg04553632	-0.545739	0.382545	-9.45452	4.37e-15	2.47e-12	23.9215	0.891901	0.346162	-0.545739	10	134929181	F	I	GPR123	Body	shelf	Body-shelf	chr10:134925815-134926878	NA	NA		rs34673224
cg23340017	0.337581	0.617879	9.45404	4.38e-15	2.47e-12	23.9192	0.302803	0.640384	0.337581	10	102895133	F	II	TLX1	Body	shore	Body-shore	chr10:102896342-102896665	NA	NA
cg00772407	-0.291716	0.189361	-9.45156	4.43e-15	2.49e-12	23.9077	0.46163	0.169913	-0.291716	12	89744471	F	II	DUSP6	Body	shore	Body-shore	chr12:89745168-89748144	NA	NA	low-CpG:88268599-88268847
cg06428620	0.570751	0.724928	9.43978	4.68e-15	2.63e-12	23.8525	0.192228	0.762978	0.570751	5	140864276	R	II	PCDHGA4	Body	shore	Body-shore	chr5:140864527-140864748	NA	TRUE			rs79019286
cg09739165	0.319093	0.745581	9.43829	4.72e-15	2.64e-12	23.8455	0.447761	0.766854	0.319093	16	27637519	R	II	KIAA0556	Body	opensea	Body-opensea		NA	TRUE
cg15202954	0.456362	0.782825	9.43145	4.87e-15	2.72e-12	23.8136	0.356887	0.813249	0.456362	13	102068996	R	II	NALCN	TSS200	island	TSS200-island	chr13:102068116-102069258	TRUE	NA
cg13876325	-0.355765	0.255522	-9.42382	5.05e-15	2.82e-12	23.7778	0.587569	0.231804	-0.355765	17	16190098	R	II	PIGL	Body	opensea	Body-opensea		TRUE	TRUE
cg13540981	-0.359451	0.353527	-9.41585	5.25e-15	2.92e-12	23.7406	0.689015	0.329564	-0.359451	6	32011506	F	II	TNXB	Body	opensea	Body-opensea		NA	NA		rs12206432
cg00701946	0.382018	0.665141	9.41099	5.37e-15	2.98e-12	23.7178	0.308591	0.690609	0.382018	2	54087200	F	I	LOC100302652	TSS200	island	TSS200-island	chr2:54086776-54087266	NA	TRUE	high-CpG:53940607-53940837
cg06528306	0.36151	0.691699	9.40971	5.41e-15	2.99e-12	23.7118	0.35429	0.715799	0.36151	8	53852661	F	II	NPBWR1	1stExon	island	1stExon-island	chr8:53851701-53854426	NA	NA
cg14669274	0.420956	0.68602	9.40125	5.63e-15	3.09e-12	23.6722	0.293128	0.714084	0.420956	8	143592375	F	II	BAI1	Body	island	Body-island	chr8:143591567-143592674	NA	NA
cg04097334	-0.439935	0.17954	-9.39861	5.7e-15	3.13e-12	23.6598	0.590146	0.150211	-0.439935	2	189599665	F	II	DIRC1	5'UTR	opensea	5'UTR-opensea		NA	NA			rs58951032
cg01151966	0.415633	0.559487	9.39477	5.8e-15	3.18e-12	23.6419	0.171564	0.587196	0.415633	10	83634485	R	II	NRG3	TSS1500	island	TSS1500-island	chr10:83633820-83635729	TRUE	NA
cg20810997	-0.322997	0.214058	-9.39081	5.92e-15	3.23e-12	23.6233	0.515522	0.192525	-0.322997	20	29978353	F	II	DEFB119	5'UTR	opensea	5'UTR-opensea		NA	NA			rs6057688
cg19810954	0.351227	0.761614	9.39049	5.92e-15	3.23e-12	23.6218	0.433802	0.785029	0.351227	21	46496510	R	II	ADARB1	5'UTR	shore	5'UTR-shore	chr21:46494173-46495472	NA	NA
cg01831771	0.397802	0.901567	9.3894	5.96e-15	3.25e-12	23.6168	0.530285	0.928087	0.397802	13	113428172	R	I	ATP11A	Body	shore	Body-shore	chr13:113429177-113429393	NA	NA
cg22061831	0.398267	0.529955	9.3889	5.97e-15	3.25e-12	23.6144	0.158239	0.556506	0.398267	2	131721692	R	I	ARHGEF4	Body	island	Body-island	chr2:131720819-131721867	TRUE	NA
cg00188704	0.391486	0.771807	9.3858	6.06e-15	3.29e-12	23.5999	0.40642	0.797906	0.391486	7	27140797	R	II	HOXA2	Body	shelf	Body-shelf	chr7:27143181-27143479	NA	TRUE
cg17740822	-0.337064	0.189767	-9.38169	6.18e-15	3.34e-12	23.5807	0.50436	0.167296	-0.337064	12	89744609	F	II	DUSP6	Body	shore	Body-shore	chr12:89745168-89748144	NA	NA	low-CpG:88268599-88268847
cg23621013	-0.314521	0.192953	-9.3731	6.44e-15	3.47e-12	23.5405	0.486506	0.171985	-0.314521	7	135433353	F	II	FAM180A	1stExon	opensea	1stExon-opensea		NA	TRUE
cg04910082	-0.416996	0.321979	-9.36948	6.55e-15	3.53e-12	23.5235	0.711175	0.29418	-0.416996	22	43463123	F	II	TTLL1	Body	opensea	Body-opensea		TRUE	NA
cg01573635	-0.310887	0.311515	-9.36439	6.71e-15	3.59e-12	23.4997	0.601676	0.290789	-0.310887	16	10788751	F	II	TEKT5	1stExon	opensea	1stExon-opensea		NA	NA
cg22954449	0.398792	0.705639	9.36377	6.73e-15	3.59e-12	23.4968	0.333434	0.732225	0.398792	5	5140001	F	I	ADAMTS16	TSS1500	island	TSS1500-island	chr5:5139441-5140941	NA	NA
cg04012857	-0.509321	0.375899	-9.36264	6.77e-15	3.61e-12	23.4916	0.851266	0.341944	-0.509321	6	30080405	F	II	TRIM31	Body	opensea	Body-opensea		NA	NA
cg06738887	-0.400964	0.259941	-9.35965	6.86e-15	3.65e-12	23.4775	0.634174	0.23321	-0.400964	15	60688010	R	II	ANXA2	5'UTR	shore	5'UTR-shore	chr15:60689749-60690430	NA	NA
cg26069745	0.359024	0.637184	9.35535	7e-15	3.71e-12	23.4574	0.302095	0.661119	0.359024	7	27142200	F	II	HOXA2	1stExon	shore	1stExon-shore	chr7:27143181-27143479	NA	NA		rs72221474
cg23641267	0.286448	0.845452	9.35295	7.08e-15	3.75e-12	23.4462	0.5781	0.864549	0.286448	11	58343791	F	II	LPXN	Body	shore	Body-shore	chr11:58345673-58347321	NA	NA		rs79667801
cg13314965	-0.427029	0.352945	-9.34781	7.26e-15	3.83e-12	23.4221	0.751505	0.324477	-0.427029	3	196065506	R	II	TM4SF19	TSS1500	opensea	TSS1500-opensea		TRUE	NA
cg10132694	-0.413902	0.323956	-9.33685	7.65e-15	4.02e-12	23.3708	0.710264	0.296362	-0.413902	19	54876752	F	II	LAIR1	TSS200	opensea	TSS200-opensea		NA	NA		rs918543	rs28366059
cg18233405	0.320978	0.426743	9.33565	7.69e-15	4.03e-12	23.3652	0.127164	0.448142	0.320978	8	98290148	F	I	TSPYL5	1stExon	island	1stExon-island	chr8:98289604-98290404	TRUE	NA	high-CpG:98359303-98359424
cg04223420	0.384612	0.716738	9.33347	7.77e-15	4.07e-12	23.355	0.357767	0.742379	0.384612	5	134363877	R	I	PITX1	3'UTR	island	3'UTR-island	chr5:134363092-134365146	NA	TRUE
cg03308399	0.381244	0.771947	9.33048	7.89e-15	4.12e-12	23.341	0.416119	0.797364	0.381244	7	27146237	R	I	HOXA3	3'UTR	island	3'UTR-island	chr7:27146069-27146600	TRUE	NA
cg09799983	0.298	0.787773	9.3302	7.9e-15	4.12e-12	23.3397	0.509639	0.80764	0.298	2	38301756	R	I	CYP1B1	Body	island	Body-island	chr2:38301276-38304518	NA	NA
cg24659758	-0.429127	0.44927	-9.32994	7.91e-15	4.12e-12	23.3385	0.849789	0.420662	-0.429127	10	71891123	R	II	AIFM2	5'UTR	shore	5'UTR-shore	chr10:71892092-71892802	NA	TRUE
cg02225720	-0.334021	0.162659	-9.32994	7.91e-15	4.12e-12	23.3385	0.474411	0.140391	-0.334021	17	3623472	R	II	ITGAE	Body	shelf	Body-shelf	chr17:3626924-3627839	NA	NA
cg04529370	0.369909	0.593331	9.32271	8.18e-15	4.24e-12	23.3047	0.248082	0.617992	0.369909	10	83635300	F	II	NRG3	1stExon	island	1stExon-island	chr10:83633820-83635729	TRUE	NA
cg23002761	0.42734	0.543358	9.3183	8.36e-15	4.32e-12	23.284	0.144507	0.571847	0.42734	1	16085642	F	I	FBLIM1	5'UTR	island	5'UTR-island	chr1:16085147-16085862	NA	NA
cg08337166	-0.2395	0.30741	-9.31285	8.58e-15	4.42e-12	23.2585	0.530944	0.291443	-0.2395	12	108686134	F	II	CMKLR1	Body	opensea	Body-opensea		NA	NA
cg02687883	-0.325665	0.27633	-9.3076	8.79e-15	4.52e-12	23.234	0.580284	0.254619	-0.325665	1	2266431	F	II	MORN1	Body	island	Body-island	chr1:2266007-2266432	NA	NA
cg11378575	0.306526	0.706614	9.30633	8.85e-15	4.54e-12	23.228	0.420523	0.727049	0.306526	2	232265004	F	II	B3GNT7	3'UTR	shore	3'UTR-shore	chr2:232262854-232263544	TRUE	TRUE
cg21031917	-0.372438	0.242002	-9.29539	9.32e-15	4.75e-12	23.1768	0.589611	0.217173	-0.372438	6	62596341	R	II	KHDRBS2	Body	opensea	Body-opensea		NA	TRUE
cg24245418	0.48511	0.684044	9.29138	9.5e-15	4.83e-12	23.158	0.231274	0.716385	0.48511	7	24324976	F	I	NPY	Body	island	Body-island	chr7:24323558-24325080	NA	NA		rs5573
cg16928869	-0.413799	0.367484	-9.29061	9.53e-15	4.84e-12	23.1544	0.753696	0.339897	-0.413799	20	60397766	F	II	CDH4	Body	opensea	Body-opensea		NA	NA			rs78990882
cg23463608	-0.30846	0.128518	-9.29057	9.54e-15	4.84e-12	23.1543	0.416413	0.107954	-0.30846	19	2607757	F	I	GNG7	5'UTR	island	5'UTR-island	chr19:2607725-2607967	NA	NA
cg03369957	-0.304407	0.204669	-9.28262	9.91e-15	5.01e-12	23.117	0.488782	0.184375	-0.304407	7	100252863	R	II	ACTL6B	Body	shore	Body-shore	chr7:100253782-100254150	NA	NA
cg16519300	0.451096	0.677039	9.25965	1.11e-14	5.54e-12	23.0095	0.256016	0.707112	0.451096	1	16084830	R	II	FBLIM1	TSS1500	shore	TSS1500-shore	chr1:16085147-16085862	TRUE	NA
cg21924447	-0.507366	0.265032	-9.25886	1.11e-14	5.55e-12	23.0059	0.738573	0.231207	-0.507366	2	138427803	R	II	THSD7B	Body	opensea	Body-opensea		NA	NA
cg08002883	0.457898	0.618292	9.25498	1.13e-14	5.64e-12	22.9877	0.190921	0.648818	0.457898	3	192127457	R	I	FGF12	TSS1500	island	TSS1500-island	chr3:192125821-192127994	TRUE	NA
cg14673618	0.384111	0.633668	9.24648	1.18e-14	5.84e-12	22.9479	0.275165	0.659276	0.384111	2	45170322	F	I	SIX3	Body	island	Body-island	chr2:45169505-45171884	NA	NA
cg02510802	-0.600826	0.327311	-9.24605	1.18e-14	5.84e-12	22.9459	0.888081	0.287256	-0.600826	20	31592147	R	I	SPAG4L	1stExon	opensea	1stExon-opensea		NA	NA
cg23217126	0.378548	0.438348	9.24489	1.19e-14	5.85e-12	22.9405	0.0850365	0.463584	0.378548	18	67068268	R	I	DOK6	TSS200	island	TSS200-island	chr18:67067509-67069168	NA	NA	high-CpG:65218774-65219306
cg21367256	-0.377605	0.272966	-9.23881	1.22e-14	6.01e-12	22.912	0.625398	0.247792	-0.377605	20	62795658	F	II	MYT1	TSS200	opensea	TSS200-opensea		NA	NA
cg13064062	-0.418951	0.238643	-9.2356	1.24e-14	6.08e-12	22.897	0.629664	0.210713	-0.418951	12	14924930	R	II	HIST4H4	TSS1500	shore	TSS1500-shore	chr12:14922877-14923974	NA	NA
cg10481072	0.265005	0.860445	9.23458	1.25e-14	6.1e-12	22.8922	0.613107	0.878112	0.265005	7	92459517	F	II	CDK6	Body	shelf	Body-shelf	chr7:92462201-92466387	NA	TRUE
cg26799474	-0.379403	0.275389	-9.22834	1.28e-14	6.26e-12	22.863	0.629499	0.250096	-0.379403	2	202098951	R	II	CASP8	5'UTR	opensea	5'UTR-opensea		NA	NA
cg13850380	0.4058	0.525057	9.20853	1.41e-14	6.83e-12	22.7703	0.146311	0.55211	0.4058	1	1475143	F	II	C1orf70	Body	island	Body-island	chr1:1474962-1475220	NA	NA
cg01727145	0.446516	0.676822	9.19969	1.47e-14	7.11e-12	22.7289	0.260073	0.706589	0.446516	2	220313422	F	I	SPEG	Body	island	Body-island	chr2:220312698-220314094	NA	NA
cg04068578	-0.417405	0.217578	-9.19813	1.48e-14	7.15e-12	22.7216	0.607157	0.189751	-0.417405	3	98482769	R	II	ST3GAL6	5'UTR	opensea	5'UTR-opensea		NA	TRUE
cg12738765	-0.480333	0.261521	-9.19777	1.48e-14	7.15e-12	22.7199	0.709832	0.229499	-0.480333	11	56345354	R	II	OR5M10	TSS200	opensea	TSS200-opensea		NA	NA
cg17520027	0.385128	0.725071	9.19527	1.5e-14	7.23e-12	22.7082	0.365619	0.750746	0.385128	1	200010708	R	II	NR5A2	Body	island	Body-island	chr1:200010625-200010832	NA	NA
cg21897676	0.347287	0.938505	9.19464	1.51e-14	7.24e-12	22.7053	0.61437	0.961657	0.347287	13	113428161	R	I	ATP11A	Body	shore	Body-shore	chr13:113429177-113429393	NA	NA
cg06055873	0.410968	0.68714	9.19035	1.54e-14	7.35e-12	22.6852	0.30357	0.714537	0.410968	7	27142204	F	II	HOXA2	1stExon	shore	1stExon-shore	chr7:27143181-27143479	NA	NA		rs72221474
cg04087207	-0.326112	0.237873	-9.19003	1.54e-14	7.35e-12	22.6837	0.542245	0.216133	-0.326112	20	31669392	R	II	C20orf186	1stExon	opensea	1stExon-opensea		NA	NA
cg16993682	-0.322676	0.177632	-9.17888	1.62e-14	7.74e-12	22.6315	0.478796	0.15612	-0.322676	1	158259268	F	II	CD1C	TSS1500	opensea	TSS1500-opensea		NA	NA
cg00366850	0.437147	0.74619	9.17295	1.67e-14	7.95e-12	22.6038	0.338186	0.775333	0.437147	2	45232417	R	II	SIX2	3'UTR	island	3'UTR-island	chr2:45231781-45232550	NA	NA
cg22724943	0.352371	0.673799	9.16756	1.71e-14	8.11e-12	22.5786	0.344919	0.69729	0.352371	1	26070246	F	II	MAN1C1	Body	opensea	Body-opensea		TRUE	TRUE
cg15549927	0.267521	0.624761	9.16369	1.75e-14	8.24e-12	22.5604	0.375075	0.642595	0.267521	7	153749756	F	I	DPP6	Body	island	Body-island	chr7:153748407-153750444	NA	NA		rs3033223
cg25100880	-0.446009	0.267719	-9.15701	1.8e-14	8.44e-12	22.5292	0.683994	0.237985	-0.446009	11	5878019	F	II	OR52E8	1stExon	opensea	1stExon-opensea		NA	NA		rs61059077
cg00582524	0.326847	0.748525	9.14811	1.88e-14	8.79e-12	22.4875	0.443468	0.770315	0.326847	16	51184392	F	I	SALL1	Body	island	Body-island	chr16:51183699-51188763	TRUE	NA
cg09969277	0.395099	0.608081	9.14794	1.88e-14	8.79e-12	22.4867	0.239322	0.634421	0.395099	15	89922328	F	I	LOC254559	Body	island	Body-island	chr15:89920793-89922768	NA	TRUE
cg11800608	-0.396897	0.293479	-9.14712	1.89e-14	8.81e-12	22.4829	0.663916	0.267019	-0.396897	20	56724999	F	II	C20orf85	TSS1500	shore	TSS1500-shore	chr20:56725857-56726113	TRUE	TRUE		rs76068741
cg26328335	0.577854	0.732816	9.14695	1.89e-14	8.81e-12	22.4821	0.193486	0.77134	0.577854	12	50354840	F	I	AQP5	TSS1500	island	TSS1500-island	chr12:50354839-50356163	NA	NA
cg13807970	0.489602	0.529003	9.14124	1.94e-14	9.04e-12	22.4554	0.0720404	0.561643	0.489602	2	145274441	F	I	ZEB2	Body	island	Body-island	chr2:145273456-145275378	TRUE	NA
cg21101720	0.632095	0.692603	9.13588	1.99e-14	9.27e-12	22.4303	0.102647	0.734743	0.632095	17	27940509	R	I	ANKRD13B	Body	island	Body-island	chr17:27939298-27940770	TRUE	NA
cg09731694	0.460288	0.594079	9.1347	2e-14	9.31e-12	22.4248	0.164476	0.624765	0.460288	9	132383003	F	II	C9orf50	1stExon	island	1stExon-island	chr9:132382432-132383004	NA	TRUE
cg11977100	-0.450324	0.290596	-9.13392	2.01e-14	9.33e-12	22.4211	0.710898	0.260574	-0.450324	1	248129192	R	II	OR2AK2	1stExon	opensea	1stExon-opensea		NA	NA
cg18897632	0.385257	0.729915	9.12802	2.07e-14	9.57e-12	22.3935	0.370342	0.755599	0.385257	2	5836231	F	I	SOX11	3'UTR	island	3'UTR-island	chr2:5836068-5837643	TRUE	NA
cg23399286	-0.372688	0.264733	-9.12701	2.08e-14	9.61e-12	22.3888	0.612576	0.239887	-0.372688	8	133072873	R	II	OC90	TSS1500	opensea	TSS1500-opensea		NA	NA
cg21433558	0.274659	0.930391	9.12373	2.11e-14	9.74e-12	22.3734	0.674042	0.948702	0.274659	17	40837037	F	I	CNTNAP1	Body	island	Body-island	chr17:40837022-40837525	NA	NA
cg04761746	-0.395299	0.318753	-9.12273	2.12e-14	9.76e-12	22.3687	0.687699	0.292399	-0.395299	4	141177756	F	II	SCOC	TSS1500	shelf	TSS1500-shelf	chr4:141173834-141174567	TRUE	NA
cg15531403	0.605107	0.683807	9.12169	2.13e-14	9.8e-12	22.3639	0.11904	0.724147	0.605107	8	53852184	R	I	NPBWR1	TSS1500	island	TSS1500-island	chr8:53851701-53854426	NA	NA
cg16226642	-0.453574	0.294715	-9.11624	2.19e-14	1e-11	22.3384	0.718051	0.264476	-0.453574	11	7847876	F	II	OR5P3	TSS1500	opensea	TSS1500-opensea		NA	NA
cg25832771	0.456436	0.521736	9.10562	2.3e-14	1.05e-11	22.2887	0.0957293	0.552166	0.456436	8	72756058	R	I	MSC	1stExon	island	1stExon-island	chr8:72755783-72756667	TRUE	NA	high-CpG:72918551-72919262
cg23432301	-0.503192	0.31995	-9.09645	2.4e-14	1.09e-11	22.2458	0.789596	0.286404	-0.503192	X	55650979	F	II	FOXR2	1stExon	opensea	1stExon-opensea		NA	NA		rs2375465
cg16001865	0.404318	0.754764	9.09226	2.45e-14	1.11e-11	22.2262	0.377401	0.781719	0.404318	1	61636722	F	II	NFIA	Body	opensea	Body-opensea		NA	TRUE		rs17304887
cg08768395	-0.496946	0.288487	-9.07946	2.61e-14	1.17e-11	22.1663	0.752303	0.255357	-0.496946	5	33889461	F	II	ADAMTS12	Body	shelf	Body-shelf	chr5:33892191-33892403	NA	TRUE
cg12024564	-0.462157	0.288057	-9.07905	2.61e-14	1.17e-11	22.1643	0.719404	0.257247	-0.462157	12	62546633	F	II	FAM19A2	5'UTR	opensea	5'UTR-opensea		NA	NA
cg15950068	0.428557	0.621178	9.07317	2.69e-14	1.2e-11	22.1368	0.221191	0.649748	0.428557	6	84418659	F	I	SNAP91	Body	island	Body-island	chr6:84417597-84419378	TRUE	TRUE	high-CpG:84475211-84475844
cg11723713	0.381925	0.573905	9.06687	2.77e-14	1.24e-11	22.1074	0.217442	0.599367	0.381925	2	131721477	R	II	ARHGEF4	Body	island	Body-island	chr2:131720819-131721867	TRUE	NA
cg02318926	0.31054	0.512021	9.0615	2.84e-14	1.27e-11	22.0823	0.222183	0.532724	0.31054	15	83952345	F	I	BNC1	Body	island	Body-island	chr15:83951980-83953930	TRUE	NA
cg15603568	0.480137	0.688355	9.05884	2.88e-14	1.28e-11	22.0698	0.240227	0.720365	0.480137	11	105481283	R	II	GRIA4	5'UTR	island	5'UTR-island	chr11:105481126-105481422	NA	NA
cg11942059	-0.505471	0.286838	-9.05422	2.94e-14	1.31e-11	22.0482	0.758611	0.25314	-0.505471	6	71014153	R	II	COL9A1	TSS1500	opensea	TSS1500-opensea		NA	NA
cg07972135	0.516351	0.619045	9.04695	3.04e-14	1.35e-11	22.0142	0.137117	0.653468	0.516351	11	105481322	R	I	GRIA4	5'UTR	island	5'UTR-island	chr11:105481126-105481422	NA	NA
cg10974219	-0.284696	0.191912	-9.04544	3.07e-14	1.36e-11	22.0071	0.457629	0.172933	-0.284696	17	12669028	R	II	MYOCD	3'UTR	opensea	3'UTR-opensea		TRUE	NA
cg15302379	-0.335148	0.421611	-9.0422	3.11e-14	1.37e-11	21.992	0.734416	0.399268	-0.335148	10	102821848	F	II	KAZALD1	1stExon	island	1stExon-island	chr10:102820488-102822874	NA	TRUE		rs71692174
cg21538208	0.495172	0.735864	9.03714	3.19e-14	1.4e-11	21.9683	0.273703	0.768875	0.495172	4	4864488	F	I	MSX1	Body	island	Body-island	chr4:4864456-4864834	NA	NA
cg23556923	0.367838	0.567513	9.03072	3.29e-14	1.44e-11	21.9382	0.224197	0.592035	0.367838	17	62774590	F	II	LOC146880	Body	island	Body-island	chr17:62774366-62777797	NA	NA
cg07966265	0.253414	0.819741	9.02205	3.43e-14	1.49e-11	21.8977	0.583221	0.836635	0.253414	1	10733477	R	I	CASZ1	Body	opensea	Body-opensea		NA	NA
cg26059468	0.338292	0.675834	9.01708	3.51e-14	1.52e-11	21.8744	0.360095	0.698387	0.338292	8	55370579	F	I	SOX17	5'UTR	island	5'UTR-island	chr8:55370170-55372525	TRUE	NA		rs62516525
cg08696192	-0.452347	0.45369	-9.01245	3.59e-14	1.55e-11	21.8527	0.87588	0.423533	-0.452347	17	38657310	R	II	TNS4	5'UTR	opensea	5'UTR-opensea		NA	NA
cg10659805	0.339262	0.707574	9.01174	3.6e-14	1.56e-11	21.8494	0.39093	0.730191	0.339262	7	96631680	F	I	DLX6AS	Body	island	Body-island	chr7:96631383-96631800	NA	NA		rs74570108
cg15003468	-0.402363	0.417245	-9.01038	3.62e-14	1.56e-11	21.8431	0.792784	0.39042	-0.402363	19	54197305	R	II	MIR519B	TSS1500	opensea	TSS1500-opensea		NA	NA
cg17583504	0.359503	0.749462	9.00373	3.74e-14	1.61e-11	21.8119	0.413925	0.773429	0.359503	19	49669542	R	II	TRPM4	Body	island	Body-island	chr19:49669275-49669552	NA	NA
cg00833257	-0.362599	0.307828	-9.00184	3.77e-14	1.62e-11	21.8031	0.646254	0.283655	-0.362599	19	51656518	F	II	SIGLEC7	3'UTR	opensea	3'UTR-opensea		NA	NA			rs71735376
cg21304453	0.372041	0.566484	8.9981	3.84e-14	1.65e-11	21.7856	0.219246	0.591287	0.372041	20	3218794	F	I	SLC4A11	TSS1500	island	TSS1500-island	chr20:3218578-3220930	NA	NA
cg15929698	0.412555	0.671298	8.99614	3.88e-14	1.66e-11	21.7765	0.286247	0.698802	0.412555	7	24323792	F	I	NPY	TSS200	island	TSS200-island	chr7:24323558-24325080	NA	NA
cg06632762	0.492991	0.608168	8.99124	3.97e-14	1.7e-11	21.7535	0.148043	0.641034	0.492991	1	110230545	R	II	GSTM1	Body	island	Body-island	chr1:110230238-110230614	TRUE	NA
cg25024074	0.398888	0.540108	8.98071	4.17e-14	1.78e-11	21.7042	0.167812	0.5667	0.398888	2	182322501	F	I	ITGA4	1stExon	island	1stExon-island	chr2:182321761-182323029	NA	TRUE
cg23429036	-0.404968	0.283348	-8.97179	4.36e-14	1.85e-11	21.6625	0.661317	0.25635	-0.404968	2	215369157	F	II	VWC2L	Body	opensea	Body-opensea		NA	TRUE
cg11315991	0.40855	0.811596	8.97133	4.36e-14	1.85e-11	21.6604	0.430283	0.838833	0.40855	7	601283	F	II	PRKAR1B	Body	island	Body-island	chr7:601121-601729	TRUE	NA
cg01826354	-0.376598	0.180553	-8.96985	4.4e-14	1.86e-11	21.6535	0.532044	0.155446	-0.376598	17	81006497	R	II	B3GNTL1	Body	shelf	Body-shelf	chr17:81009245-81009999	TRUE	NA	low-CpG:78599707-78599823
cg07412254	-0.351703	0.298607	-8.96889	4.42e-14	1.86e-11	21.649	0.626863	0.27516	-0.351703	2	121223534	F	II	LOC84931	Body	opensea	Body-opensea		NA	TRUE
cg15700197	-0.503453	0.336422	-8.96885	4.42e-14	1.86e-11	21.6488	0.806311	0.302858	-0.503453	1	159409207	F	II	OR10J1	TSS1500	opensea	TSS1500-opensea		NA	NA
cg10815152	-0.242783	0.186182	-8.96455	4.51e-14	1.9e-11	21.6287	0.412779	0.169996	-0.242783	6	102098727	R	II	GRIK2	Body	opensea	Body-opensea		NA	TRUE
cg21545720	-0.399044	0.404506	-8.96238	4.55e-14	1.92e-11	21.6185	0.776946	0.377903	-0.399044	1	32405083	F	II	PTP4A2	TSS1500	shore	TSS1500-shore	chr1:32403387-32404382	NA	NA
cg24527881	-0.394529	0.218294	-8.96149	4.57e-14	1.92e-11	21.6144	0.586521	0.191992	-0.394529	1	45187630	R	II	C1orf228	Body	shelf	Body-shelf	chr1:45189705-45190558	TRUE	NA
cg14768785	0.488944	0.599241	8.96035	4.6e-14	1.93e-11	21.609	0.142893	0.631837	0.488944	3	172166517	F	I	GHSR	TSS1500	island	TSS1500-island	chr3:172165372-172166738	NA	NA		rs2232164
cg16701059	0.246002	0.475007	8.95866	4.64e-14	1.94e-11	21.6011	0.245405	0.491407	0.246002	15	101513798	R	I	LRRK1	Body	island	Body-island	chr15:101513245-101514323	NA	NA
cg12118269	0.518064	0.603595	8.95742	4.66e-14	1.95e-11	21.5953	0.120068	0.638132	0.518064	10	102893980	F	I	TLX1	Body	island	Body-island	chr10:102893660-102895059	NA	TRUE
cg15377283	0.293606	0.761576	8.95388	4.74e-14	1.98e-11	21.5788	0.487544	0.78115	0.293606	8	55371369	R	II	SOX17	Body	island	Body-island	chr8:55370170-55372525	NA	TRUE
cg04151220	-0.573533	0.388493	-8.95284	4.77e-14	1.98e-11	21.5739	0.92379	0.350257	-0.573533	6	30080393	R	II	TRIM31	Body	opensea	Body-opensea		NA	NA
cg27149973	-0.313054	0.180675	-8.94446	4.96e-14	2.06e-11	21.5347	0.472859	0.159805	-0.313054	17	74868725	R	II	MGAT5B	Body	shelf	Body-shelf	chr17:74864170-74866657	TRUE	TRUE
cg13125488	-0.468189	0.363465	-8.94434	4.96e-14	2.06e-11	21.5341	0.800441	0.332252	-0.468189	11	121987180	F	II	LOC399959	Body	opensea	Body-opensea		NA	NA			rs77503537
cg26036626	0.554923	0.688705	8.94268	5e-14	2.07e-11	21.5264	0.170776	0.7257	0.554923	1	16085597	R	I	FBLIM1	5'UTR	island	5'UTR-island	chr1:16085147-16085862	TRUE	NA
cg06804705	0.365531	0.73681	8.936	5.16e-14	2.13e-11	21.4951	0.395647	0.761178	0.365531	21	40125580	F	II	NCRNA00114	TSS1500	opensea	TSS1500-opensea		NA	NA
cg21769093	-0.589108	0.290917	-8.93306	5.24e-14	2.16e-11	21.4814	0.840751	0.251643	-0.589108	7	49819689	R	II	VWC2	Body	shelf	Body-shelf	chr7:49813008-49815752	NA	NA
cg12815918	0.496971	0.563973	8.92899	5.34e-14	2.2e-11	21.4623	0.100134	0.597104	0.496971	13	28498544	F	II	PDX1	Body	island	Body-island	chr13:28498226-28499046	NA	NA
cg03752977	-0.361024	0.305757	-8.92632	5.41e-14	2.22e-11	21.4499	0.642713	0.281689	-0.361024	8	144330404	F	II	ZFP41	5'UTR	shore	5'UTR-shore	chr8:144332365-144332743	NA	NA		rs7837756
cg18348647	0.359688	0.724053	8.92363	5.48e-14	2.24e-11	21.4373	0.388344	0.748032	0.359688	13	37006107	R	I	CCNA1	1stExon	island	1stExon-island	chr13:37005581-37006453	TRUE	TRUE
cg04708601	-0.426536	0.269467	-8.92282	5.5e-14	2.25e-11	21.4335	0.667568	0.241031	-0.426536	6	101880078	R	II	GRIK2	Body	opensea	Body-opensea		NA	NA
cg11114757	-0.425073	0.203163	-8.92042	5.56e-14	2.27e-11	21.4223	0.599898	0.174824	-0.425073	11	102216909	F	II	BIRC2	TSS1500	shore	TSS1500-shore	chr11:102217574-102218247	NA	NA
cg08032924	0.461422	0.623048	8.91765	5.64e-14	2.29e-11	21.4093	0.192388	0.653809	0.461422	16	66613096	R	I	CMTM2	TSS1500	island	TSS1500-island	chr16:66612749-66613412	NA	NA
cg10295552	0.296422	0.788848	8.91764	5.64e-14	2.29e-11	21.4093	0.512188	0.80861	0.296422	17	35464574	R	II	ACACA	Body	opensea	Body-opensea		NA	TRUE
cg03225787	-0.455929	0.294752	-8.91566	5.69e-14	2.31e-11	21.4	0.720286	0.264357	-0.455929	1	158518363	F	II	OR6Y1	TSS1500	opensea	TSS1500-opensea		NA	NA		rs75775105
cg10224098	0.541722	0.652252	8.91258	5.77e-14	2.34e-11	21.3856	0.146645	0.688367	0.541722	1	44873229	R	I	RNF220	5'UTR	island	5'UTR-island	chr1:44871109-44874047	NA	NA
cg01814191	-0.279762	0.152741	-8.91067	5.83e-14	2.36e-11	21.3767	0.413852	0.13409	-0.279762	12	89744524	R	II	DUSP6	Body	shore	Body-shore	chr12:89745168-89748144	NA	NA	low-CpG:88268599-88268847
cg05177629	-0.455231	0.257385	-8.90993	5.85e-14	2.37e-11	21.3732	0.682267	0.227036	-0.455231	20	43834580	R	II	SEMG1	TSS1500	opensea	TSS1500-opensea		NA	NA
cg24089600	0.471396	0.579831	8.9014	6.09e-14	2.44e-11	21.3333	0.139861	0.611257	0.471396	13	110960177	F	I	COL4A1	TSS1500	island	TSS1500-island	chr13:110958891-110960590	TRUE	NA
cg04389897	0.525377	0.663345	8.89691	6.22e-14	2.49e-11	21.3123	0.172994	0.698371	0.525377	6	10398601	R	II	TFAP2A	3'UTR	island	3'UTR-island	chr6:10398573-10398812	NA	NA
cg17015994	-0.375706	0.329488	-8.89626	6.24e-14	2.49e-11	21.3093	0.680148	0.304441	-0.375706	8	143961341	R	II	CYP11B1	TSS200	opensea	TSS200-opensea		NA	NA
cg07808555	0.528624	0.64334	8.89624	6.24e-14	2.49e-11	21.3092	0.149957	0.678581	0.528624	1	111217712	F	I	KCNA3	TSS200	island	TSS200-island	chr1:111216244-111217937	NA	NA
cg16877004	-0.502498	0.316349	-8.89192	6.37e-14	2.53e-11	21.289	0.785347	0.282849	-0.502498	8	77712148	R	II	ZFHX4	Body	opensea	Body-opensea		NA	TRUE
cg05846044	-0.566982	0.390696	-8.8898	6.44e-14	2.56e-11	21.2791	0.91988	0.352897	-0.566982	6	30080189	F	II	TRIM31	Body	opensea	Body-opensea		NA	NA		rs34801993
cg18150439	0.401958	0.48927	8.88796	6.49e-14	2.57e-11	21.2705	0.114109	0.516067	0.401958	2	139537824	F	I	NXPH2	TSS200	island	TSS200-island	chr2:139537692-139538650	NA	TRUE
cg22989103	0.342873	0.451579	8.88568	6.56e-14	2.6e-11	21.2598	0.131564	0.474437	0.342873	22	48972331	R	I	FAM19A5	Body	island	Body-island	chr22:48970857-48972947	NA	NA
cg00123055	0.259249	0.5817	8.88496	6.59e-14	2.6e-11	21.2564	0.339734	0.598984	0.259249	8	55370951	F	I	SOX17	1stExon	island	1stExon-island	chr8:55370170-55372525	TRUE	NA		rs10104846
cg20539142	-0.454258	0.255836	-8.88383	6.62e-14	2.62e-11	21.2511	0.679809	0.225552	-0.454258	8	42623718	F	II	CHRNA6	TSS200	opensea	TSS200-opensea		NA	NA			rs34444353
cg24837219	-0.490931	0.317625	-8.88169	6.69e-14	2.64e-11	21.2412	0.775827	0.284896	-0.490931	3	132772692	R	II	TMEM108	5'UTR	opensea	5'UTR-opensea		NA	TRUE
cg08737296	0.48064	0.688593	8.87891	6.78e-14	2.67e-11	21.2281	0.239996	0.720636	0.48064	20	61808691	R	II	MIR124-3	TSS1500	island	TSS1500-island	chr20:61806254-61810867	NA	NA
cg08313939	0.319465	0.566483	8.87864	6.79e-14	2.67e-11	21.2269	0.268316	0.587781	0.319465	20	37353117	F	I	SLC32A1	5'UTR	island	5'UTR-island	chr20:37352130-37357372	NA	NA	high-CpG:36786529-36786546
cg11328436	0.334289	0.680967	8.87234	6.99e-14	2.74e-11	21.1974	0.368964	0.703253	0.334289	12	54360511	F	II	HOTAIR	Body	island	Body-island	chr12:54360374-54360660	NA	NA
cg15019541	0.239447	0.823322	8.87114	7.03e-14	2.75e-11	21.1918	0.599838	0.839285	0.239447	10	101090471	R	II	CNNM1	1stExon	island	1stExon-island	chr10:101089010-101090655	NA	NA
cg20672708	-0.338164	0.252353	-8.86964	7.08e-14	2.77e-11	21.1848	0.567973	0.229809	-0.338164	20	30696827	R	II	TM9SF4	TSS1500	opensea	TSS1500-opensea		NA	NA
cg10145246	0.492044	0.661711	8.86664	7.19e-14	2.8e-11	21.1708	0.20247	0.694514	0.492044	1	119527884	F	II	TBX15	5'UTR	shore	5'UTR-shore	chr1:119529819-119530712	NA	NA
cg15536663	-0.537331	0.22833	-8.86234	7.33e-14	2.85e-11	21.1507	0.729839	0.192508	-0.537331	5	111665548	F	II	EPB41L4A	Body	opensea	Body-opensea		NA	TRUE
cg21517947	0.423261	0.666373	8.86108	7.38e-14	2.86e-11	21.1448	0.271329	0.694591	0.423261	8	41167107	F	I	SFRP1	TSS200	island	TSS200-island	chr8:41165852-41167140	TRUE	NA	high-CpG:41285990-41286287
cg15446391	0.259085	0.730798	8.85409	7.63e-14	2.95e-11	21.1121	0.488986	0.74807	0.259085	11	32452370	F	II	WT1	Body	island	Body-island	chr11:32452144-32452708	NA	NA
cg22670147	0.52474	0.63216	8.85277	7.68e-14	2.96e-11	21.1059	0.142403	0.667143	0.52474	2	115419740	R	I	DPP10	Body	island	Body-island	chr2:115419728-115420261	NA	TRUE
cg15699267	0.495755	0.535312	8.84649	7.91e-14	3.04e-11	21.0766	0.0726074	0.568362	0.495755	20	61809557	F	I	MIR124-3	TSS1500	island	TSS1500-island	chr20:61806254-61810867	NA	NA
cg07639900	-0.469487	0.417628	-8.84169	8.09e-14	3.1e-11	21.0541	0.855816	0.386329	-0.469487	10	3828932	R	II	KLF6	TSS1500	shore	TSS1500-shore	chr10:3826853-3828126	NA	NA
cg21858380	0.386201	0.562224	8.84021	8.15e-14	3.12e-11	21.0472	0.20177	0.587971	0.386201	2	119916486	R	I	C1QL2	TSS200	island	TSS200-island	chr2:119914126-119916663	NA	NA
cg00423068	-0.377395	0.438328	-8.83767	8.25e-14	3.15e-11	21.0354	0.790564	0.413168	-0.377395	8	145101998	F	I	SPATC1	3'UTR	shore	3'UTR-shore	chr8:145103285-145108027	NA	NA
cg03225817	0.523832	0.58417	8.83655	8.29e-14	3.16e-11	21.0301	0.0952604	0.619092	0.523832	11	105481317	R	I	GRIA4	5'UTR	island	5'UTR-island	chr11:105481126-105481422	NA	NA
cg06614284	-0.331549	0.214487	-8.83573	8.33e-14	3.17e-11	21.0263	0.523932	0.192383	-0.331549	20	30689432	F	II	HCK	3'UTR	opensea	3'UTR-opensea		NA	NA
cg14923640	0.423281	0.541686	8.83081	8.52e-14	3.24e-11	21.0033	0.146624	0.569905	0.423281	2	139537826	F	I	NXPH2	TSS200	island	TSS200-island	chr2:139537692-139538650	NA	TRUE
cg13484546	0.536886	0.67635	8.82897	8.6e-14	3.26e-11	20.9947	0.175256	0.712142	0.536886	1	16084939	R	I	FBLIM1	TSS1500	shore	TSS1500-shore	chr1:16085147-16085862	TRUE	NA
cg14880499	0.416043	0.570626	8.82551	8.74e-14	3.31e-11	20.9785	0.18232	0.598363	0.416043	13	25745768	F	I	FAM123A	1stExon	island	1stExon-island	chr13:25743998-25746127	TRUE	TRUE	high-CpG:24643695-24643778
cg05210258	0.405537	0.699964	8.82183	8.89e-14	3.36e-11	20.9613	0.321462	0.727	0.405537	13	102569538	F	II	FGF14	Body	shore	Body-shore	chr13:102568425-102569495	NA	NA
cg07696099	-0.441129	0.244786	-8.81807	9.06e-14	3.41e-11	20.9437	0.656506	0.215377	-0.441129	8	133573809	R	II	HPYR1	TSS200	opensea	TSS200-opensea		NA	NA
cg09832613	-0.427618	0.259586	-8.81406	9.23e-14	3.47e-11	20.925	0.658696	0.231079	-0.427618	7	4050578	R	II	SDK1	Body	opensea	Body-opensea		NA	NA
cg01060471	-0.247935	0.20296	-8.8135	9.25e-14	3.48e-11	20.9224	0.434366	0.186431	-0.247935	10	103911733	F	II	NOLC1	TSS200	island	TSS200-island	chr10:103911696-103912546	NA	NA		rs7074912
cg19823504	-0.387525	0.44972	-8.81225	9.31e-14	3.49e-11	20.9165	0.81141	0.423885	-0.387525	19	4556982	F	II	SEMA6B	Body	shore	Body-shore	chr19:4558363-4558579	TRUE	TRUE
cg05572621	-0.420318	0.370575	-8.81185	9.33e-14	3.5e-11	20.9147	0.762872	0.342554	-0.420318	21	31972533	R	II	KRTAP6-2	TSS1500	opensea	TSS1500-opensea		NA	NA
cg07212778	0.342644	0.516819	8.80817	9.49e-14	3.55e-11	20.8975	0.197018	0.539662	0.342644	2	119916510	R	I	C1QL2	TSS200	island	TSS200-island	chr2:119914126-119916663	NA	NA
cg23148701	0.43428	0.531944	8.80658	9.56e-14	3.57e-11	20.89	0.126616	0.560897	0.43428	12	64062498	F	I	DPY19L2	TSS200	island	TSS200-island	chr12:64061836-64062774	NA	NA
cg14763548	0.572709	0.647233	8.80392	9.69e-14	3.61e-11	20.8776	0.112705	0.685414	0.572709	20	25062447	R	I	VSX1	1stExon	island	1stExon-island	chr20:25061761-25062928	TRUE	NA
cg20168964	-0.406763	0.279934	-8.8022	9.77e-14	3.64e-11	20.8695	0.659579	0.252816	-0.406763	12	130333393	R	II	TMEM132D	Body	opensea	Body-opensea		NA	NA
cg13375571	0.480598	0.711506	8.80075	9.83e-14	3.66e-11	20.8628	0.262948	0.743546	0.480598	7	906726	R	II	UNC84A	Body	shore	Body-shore	chr7:905608-905886	TRUE	TRUE
cg18998172	-0.464759	0.268835	-8.80025	9.86e-14	3.67e-11	20.8604	0.70261	0.237851	-0.464759	5	136340207	R	II	SPOCK1	Body	opensea	Body-opensea		NA	NA
cg18142906	-0.470201	0.295146	-8.79713	1e-13	3.72e-11	20.8458	0.734	0.263799	-0.470201	3	167293814	F	II	WDR49	Body	opensea	Body-opensea		NA	NA
cg19506628	0.382256	0.839899	8.79658	1e-13	3.72e-11	20.8433	0.483127	0.865383	0.382256	5	653442	R	II	CEP72	3'UTR	opensea	3'UTR-opensea		NA	NA
cg14716968	-0.535682	0.258384	-8.7958	1.01e-13	3.73e-11	20.8396	0.758354	0.222672	-0.535682	11	84635906	R	II	DLG2	TSS1500	opensea	TSS1500-opensea		NA	NA
cg18606375	0.358614	0.744475	8.79115	1.03e-13	3.81e-11	20.8179	0.409769	0.768383	0.358614	5	134365728	R	II	PITX1	Body	shore	Body-shore	chr5:134366913-134367438	NA	NA
cg10640333	0.370802	0.762631	8.78804	1.04e-13	3.86e-11	20.8033	0.416549	0.787351	0.370802	2	63280625	R	I	OTX1	Body	shore	Body-shore	chr2:63281034-63281347	NA	NA
cg01621268	-0.291013	0.210078	-8.78702	1.05e-13	3.88e-11	20.7986	0.48169	0.190677	-0.291013	7	75272341	R	II	HIP1	Body	shelf	Body-shelf	chr7:75268004-75268871	TRUE	NA
cg24580655	-0.453871	0.313305	-8.78627	1.05e-13	3.89e-11	20.7951	0.736918	0.283047	-0.453871	1	159145638	R	II	CADM3	Body	shelf	Body-shelf	chr1:159141202-159141718	NA	NA
cg14094027	-0.511684	0.294599	-8.78192	1.08e-13	3.95e-11	20.7748	0.772171	0.260487	-0.511684	12	120669080	F	II	PXN	5'UTR	opensea	5'UTR-opensea		TRUE	NA
cg24840099	0.4083	0.750301	8.78158	1.08e-13	3.96e-11	20.7732	0.369221	0.777521	0.4083	4	4864430	F	II	MSX1	Body	shore	Body-shore	chr4:4864456-4864834	NA	NA
cg12071328	0.288943	0.683128	8.78135	1.08e-13	3.96e-11	20.7721	0.413449	0.702391	0.288943	11	20690930	F	I	NELL1	TSS200	island	TSS200-island	chr11:20690579-20691845	NA	NA
cg06711298	0.242941	0.871965	8.77957	1.09e-13	3.98e-11	20.7638	0.645221	0.888161	0.242941	2	97530602	F	I	SEMA4C	Body	island	Body-island	chr2:97530558-97530801	NA	NA
cg12626882	-0.430508	0.289912	-8.77487	1.11e-13	4.06e-11	20.7418	0.69172	0.261211	-0.430508	17	11786412	F	II	DNAH9	5'UTR	opensea	5'UTR-opensea		NA	NA
cg04923875	-0.496907	0.260167	-8.77407	1.12e-13	4.07e-11	20.7381	0.723947	0.227039	-0.496907	1	175533566	F	II	TNR	5'UTR	opensea	5'UTR-opensea		NA	TRUE		rs75770989
cg25451456	-0.43981	0.326293	-8.77043	1.14e-13	4.13e-11	20.7211	0.736783	0.296973	-0.43981	11	5967520	R	II	OR56A3	TSS1500	opensea	TSS1500-opensea		NA	NA
cg23413506	0.31908	0.686854	8.76608	1.16e-13	4.21e-11	20.7008	0.389046	0.708126	0.31908	20	3218579	R	II	SLC4A11	TSS1500	island	TSS1500-island	chr20:3218578-3220930	NA	NA			rs11479279
cg26250989	-0.355216	0.36057	-8.76367	1.17e-13	4.25e-11	20.6895	0.692104	0.336888	-0.355216	1	6333502	R	II	ACOT7	Body	opensea	Body-opensea		TRUE	TRUE
cg04481096	0.488582	0.740197	8.76357	1.17e-13	4.25e-11	20.689	0.284188	0.772769	0.488582	7	27142100	R	II	HOXA2	1stExon	shore	1stExon-shore	chr7:27143181-27143479	NA	NA
cg22272713	0.370133	0.721214	8.76017	1.19e-13	4.31e-11	20.6731	0.375756	0.745889	0.370133	8	21780820	R	II	XPO7	Body	shelf	Body-shelf	chr8:21776842-21777942	NA	NA
cg07703530	0.321088	0.821859	8.75871	1.2e-13	4.34e-11	20.6663	0.522177	0.843265	0.321088	8	81422474	F	II	ZBTB10	Body	opensea	Body-opensea		NA	TRUE
cg08292485	-0.412018	0.172576	-8.75675	1.21e-13	4.38e-11	20.6571	0.557125	0.145108	-0.412018	20	29993663	F	II	DEFB121	Body	opensea	Body-opensea		NA	NA
cg21938148	0.595204	0.631217	8.75596	1.22e-13	4.39e-11	20.6534	0.0756933	0.670897	0.595204	13	110958977	F	I	COL4A1	Body	island	Body-island	chr13:110958891-110960590	NA	NA
cg23848712	0.338386	0.794661	8.75509	1.22e-13	4.4e-11	20.6494	0.478834	0.81722	0.338386	20	3022992	R	II	GNRH2	TSS1500	shelf	TSS1500-shelf	chr20:3026277-3027468	NA	NA
cg00444390	-0.530846	0.329917	-8.75332	1.23e-13	4.43e-11	20.6411	0.825373	0.294527	-0.530846	11	7950225	R	II	OR10A6	TSS200	opensea	TSS200-opensea		NA	NA
cg10439765	0.472802	0.732925	8.74774	1.27e-13	4.53e-11	20.6151	0.291642	0.764445	0.472802	20	44657838	R	I	SLC12A5	1stExon	island	1stExon-island	chr20:44657463-44659243	TRUE	NA	high-CpG:44091038-44091271
cg18596362	0.414937	0.532939	8.73818	1.32e-13	4.72e-11	20.5704	0.145664	0.560601	0.414937	18	70210955	F	I	CBLN2	5'UTR	island	5'UTR-island	chr18:70208974-70211790	NA	NA
cg10365900	-0.501289	0.302537	-8.73629	1.34e-13	4.75e-11	20.5616	0.770407	0.269118	-0.501289	11	78568009	R	II	ODZ4	Body	opensea	Body-opensea		NA	TRUE
cg23414876	0.272834	0.522848	8.73315	1.36e-13	4.82e-11	20.5469	0.268203	0.541037	0.272834	16	67197396	R	II	HSF4	5'UTR	island	5'UTR-island	chr16:67196792-67199988	NA	TRUE
cg05223720	0.381091	0.609118	8.73201	1.36e-13	4.84e-11	20.5416	0.253434	0.634525	0.381091	7	71801793	F	I	CALN1	5'UTR	island	5'UTR-island	chr7:71800757-71802768	NA	NA
cg16339238	0.447246	0.612299	8.72849	1.39e-13	4.92e-11	20.5251	0.19487	0.642116	0.447246	20	23029298	R	I	THBD	1stExon	island	1stExon-island	chr20:23028403-23032218	NA	NA
cg06506007	-0.42398	0.28649	-8.72709	1.4e-13	4.95e-11	20.5186	0.682205	0.258224	-0.42398	13	36699873	R	II	DCLK1	Body	opensea	Body-opensea		NA	NA
cg01964852	0.427869	0.670432	8.72587	1.4e-13	4.97e-11	20.5129	0.271088	0.698957	0.427869	7	27146262	R	I	HOXA3	3'UTR	island	3'UTR-island	chr7:27146069-27146600	TRUE	NA
cg18116418	-0.381629	0.282956	-8.72476	1.41e-13	4.99e-11	20.5077	0.639143	0.257514	-0.381629	1	152553244	F	II	LCE3D	TSS1500	opensea	TSS1500-opensea		NA	NA			rs73005823
cg09631415	-0.466289	0.267817	-8.72343	1.42e-13	5.02e-11	20.5015	0.70302	0.236731	-0.466289	16	65097075	F	II	CDH11	5'UTR	opensea	5'UTR-opensea		NA	TRUE
cg14096207	-0.260756	0.173365	-8.72228	1.43e-13	5.04e-11	20.4961	0.416738	0.155981	-0.260756	1	223407010	R	II	SUSD4	Body	opensea	Body-opensea		TRUE	NA
cg05514299	-0.390123	0.241975	-8.7219	1.43e-13	5.05e-11	20.4943	0.606089	0.215966	-0.390123	17	74868670	R	II	MGAT5B	Body	shelf	Body-shelf	chr17:74864170-74866657	TRUE	TRUE
cg27501878	0.438726	0.665551	8.72029	1.44e-13	5.08e-11	20.4868	0.256074	0.694799	0.438726	20	61638588	F	I	BHLHE23	TSS1500	island	TSS1500-island	chr20:61636171-61639055	NA	NA		rs75814027
cg22784954	0.362417	0.791056	8.7186	1.45e-13	5.11e-11	20.4789	0.452799	0.815217	0.362417	5	5140646	R	I	ADAMTS16	1stExon	island	1stExon-island	chr5:5139441-5140941	NA	NA
cg00942495	0.43357	0.798407	8.71786	1.46e-13	5.12e-11	20.4754	0.393742	0.827312	0.43357	15	76214616	R	II	FBXO22	Body	opensea	Body-opensea		NA	TRUE
cg16896079	0.400054	0.571555	8.71468	1.48e-13	5.19e-11	20.4606	0.198171	0.598225	0.400054	12	41582362	R	I	PDZRN4	1stExon	island	1stExon-island	chr12:41582155-41582975	NA	NA
cg13001868	0.609503	0.643934	8.71315	1.49e-13	5.22e-11	20.4535	0.0750644	0.684568	0.609503	17	43339223	R	I	C17orf46	Body	island	Body-island	chr17:43339124-43339832	TRUE	NA
cg11088471	0.371787	0.737476	8.70907	1.52e-13	5.31e-11	20.4344	0.390475	0.762262	0.371787	21	38085281	R	II	SIM2	Body	shelf	Body-shelf	chr21:38079941-38081833	NA	NA
cg08534653	0.566956	0.669263	8.70648	1.54e-13	5.37e-11	20.4223	0.140104	0.70706	0.566956	2	1747700	F	II	PXDN	Body	island	Body-island	chr2:1746833-1748971	TRUE	NA		rs73182754
cg08712932	0.463276	0.484519	8.70527	1.55e-13	5.38e-11	20.4166	0.0521289	0.515404	0.463276	6	133562463	F	I	EYA4	TSS200	island	TSS200-island	chr6:133562086-133563586	TRUE	NA
cg18067859	0.247728	0.798376	8.70514	1.55e-13	5.38e-11	20.416	0.567164	0.814892	0.247728	17	33776345	R	II	SLFN13	TSS1500	shore	TSS1500-shore	chr17:33776553-33776888	NA	NA
cg05582719	-0.433053	0.294353	-8.69873	1.6e-13	5.54e-11	20.3861	0.698535	0.265483	-0.433053	6	73043502	F	II	RIMS1	Body	opensea	Body-opensea		NA	NA	low-CpG:73100155-73100228
cg14285365	0.454826	0.852311	8.69738	1.61e-13	5.56e-11	20.3798	0.427806	0.882633	0.454826	1	36643743	F	I	MAP7D1	Body	shore	Body-shore	chr1:36643955-36644327	NA	NA		rs12563364
cg08272731	0.395871	0.637252	8.69513	1.63e-13	5.61e-11	20.3693	0.267772	0.663643	0.395871	1	75602167	F	I	LHX8	Body	island	Body-island	chr1:75601998-75602878	NA	NA
cg18223379	-0.451748	0.320899	-8.69398	1.63e-13	5.64e-11	20.3639	0.742531	0.290783	-0.451748	20	31619647	R	II	BPIL3	Body	opensea	Body-opensea		NA	NA
cg04707332	0.378295	0.755052	8.68862	1.68e-13	5.77e-11	20.3389	0.401977	0.780272	0.378295	1	119528018	F	I	TBX15	5'UTR	shore	5'UTR-shore	chr1:119529819-119530712	NA	NA		rs57729725
cg20944283	-0.347148	0.330128	-8.68819	1.68e-13	5.77e-11	20.3369	0.654132	0.306984	-0.347148	1	159172620	F	II	CADM3	3'UTR	opensea	3'UTR-opensea		NA	NA
cg17426146	-0.357646	0.496561	-8.68764	1.68e-13	5.78e-11	20.3343	0.830364	0.472718	-0.357646	20	62126289	R	I	EEF1A2	Body	island	Body-island	chr20:62125930-62126461	NA	NA
cg14429209	-0.441116	0.271992	-8.68594	1.7e-13	5.81e-11	20.3264	0.6837	0.242584	-0.441116	10	26509505	R	II	GAD2	Body	shelf	Body-shelf	chr10:26504383-26507434	NA	NA
cg18180407	0.314692	0.815898	8.68574	1.7e-13	5.81e-11	20.3254	0.522186	0.836878	0.314692	1	55047736	F	II	ACOT11	Body	opensea	Body-opensea		TRUE	TRUE		rs7523764
cg00282706	-0.371207	0.244833	-8.68435	1.71e-13	5.85e-11	20.3189	0.591292	0.220085	-0.371207	12	6055430	F	II	ANO2	TSS200	opensea	TSS200-opensea		NA	NA
cg18579862	0.373435	0.670815	8.68372	1.72e-13	5.86e-11	20.316	0.322276	0.695711	0.373435	19	58095595	R	I	ZIK1	TSS200	island	TSS200-island	chr19:58094739-58095764	TRUE	NA
cg24645214	0.430039	0.655068	8.68078	1.74e-13	5.93e-11	20.3023	0.253698	0.683737	0.430039	8	54789978	F	I	RGS20	Body	island	Body-island	chr8:54789581-54790665	TRUE	NA
cg05109569	0.367769	0.767221	8.67735	1.77e-13	6.02e-11	20.2862	0.42397	0.791739	0.367769	7	27146430	F	II	HOXA3	3'UTR	island	3'UTR-island	chr7:27146069-27146600	TRUE	NA		rs41311635
cg26790247	0.334383	0.786877	8.6769	1.77e-13	6.03e-11	20.2841	0.474787	0.80917	0.334383	3	147108512	R	II	ZIC4	Body	island	Body-island	chr3:147108511-147111703	NA	NA
cg19283840	0.517069	0.566111	8.67525	1.79e-13	6.07e-11	20.2764	0.0835131	0.600582	0.517069	8	67344642	R	II	ADHFE1	TSS200	island	TSS200-island	chr8:67344497-67344989	TRUE	NA
cg22536150	0.293542	0.625245	8.67359	1.8e-13	6.11e-11	20.2687	0.351273	0.644815	0.293542	3	142840129	R	I	CHST2	Body	island	Body-island	chr3:142837885-142840838	TRUE	NA
cg25209842	0.387568	0.650585	8.67337	1.8e-13	6.11e-11	20.2677	0.288855	0.676423	0.387568	10	103536342	F	I	FGF8	TSS1500	island	TSS1500-island	chr10:103535636-103536505	NA	NA
cg12534759	-0.37911	0.275129	-8.67251	1.81e-13	6.13e-11	20.2637	0.628965	0.249855	-0.37911	11	55135337	R	II	OR4A15	TSS200	opensea	TSS200-opensea		NA	NA
cg09807914	-0.249427	0.154557	-8.67053	1.83e-13	6.18e-11	20.2544	0.387355	0.137928	-0.249427	11	55135331	F	II	OR4A15	TSS200	opensea	TSS200-opensea		NA	NA
cg27480913	-0.431512	0.282373	-8.66952	1.84e-13	6.2e-11	20.2497	0.685118	0.253606	-0.431512	11	6008246	F	II	OR52L1	TSS200	opensea	TSS200-opensea		NA	NA
cg26529044	-0.342683	0.16026	-8.66494	1.88e-13	6.32e-11	20.2283	0.480097	0.137414	-0.342683	13	43354767	R	II	C13orf30	TSS1500	opensea	TSS1500-opensea		NA	NA
cg16175941	0.318793	0.852565	8.66041	1.92e-13	6.42e-11	20.2071	0.555026	0.873818	0.318793	6	154779103	F	II	CNKSR3	Body	opensea	Body-opensea		NA	TRUE
cg14552010	-0.388006	0.258433	-8.65523	1.97e-13	6.54e-11	20.1829	0.620572	0.232566	-0.388006	2	100327369	F	II	AFF3	Body	opensea	Body-opensea		NA	TRUE
cg19014792	0.27398	0.81729	8.65421	1.97e-13	6.57e-11	20.1782	0.561575	0.835555	0.27398	7	3019159	F	II	CARD11	5'UTR	opensea	5'UTR-opensea		NA	TRUE
cg20230721	0.552486	0.655896	8.64774	2.04e-13	6.75e-11	20.148	0.140242	0.692728	0.552486	7	93519855	R	I	TFPI2	Body	island	Body-island	chr7:93519366-93520184	TRUE	NA
cg05835982	0.388635	0.615584	8.64476	2.07e-13	6.83e-11	20.1341	0.252858	0.641493	0.388635	3	129693791	R	II	TRH	5'UTR	island	5'UTR-island	chr3:129693127-129694841	NA	TRUE
cg04312209	-0.350264	0.151596	-8.64299	2.08e-13	6.88e-11	20.1258	0.478509	0.128245	-0.350264	5	35857130	F	II	IL7R	1stExon	opensea	1stExon-opensea		NA	NA		rs76319694
cg11052535	-0.378068	0.191448	-8.64067	2.11e-13	6.94e-11	20.115	0.544311	0.166244	-0.378068	11	56468348	R	II	OR8U8	Body	opensea	Body-opensea		NA	NA
cg20466478	-0.520707	0.300121	-8.63412	2.17e-13	7.14e-11	20.0844	0.786115	0.265408	-0.520707	8	37708609	R	I	BRF2	TSS1500	shore	TSS1500-shore	chr8:37707149-37707507	NA	NA
cg18442362	-0.316498	0.133046	-8.63308	2.18e-13	7.16e-11	20.0796	0.428444	0.111946	-0.316498	7	44677772	F	II	OGDH	Body	opensea	Body-opensea		NA	TRUE
cg15147833	-0.375345	0.287803	-8.63205	2.19e-13	7.18e-11	20.0748	0.638125	0.26278	-0.375345	1	247921672	R	II	OR1C1	1stExon	opensea	1stExon-opensea		NA	NA
cg21536074	-0.591323	0.290712	-8.62616	2.26e-13	7.38e-11	20.0472	0.842613	0.25129	-0.591323	7	42105481	R	II	GLI3	Body	opensea	Body-opensea		NA	TRUE
cg01495831	-0.414776	0.266572	-8.62481	2.27e-13	7.42e-11	20.0409	0.653697	0.238921	-0.414776	3	97886467	R	II	OR5H15	TSS1500	opensea	TSS1500-opensea		NA	NA
cg07376029	-0.468983	0.284541	-8.6233	2.29e-13	7.47e-11	20.0339	0.722258	0.253276	-0.468983	4	72650992	R	II	GC	TSS1500	opensea	TSS1500-opensea		NA	NA
cg16001495	0.409065	0.530312	8.60836	2.46e-13	7.98e-11	19.9641	0.148518	0.557584	0.409065	21	38080526	R	I	SIM2	Body	island	Body-island	chr21:38079941-38081833	NA	NA
cg16499677	-0.57002	0.22928	-8.60812	2.46e-13	7.98e-11	19.963	0.761299	0.191279	-0.57002	14	58599692	F	I	C14orf37	Body	opensea	Body-opensea		NA	NA
cg24902038	-0.327753	0.372559	-8.6072	2.47e-13	8.01e-11	19.9588	0.678462	0.350709	-0.327753	1	2428882	F	II	PLCH2	Body	opensea	Body-opensea		NA	NA
cg16162122	-0.366811	0.278016	-8.60416	2.51e-13	8.11e-11	19.9445	0.620373	0.253562	-0.366811	20	62090270	F	II	KCNQ2	Body	shelf	Body-shelf	chr20:62092326-62092586	NA	NA
cg25619459	-0.520032	0.280896	-8.60204	2.53e-13	8.18e-11	19.9347	0.766259	0.246227	-0.520032	7	90533507	F	II	CDK14	Body	opensea	Body-opensea		NA	TRUE
cg23180938	0.452958	0.602846	8.60032	2.55e-13	8.23e-11	19.9266	0.180086	0.633043	0.452958	5	115152485	F	I	CDO1	TSS200	island	TSS200-island	chr5:115151348-115152713	TRUE	NA
cg10039188	0.349598	0.494872	8.59694	2.59e-13	8.36e-11	19.9109	0.16858	0.518179	0.349598	6	72130209	F	I	C6orf155	Body	island	Body-island	chr6:72129508-72130756	TRUE	NA	high-CpG:72186924-72187275
cg14900031	-0.320287	0.365549	-8.5911	2.67e-13	8.58e-11	19.8836	0.664484	0.344197	-0.320287	4	6695377	F	II	S100P	TSS200	opensea	TSS200-opensea		NA	NA
cg16439198	0.500239	0.564867	8.59017	2.68e-13	8.62e-11	19.8793	0.0979769	0.598216	0.500239	2	38302674	R	I	CYP1B1	5'UTR	island	5'UTR-island	chr2:38301276-38304518	NA	NA
cg16922937	0.508189	0.809686	8.58899	2.69e-13	8.65e-11	19.8738	0.335377	0.843565	0.508189	7	906779	R	I	UNC84A	Body	shore	Body-shore	chr7:905608-905886	TRUE	TRUE
cg15319470	-0.308612	0.21027	-8.58283	2.77e-13	8.88e-11	19.845	0.498308	0.189696	-0.308612	12	62546183	R	II	FAM19A2	5'UTR	opensea	5'UTR-opensea		NA	NA
cg09060908	0.450873	0.769657	8.58032	2.81e-13	8.97e-11	19.8333	0.348842	0.799715	0.450873	1	223743126	R	I	CAPN8	Body	island	Body-island	chr1:223741965-223744525	NA	NA
cg20763327	0.258588	0.81336	8.57928	2.82e-13	9.01e-11	19.8284	0.572012	0.830599	0.258588	5	16667384	R	I	MYO10	Body	opensea	Body-opensea		NA	TRUE
cg24960947	0.305744	0.801046	8.5788	2.83e-13	9.02e-11	19.8262	0.515684	0.821429	0.305744	11	65816463	F	I	GAL3ST3	5'UTR	island	5'UTR-island	chr11:65816404-65816665	NA	NA
cg07557260	0.265091	0.568945	8.5783	2.83e-13	9.03e-11	19.8239	0.321526	0.586617	0.265091	8	132052870	R	I	ADCY8	TSS200	island	TSS200-island	chr8:132052203-132054749	NA	NA
cg08701621	0.551524	0.720483	8.57332	2.9e-13	9.23e-11	19.8006	0.205727	0.757251	0.551524	19	58570419	R	II	ZNF135	TSS200	island	TSS200-island	chr19:58570393-58571779	TRUE	TRUE
cg08870893	-0.286019	0.235111	-8.5664	3e-13	9.51e-11	19.7684	0.502062	0.216043	-0.286019	8	117949839	F	II	C8orf85	TSS1500	shore	TSS1500-shore	chr8:117950472-117950717	NA	NA
cg02300154	0.389278	0.680157	8.56413	3.03e-13	9.61e-11	19.7578	0.316831	0.706109	0.389278	7	70597058	R	I	WBSCR17	TSS1500	island	TSS1500-island	chr7:70596228-70598382	TRUE	NA	high-CpG:70234232-70235284
cg14769021	-0.243237	0.242635	-8.56341	3.04e-13	9.63e-11	19.7544	0.469656	0.226419	-0.243237	3	39231122	F	II	XIRP1	5'UTR	opensea	5'UTR-opensea		NA	NA
cg13617753	-0.286931	0.315752	-8.56156	3.07e-13	9.71e-11	19.7458	0.583554	0.296623	-0.286931	19	58096512	F	II	ZIK1	Body	shore	Body-shore	chr19:58094739-58095764	NA	NA
cg16435571	0.326546	0.520949	8.55895	3.11e-13	9.81e-11	19.7336	0.216172	0.542719	0.326546	3	10858003	R	I	SLC6A11	1stExon	island	1stExon-island	chr3:10857687-10858447	NA	TRUE
cg13051700	-0.424981	0.205321	-8.55437	3.17e-13	9.99e-11	19.7123	0.60197	0.176989	-0.424981	7	79050007	R	I	MAGI2	Body	opensea	Body-opensea		NA	TRUE
cg16975639	-0.403781	0.23161	-8.55363	3.19e-13	1e-10	19.7088	0.608472	0.204691	-0.403781	2	233501753	R	II	EFHD1	Body	shelf	Body-shelf	chr2:233497826-233499727	NA	NA
cg04374231	0.299991	0.563469	8.55354	3.19e-13	1e-10	19.7083	0.283478	0.583469	0.299991	1	121261146	R	II	LOC647121	Body	island	Body-island	chr1:121260857-121261525	NA	NA
cg14564076	0.354355	0.692059	8.55173	3.21e-13	1.01e-10	19.6999	0.361328	0.715683	0.354355	7	153584873	F	II	DPP6	Body	island	Body-island	chr7:153583317-153585666	NA	NA
cg13229867	-0.454383	0.264181	-8.54951	3.25e-13	1.02e-10	19.6896	0.688272	0.233889	-0.454383	3	151058783	F	II	MED12L	Body	opensea	Body-opensea		NA	NA		rs4370002
cg05085230	0.458316	0.477414	8.54716	3.28e-13	1.03e-10	19.6786	0.0496527	0.507968	0.458316	6	133562461	F	I	EYA4	TSS200	island	TSS200-island	chr6:133562086-133563586	TRUE	NA
cg17221083	-0.402389	0.263593	-8.54462	3.32e-13	1.04e-10	19.6668	0.639156	0.236767	-0.402389	5	136374727	F	II	SPOCK1	Body	opensea	Body-opensea		NA	TRUE
cg07576142	0.566146	0.70543	8.54312	3.35e-13	1.04e-10	19.6598	0.177028	0.743173	0.566146	13	93879769	R	II	GPC6	1stExon	island	1stExon-island	chr13:93879245-93880877	TRUE	NA
cg04236924	-0.424458	0.402055	-8.54274	3.35e-13	1.05e-10	19.658	0.798216	0.373758	-0.424458	11	34951024	F	II	PDHX	Body	opensea	Body-opensea		NA	TRUE
cg21277995	0.535372	0.670678	8.54188	3.37e-13	1.05e-10	19.654	0.170997	0.706369	0.535372	6	393239	R	I	IRF4	Body	island	Body-island	chr6:391188-393790	NA	NA
cg26924825	0.388906	0.687261	8.54122	3.38e-13	1.05e-10	19.6509	0.324282	0.713188	0.388906	16	67977865	R	II	SLC12A4	3'UTR	opensea	3'UTR-opensea		TRUE	TRUE
cg16587616	0.365806	0.659446	8.54044	3.39e-13	1.05e-10	19.6472	0.318027	0.683833	0.365806	6	62996022	F	I	KHDRBS2	1stExon	island	1stExon-island	chr6:62995855-62996228	NA	NA	high-CpG:63053912-63054110
cg03283235	-0.366757	0.30464	-8.53424	3.49e-13	1.08e-10	19.6183	0.646947	0.28019	-0.366757	12	130354828	F	II	TMEM132D	Body	opensea	Body-opensea		NA	TRUE
cg17360680	-0.444883	0.308046	-8.52756	3.61e-13	1.12e-10	19.5872	0.723269	0.278387	-0.444883	12	53069734	F	II	KRT1	Body	opensea	Body-opensea		NA	NA			rs66514557
cg09044294	-0.459147	0.415404	-8.52664	3.62e-13	1.12e-10	19.5829	0.843941	0.384794	-0.459147	2	50234533	R	II	NRXN1	Body	opensea	Body-opensea		NA	TRUE
cg27180974	-0.327243	0.427121	-8.52606	3.63e-13	1.12e-10	19.5802	0.732547	0.405304	-0.327243	6	4932189	F	II	CDYL	Body	opensea	Body-opensea		NA	TRUE
cg07033372	0.279475	0.54254	8.5216	3.71e-13	1.15e-10	19.5594	0.281697	0.561172	0.279475	20	37353032	R	I	SLC32A1	TSS200	island	TSS200-island	chr20:37352130-37357372	NA	NA
cg16431978	-0.31504	0.272265	-8.51858	3.76e-13	1.16e-10	19.5453	0.566303	0.251263	-0.31504	21	31797932	F	II	KRTAP13-3	1stExon	opensea	1stExon-opensea		NA	NA		rs74823159
cg20484417	-0.540834	0.344936	-8.50712	3.97e-13	1.22e-10	19.4919	0.849714	0.30888	-0.540834	12	81763492	F	II	PPFIA2	Body	opensea	Body-opensea		NA	NA
cg16626067	0.583275	0.620626	8.50346	4.04e-13	1.24e-10	19.4748	0.0762361	0.659511	0.583275	16	66613266	R	I	CMTM2	TSS200	island	TSS200-island	chr16:66612749-66613412	NA	NA
cg11947981	0.460435	0.605687	8.50279	4.06e-13	1.24e-10	19.4717	0.175948	0.636383	0.460435	2	182322749	R	II	ITGA4	Body	island	Body-island	chr2:182321761-182323029	NA	NA
cg00160262	-0.400371	0.339112	-8.5002	4.11e-13	1.26e-10	19.4596	0.712791	0.312421	-0.400371	1	158533225	F	II	OR6P1	1stExon	opensea	1stExon-opensea		NA	NA
cg03976877	0.623613	0.656905	8.49983	4.11e-13	1.26e-10	19.4579	0.0748661	0.698479	0.623613	7	158937610	F	I	VIPR2	1stExon	island	1stExon-island	chr7:158936507-158938492	NA	NA
cg09410234	0.445594	0.613617	8.49078	4.29e-13	1.31e-10	19.4157	0.19773	0.643324	0.445594	1	111217715	F	II	KCNA3	TSS200	island	TSS200-island	chr1:111216244-111217937	NA	NA
cg09695033	0.385699	0.582081	8.48384	4.44e-13	1.35e-10	19.3833	0.222095	0.607794	0.385699	2	29337988	R	II	CLIP4	TSS1500	island	TSS1500-island	chr2:29337983-29338909	TRUE	NA
cg26587228	-0.326543	0.236089	-8.48182	4.48e-13	1.36e-10	19.3739	0.540862	0.214319	-0.326543	19	57641846	F	II	USP29	Body	opensea	Body-opensea		NA	NA		rs74511605
cg10406295	0.405362	0.691472	8.48127	4.49e-13	1.36e-10	19.3713	0.313134	0.718496	0.405362	8	41167113	F	II	SFRP1	TSS200	island	TSS200-island	chr8:41165852-41167140	TRUE	NA	high-CpG:41285990-41286287
cg00980058	-0.326213	0.196749	-8.46971	4.75e-13	1.44e-10	19.3175	0.501215	0.175002	-0.326213	1	233248709	F	II	PCNXL2	Body	opensea	Body-opensea		TRUE	TRUE		rs76525107
cg11983942	-0.284527	0.272022	-8.4667	4.81e-13	1.45e-10	19.3034	0.53758	0.253054	-0.284527	11	132946934	F	II	OPCML	Body	opensea	Body-opensea		NA	NA
cg16361867	-0.441699	0.252342	-8.46636	4.82e-13	1.45e-10	19.3019	0.664595	0.222895	-0.441699	11	120581355	R	II	GRIK4	Body	opensea	Body-opensea		TRUE	TRUE
cg19319487	-0.480161	0.240098	-8.46547	4.84e-13	1.46e-10	19.2977	0.688249	0.208088	-0.480161	11	73232747	F	II	FAM168A	5'UTR	opensea	5'UTR-opensea		NA	TRUE
cg03707955	-0.365995	0.324298	-8.46526	4.85e-13	1.46e-10	19.2967	0.665893	0.299898	-0.365995	15	61237076	R	II	RORA	Body	opensea	Body-opensea		NA	NA
cg16330450	0.443285	0.651598	8.46457	4.86e-13	1.46e-10	19.2935	0.237865	0.681151	0.443285	8	53852030	R	II	NPBWR1	TSS1500	island	TSS1500-island	chr8:53851701-53854426	NA	NA
cg16361253	-0.334755	0.328119	-8.4516	5.17e-13	1.55e-10	19.2331	0.640556	0.305802	-0.334755	6	47624276	R	II	GPR111	TSS200	opensea	TSS200-opensea		NA	NA
cg25724283	0.381526	0.528248	8.44917	5.23e-13	1.56e-10	19.2217	0.172157	0.553683	0.381526	13	36705475	R	I	DCLK1	TSS200	island	TSS200-island	chr13:36705040-36705707	TRUE	TRUE	high-CpG:35603432-35603520
cg11267802	-0.386556	0.221372	-8.44817	5.26e-13	1.57e-10	19.2171	0.582158	0.195602	-0.386556	1	153123593	R	II	SPRR2G	TSS200	opensea	TSS200-opensea		NA	NA
cg04527202	-0.31016	0.287551	-8.44613	5.31e-13	1.58e-10	19.2076	0.577034	0.266873	-0.31016	7	48963443	F	II	CDC14C	TSS1500	shore	TSS1500-shore	chr7:48963967-48964348	NA	NA			rs75630537
cg18631301	-0.455715	0.290832	-8.4456	5.32e-13	1.58e-10	19.2051	0.716166	0.260451	-0.455715	5	15521782	R	II	FBXL7	Body	opensea	Body-opensea		NA	TRUE
cg03729251	0.235085	0.861876	8.4449	5.34e-13	1.59e-10	19.2018	0.642464	0.877549	0.235085	4	151501035	F	I	LRBA	Body	island	Body-island	chr4:151500763-151501299	NA	TRUE
cg03372603	0.297983	0.857292	8.44487	5.34e-13	1.59e-10	19.2017	0.579174	0.877158	0.297983	3	25639601	R	II	TOP2B	3'UTR	opensea	3'UTR-opensea		NA	NA
cg00128482	-0.353186	0.228316	-8.43742	5.53e-13	1.63e-10	19.167	0.557956	0.20477	-0.353186	8	75737456	R	II	PI15	5'UTR	opensea	5'UTR-opensea		NA	NA
cg19878627	0.28822	0.802222	8.4366	5.55e-13	1.64e-10	19.1632	0.533216	0.821436	0.28822	2	54087184	F	I	LOC100302652	TSS200	island	TSS200-island	chr2:54086776-54087266	NA	TRUE	high-CpG:53940607-53940837
cg20377305	0.360701	0.628014	8.4349	5.6e-13	1.65e-10	19.1552	0.291359	0.65206	0.360701	7	96650668	R	I	DLX5	Body	island	Body-island	chr7:96650221-96651551	NA	NA
cg15832662	-0.241994	0.152938	-8.43479	5.6e-13	1.65e-10	19.1548	0.378799	0.136805	-0.241994	11	63448437	R	II	RTN3	TSS1500	shore	TSS1500-shore	chr11:63448704-63449386	NA	NA
cg18115507	0.40974	0.555351	8.43424	5.62e-13	1.65e-10	19.1522	0.172927	0.582667	0.40974	13	102069169	R	I	NALCN	TSS1500	island	TSS1500-island	chr13:102068116-102069258	TRUE	NA
cg06151165	0.484885	0.624115	8.43362	5.63e-13	1.65e-10	19.1493	0.171556	0.656441	0.484885	20	25062254	R	II	VSX1	Body	island	Body-island	chr20:25061761-25062928	TRUE	NA
cg09124223	0.309212	0.550797	8.43229	5.67e-13	1.66e-10	19.1431	0.262199	0.571411	0.309212	7	153749738	R	I	DPP6	Body	island	Body-island	chr7:153748407-153750444	NA	NA	high-CpG:153380652-153380683
cg23095743	0.494229	0.62217	8.43201	5.68e-13	1.66e-10	19.1418	0.16089	0.655119	0.494229	10	104000831	F	I	PITX3	5'UTR	island	5'UTR-island	chr10:104000254-104001741	NA	NA
cg15336765	0.535109	0.558082	8.42934	5.75e-13	1.68e-10	19.1293	0.0586471	0.593756	0.535109	12	50355307	R	I	AQP5	1stExon	island	1stExon-island	chr12:50354839-50356163	NA	NA
cg04747226	0.609171	0.63736	8.42835	5.78e-13	1.68e-10	19.1248	0.0688002	0.677972	0.609171	11	105481319	R	I	GRIA4	5'UTR	island	5'UTR-island	chr11:105481126-105481422	NA	NA
cg22557725	-0.369595	0.284983	-8.42777	5.79e-13	1.69e-10	19.122	0.629938	0.260343	-0.369595	10	60368369	R	II	BICC1	Body	opensea	Body-opensea		NA	TRUE
cg12493906	-0.463818	0.393574	-8.42699	5.81e-13	1.69e-10	19.1184	0.826471	0.362653	-0.463818	11	5009311	F	II	MMP26	TSS200	opensea	TSS200-opensea		NA	NA
cg24926465	-0.518515	0.299521	-8.42394	5.9e-13	1.71e-10	19.1042	0.783468	0.264953	-0.518515	3	156007787	R	II	KCNAB1	TSS1500	shore	TSS1500-shore	chr3:156008991-156009320	NA	NA
cg04476891	-0.418357	0.240173	-8.4225	5.94e-13	1.72e-10	19.0975	0.63064	0.212282	-0.418357	20	29994173	F	II	DEFB121	TSS200	opensea	TSS200-opensea		NA	NA
cg12060744	0.392239	0.723876	8.41802	6.07e-13	1.76e-10	19.0766	0.357786	0.750025	0.392239	19	58095581	R	I	ZIK1	TSS200	island	TSS200-island	chr19:58094739-58095764	TRUE	NA
cg17226446	0.378239	0.707851	8.41799	6.07e-13	1.76e-10	19.0765	0.354829	0.733067	0.378239	4	154408845	R	II	KIAA0922	Body	opensea	Body-opensea		NA	TRUE
cg17519477	-0.347447	0.247208	-8.41399	6.18e-13	1.79e-10	19.0578	0.571492	0.224045	-0.347447	10	83848597	F	II	NRG3	Body	opensea	Body-opensea		NA	TRUE
cg00491064	-0.366782	0.33379	-8.4057	6.43e-13	1.86e-10	19.0192	0.67612	0.309337	-0.366782	11	19681786	R	II	NAV2	Body	opensea	Body-opensea		TRUE	TRUE
cg07382998	-0.3191	0.191347	-8.40039	6.59e-13	1.9e-10	18.9945	0.489174	0.170074	-0.3191	17	76880071	R	II	TIMP2	Body	opensea	Body-opensea		NA	TRUE
cg15811371	-0.297036	0.219303	-8.39988	6.61e-13	1.9e-10	18.9921	0.496536	0.1995	-0.297036	19	9093198	R	II	MUC16	TSS1500	opensea	TSS1500-opensea		NA	NA
cg08159594	-0.322343	0.183308	-8.39652	6.72e-13	1.93e-10	18.9765	0.484161	0.161818	-0.322343	7	102790168	F	II	NAPEPLD	TSS1500	shore	TSS1500-shore	chr7:102789395-102790120	NA	NA
cg15644671	0.266907	0.827439	8.3962	6.73e-13	1.93e-10	18.975	0.578326	0.845233	0.266907	10	94819989	R	II	CYP26C1	TSS1500	shore	TSS1500-shore	chr10:94820026-94823252	NA	NA
cg14793844	-0.37578	0.252599	-8.39359	6.81e-13	1.95e-10	18.9628	0.603327	0.227547	-0.37578	2	100516880	R	II	AFF3	Body	opensea	Body-opensea		NA	TRUE
cg07792478	0.268528	0.812497	8.39293	6.83e-13	1.96e-10	18.9598	0.561871	0.830398	0.268528	8	65290484	F	I	MIR124-2	TSS1500	island	TSS1500-island	chr8:65290108-65290946	NA	NA
cg04419610	0.452064	0.556568	8.39167	6.87e-13	1.96e-10	18.9539	0.134642	0.586706	0.452064	19	48946564	F	I	GRIN2D	Body	island	Body-island	chr19:48945800-48947636	NA	NA
cg16757984	-0.443003	0.418285	-8.39166	6.87e-13	1.96e-10	18.9538	0.831754	0.388751	-0.443003	17	38257936	R	II	NR1D1	TSS1500	shore	TSS1500-shore	chr17:38256635-38257082	NA	NA
cg26983710	0.368537	0.56486	8.38977	6.94e-13	1.98e-10	18.9451	0.220892	0.589429	0.368537	2	154728202	R	I	GALNT13	TSS1500	island	TSS1500-island	chr2:154727906-154728271	NA	NA
cg01046104	0.317122	0.680544	8.38905	6.96e-13	1.98e-10	18.9417	0.384563	0.701685	0.317122	19	58095588	R	II	ZIK1	TSS200	island	TSS200-island	chr19:58094739-58095764	TRUE	NA
cg02593932	0.377143	0.544357	8.38842	6.98e-13	1.99e-10	18.9388	0.192357	0.5695	0.377143	2	154728308	F	II	GALNT13	TSS200	shore	TSS200-shore	chr2:154728944-154729328	NA	NA
cg21900495	0.627718	0.638683	8.38733	7.02e-13	2e-10	18.9337	0.0528124	0.680531	0.627718	13	28498161	R	II	PDX1	Body	shore	Body-shore	chr13:28498226-28499046	NA	NA
cg21049958	-0.331269	0.306383	-8.38258	7.18e-13	2.04e-10	18.9115	0.615568	0.284299	-0.331269	19	42134128	R	II	CEACAM4	TSS1500	opensea	TSS1500-opensea		NA	NA
cg23879118	-0.250688	0.186907	-8.37271	7.52e-13	2.13e-10	18.8656	0.420883	0.170195	-0.250688	11	67414373	R	I	ACY3	Body	opensea	Body-opensea		NA	NA
cg02412345	0.33344	0.828168	8.3702	7.61e-13	2.15e-10	18.8539	0.516957	0.850398	0.33344	8	21780678	F	II	XPO7	Body	shelf	Body-shelf	chr8:21776842-21777942	NA	NA
cg00355281	0.400296	0.580337	8.36933	7.64e-13	2.16e-10	18.8499	0.206727	0.607023	0.400296	7	24323767	F	II	NPY	TSS200	island	TSS200-island	chr7:24323558-24325080	NA	NA
cg20415809	0.535001	0.661703	8.36925	7.64e-13	2.16e-10	18.8495	0.162368	0.697369	0.535001	2	182321855	F	II	ITGA4	5'UTR	island	5'UTR-island	chr2:182321761-182323029	TRUE	TRUE
cg08660562	-0.489819	0.406524	-8.36689	7.73e-13	2.18e-10	18.8385	0.863689	0.37387	-0.489819	12	66627900	F	II	IRAK3	Body	opensea	Body-opensea		TRUE	NA
cg13951664	-0.491019	0.272209	-8.36389	7.84e-13	2.2e-10	18.8245	0.730493	0.239475	-0.491019	21	15914403	F	II	SAMSN1	Body	opensea	Body-opensea		NA	NA		rs72008261
cg02348449	-0.397006	0.428012	-8.36003	7.99e-13	2.23e-10	18.8066	0.798551	0.401545	-0.397006	19	58630429	R	II	ZSCAN18	TSS1500	shore	TSS1500-shore	chr19:58629309-58630241	NA	NA
cg00939495	0.312326	0.599597	8.35992	7.99e-13	2.23e-10	18.8061	0.308093	0.620419	0.312326	4	9783398	F	I	DRD5	1stExon	island	1stExon-island	chr4:9783035-9784960	TRUE	NA		rs2076907
cg16302790	0.616297	0.642134	8.35959	8e-13	2.23e-10	18.8045	0.066924	0.683221	0.616297	13	28498334	R	II	PDX1	Body	island	Body-island	chr13:28498226-28499046	NA	NA		rs9805632	rs75034644
cg05445326	-0.550599	0.415103	-8.35185	8.3e-13	2.31e-10	18.7685	0.928995	0.378396	-0.550599	3	196065569	F	II	TM4SF19	TSS1500	opensea	TSS1500-opensea		NA	NA
cg20752831	-0.268668	0.232502	-8.34899	8.42e-13	2.34e-10	18.7552	0.483259	0.214591	-0.268668	20	43382731	F	II	RIMS4	3'UTR	shelf	3'UTR-shelf	chr20:43378668-43379438	NA	NA
cg08310581	0.281071	0.783921	8.34855	8.43e-13	2.34e-10	18.7531	0.521589	0.80266	0.281071	2	131797438	R	I	ARHGEF4	Body	island	Body-island	chr2:131797362-131798088	NA	NA
cg12235260	-0.410155	0.456938	-8.34806	8.45e-13	2.35e-10	18.7509	0.83975	0.429595	-0.410155	17	48845052	R	II	C17orf73	TSS200	opensea	TSS200-opensea		NA	NA
cg01323148	0.513491	0.675424	8.34545	8.56e-13	2.37e-10	18.7387	0.196166	0.709657	0.513491	2	206551212	R	II	NRP2	Body	island	Body-island	chr2:206549599-206551316	NA	NA
cg17220055	-0.284636	0.236679	-8.34276	8.67e-13	2.4e-10	18.7262	0.50234	0.217703	-0.284636	1	42248998	R	II	HIVEP3	5'UTR	opensea	5'UTR-opensea		TRUE	TRUE
cg16964025	0.381735	0.59857	8.3426	8.67e-13	2.4e-10	18.7254	0.242284	0.624019	0.381735	7	157482215	F	II	PTPRN2	Body	island	Body-island	chr7:157476886-157486719	NA	NA
cg12098441	-0.375	0.299438	-8.3418	8.71e-13	2.41e-10	18.7217	0.649438	0.274438	-0.375	6	119217672	R	II	ASF1A	Body	shore	Body-shore	chr6:119215454-119216457	NA	TRUE
cg07894334	-0.272922	0.109843	-8.34166	8.71e-13	2.41e-10	18.7211	0.36457	0.0916481	-0.272922	2	46925333	F	I	SOCS5	TSS1500	shore	TSS1500-shore	chr2:46925898-46926969	NA	NA		rs41452946
cg13962321	0.264806	0.56241	8.33963	8.8e-13	2.43e-10	18.7117	0.315258	0.580064	0.264806	1	149399174	F	II	HIST2H2BF	1stExon	island	1stExon-island	chr1:149398825-149399250	TRUE	NA
cg08264266	-0.522381	0.361963	-8.33892	8.83e-13	2.43e-10	18.7083	0.849519	0.327138	-0.522381	6	124288527	F	II	NKAIN2	Body	opensea	Body-opensea		NA	TRUE
cg11969108	-0.424214	0.249483	-8.33702	8.91e-13	2.45e-10	18.6995	0.645416	0.221202	-0.424214	7	154582418	F	II	DPP6	Body	shelf	Body-shelf	chr7:154585682-154586336	NA	NA
cg14018648	-0.323967	0.296527	-8.33147	9.14e-13	2.51e-10	18.6737	0.598896	0.274929	-0.323967	17	7083015	R	II	ASGR1	TSS200	opensea	TSS200-opensea		NA	NA
cg06393354	-0.509446	0.35572	-8.33066	9.18e-13	2.52e-10	18.6699	0.831203	0.321757	-0.509446	1	248366332	F	II	OR2M3	TSS200	opensea	TSS200-opensea		NA	NA
cg19321696	-0.444175	0.330015	-8.33035	9.19e-13	2.52e-10	18.6685	0.744578	0.300403	-0.444175	10	129350922	F	II	NPS	3'UTR	opensea	3'UTR-opensea		NA	NA
cg23749856	0.509939	0.579076	8.32917	9.24e-13	2.53e-10	18.663	0.103132	0.613072	0.509939	3	142839837	F	II	CHST2	Body	island	Body-island	chr3:142837885-142840838	NA	NA
cg12742178	-0.455208	0.338706	-8.32635	9.37e-13	2.56e-10	18.6498	0.763566	0.308358	-0.455208	12	102815929	R	II	IGF1	Body	opensea	Body-opensea		NA	TRUE
cg10145449	-0.408949	0.502156	-8.31634	9.82e-13	2.67e-10	18.6032	0.883841	0.474892	-0.408949	8	145101671	R	I	SPATC1	Body	island	Body-island	chr8:145101631-145101834	NA	NA
cg07276388	-0.397221	0.322028	-8.31588	9.85e-13	2.67e-10	18.6011	0.692767	0.295546	-0.397221	3	54940606	R	II	CACNA2D3	Body	opensea	Body-opensea		NA	TRUE			rs77308027
cg08254089	-0.391677	0.272679	-8.31474	9.9e-13	2.68e-10	18.5958	0.638244	0.246567	-0.391677	20	36933189	F	II	BPI	Body	opensea	Body-opensea		NA	NA
cg19190699	0.300627	0.712866	8.30624	1.03e-12	2.79e-10	18.5563	0.432281	0.732908	0.300627	15	101514156	F	II	LRRK1	Body	island	Body-island	chr15:101513245-101514323	NA	NA		rs28468535	rs76356473
cg18755296	0.414053	0.589525	8.30399	1.04e-12	2.81e-10	18.5458	0.203076	0.617129	0.414053	8	53852446	F	I	NPBWR1	TSS200	island	TSS200-island	chr8:53851701-53854426	NA	NA
cg14749465	0.4496	0.583806	8.30306	1.05e-12	2.82e-10	18.5415	0.16418	0.61378	0.4496	11	20690720	R	I	NELL1	TSS1500	island	TSS1500-island	chr11:20690579-20691845	NA	NA
cg19810715	-0.401966	0.425234	-8.30305	1.05e-12	2.82e-10	18.5415	0.800402	0.398436	-0.401966	17	55483844	F	II	MSI2	Body	opensea	Body-opensea		NA	TRUE
cg14705695	-0.538666	0.327531	-8.30184	1.05e-12	2.83e-10	18.5358	0.830286	0.29162	-0.538666	11	88911467	F	II	TYR	1stExon	opensea	1stExon-opensea		NA	NA		rs13312741	rs61753256
cg06876648	-0.338349	0.353155	-8.29496	1.09e-12	2.92e-10	18.5038	0.668947	0.330598	-0.338349	17	77181544	R	II	HRNBP3	5'UTR	shore	5'UTR-shore	chr17:77178828-77180229	NA	NA
cg26530498	0.390061	0.614029	8.29325	1.1e-12	2.94e-10	18.4959	0.249972	0.640033	0.390061	2	119916431	F	II	C1QL2	1stExon	island	1stExon-island	chr2:119914126-119916663	NA	NA
cg08323075	0.382934	0.722131	8.29283	1.1e-12	2.94e-10	18.4939	0.364727	0.74766	0.382934	4	5053504	F	I	STK32B	TSS200	island	TSS200-island	chr4:5053230-5054092	NA	NA
cg03440799	-0.3988	0.422951	-8.29147	1.11e-12	2.96e-10	18.4876	0.795163	0.396364	-0.3988	1	179334176	R	II	C1orf125	TSS1500	shore	TSS1500-shore	chr1:179334794-179335338	NA	NA
cg25696807	-0.378072	0.216037	-8.2912	1.11e-12	2.96e-10	18.4863	0.568904	0.190832	-0.378072	X	145109374	R	II	MIR891A	Body	opensea	Body-opensea		NA	NA
cg03494634	-0.367052	0.255655	-8.28976	1.11e-12	2.97e-10	18.4796	0.598237	0.231185	-0.367052	19	9238958	R	II	OR7G3	TSS1500	opensea	TSS1500-opensea		NA	NA
cg16703956	0.323279	0.681662	8.28967	1.11e-12	2.97e-10	18.4792	0.379935	0.703214	0.323279	5	1446217	F	I	SLC6A3	TSS1500	island	TSS1500-island	chr5:1444678-1446648	TRUE	NA			rs2735852
cg10778841	0.264758	0.622609	8.28705	1.13e-12	3.01e-10	18.467	0.375501	0.640259	0.264758	10	106401319	R	I	SORCS3	1stExon	island	1stExon-island	chr10:106399567-106402812	NA	NA	high-CpG:106391036-106391354
cg07664999	-0.501061	0.260746	-8.28442	1.14e-12	3.04e-10	18.4548	0.728403	0.227342	-0.501061	8	105264286	F	II	RIMS2	3'UTR	opensea	3'UTR-opensea		NA	NA
cg22732253	0.254784	0.646597	8.28287	1.15e-12	3.06e-10	18.4476	0.408798	0.663582	0.254784	2	63280164	R	II	OTX1	Body	shore	Body-shore	chr2:63281034-63281347	NA	NA
cg08266366	0.460257	0.529464	8.28038	1.17e-12	3.09e-10	18.436	0.0998904	0.560147	0.460257	12	50354998	R	I	AQP5	TSS1500	island	TSS1500-island	chr12:50354839-50356163	NA	NA
cg12769118	-0.421977	0.273656	-8.27538	1.19e-12	3.16e-10	18.4128	0.667501	0.245524	-0.421977	1	247712377	R	II	C1orf150	TSS200	opensea	TSS200-opensea		NA	NA
cg12673103	0.390854	0.667556	8.26962	1.23e-12	3.25e-10	18.386	0.302759	0.693613	0.390854	5	134364717	R	II	PITX1	Body	island	Body-island	chr5:134363092-134365146	NA	NA
cg17716699	0.238587	0.892954	8.26607	1.25e-12	3.3e-10	18.3695	0.670273	0.90886	0.238587	7	907864	F	I	UNC84A	Body	shore	Body-shore	chr7:905608-905886	NA	NA		rs4721962
cg24575234	0.324506	0.684863	8.26589	1.25e-12	3.3e-10	18.3686	0.381991	0.706497	0.324506	7	136553884	R	II	CHRM2	1stExon	island	1stExon-island	chr7:136553854-136556194	NA	NA
cg05546863	0.40241	0.530602	8.26379	1.26e-12	3.33e-10	18.3589	0.15502	0.557429	0.40241	16	66613220	R	I	CMTM2	TSS200	island	TSS200-island	chr16:66612749-66613412	NA	NA
cg14175690	0.629691	0.694134	8.25838	1.29e-12	3.4e-10	18.3337	0.106423	0.736114	0.629691	1	119527638	R	I	TBX15	5'UTR	shore	5'UTR-shore	chr1:119526782-119527192	NA	NA			rs73011329
cg10792987	0.379723	0.573218	8.25818	1.29e-12	3.41e-10	18.3328	0.218809	0.598533	0.379723	19	18575406	F	II	ELL	Body	shelf	Body-shelf	chr19:18572408-18572619	TRUE	NA		rs7246788
cg14672084	0.506579	0.859188	8.25656	1.3e-12	3.42e-10	18.3253	0.386381	0.89296	0.506579	5	140857941	F	I	PCDHGA4	Body	island	Body-island	chr5:140857864-140858065	NA	TRUE		rs2530208
cg14542503	-0.241606	0.223888	-8.25493	1.31e-12	3.44e-10	18.3177	0.449386	0.207781	-0.241606	X	79270225	R	II	TBX22	TSS200	opensea	TSS200-opensea		NA	NA
cg00423453	-0.370827	0.325642	-8.25287	1.33e-12	3.47e-10	18.3081	0.671748	0.300921	-0.370827	11	5372944	R	II	OR51B6	1stExon	opensea	1stExon-opensea		NA	NA
cg18563987	-0.341152	0.334785	-8.25195	1.33e-12	3.48e-10	18.3038	0.653193	0.312041	-0.341152	17	73696509	R	II	SAP30BP	Body	opensea	Body-opensea		TRUE	TRUE
cg25362050	-0.318029	0.366885	-8.25105	1.34e-12	3.49e-10	18.2996	0.663712	0.345683	-0.318029	17	38470900	F	II	RARA	5'UTR	shelf	5'UTR-shelf	chr17:38472958-38473201	TRUE	TRUE
cg04329382	-0.374383	0.301443	-8.2506	1.34e-12	3.49e-10	18.2976	0.650867	0.276485	-0.374383	22	46480891	R	II	LOC400931	TSS1500	shore	TSS1500-shore	chr22:46481815-46482024	TRUE	NA
cg22319311	0.280499	0.576612	8.24928	1.35e-12	3.51e-10	18.2914	0.314813	0.595312	0.280499	8	98290310	F	I	TSPYL5	TSS200	island	TSS200-island	chr8:98289604-98290404	TRUE	NA		rs2028480
cg08273233	-0.277596	0.230595	-8.24584	1.37e-12	3.57e-10	18.2754	0.489684	0.212089	-0.277596	6	87724979	R	II	HTR1E	5'UTR	opensea	5'UTR-opensea		NA	NA
cg01273384	-0.330236	0.347535	-8.24267	1.39e-12	3.62e-10	18.2607	0.655756	0.325519	-0.330236	20	60529758	R	II	MIR1257	TSS1500	opensea	TSS1500-opensea		NA	NA
cg04062040	0.32957	0.823818	8.23891	1.42e-12	3.68e-10	18.2432	0.516219	0.845789	0.32957	2	103343421	R	II	MFSD9	Body	opensea	Body-opensea		NA	TRUE
cg10576245	-0.443273	0.240587	-8.2373	1.43e-12	3.7e-10	18.2358	0.654309	0.211036	-0.443273	1	233249267	R	II	PCNXL2	Body	opensea	Body-opensea		TRUE	TRUE
cg27130665	-0.439927	0.29753	-8.23672	1.43e-12	3.71e-10	18.2331	0.708129	0.268202	-0.439927	11	40316514	F	II	LRRC4C	TSS1500	opensea	TSS1500-opensea		NA	NA
cg08774368	0.532695	0.531103	8.23505	1.44e-12	3.73e-10	18.2253	0.0339209	0.566616	0.532695	3	142839578	F	I	CHST2	5'UTR	island	5'UTR-island	chr3:142837885-142840838	TRUE	NA
cg05316043	0.309408	0.403292	8.23359	1.45e-12	3.75e-10	18.2185	0.114512	0.423919	0.309408	10	83634974	R	I	NRG3	TSS200	island	TSS200-island	chr10:83633820-83635729	TRUE	NA	high-CpG:83624788-83624966
cg05472059	-0.34109	0.206791	-8.23287	1.46e-12	3.76e-10	18.2151	0.525142	0.184052	-0.34109	2	1054787	F	II	SNTG2	Body	shelf	Body-shelf	chr2:1052315-1052730	NA	NA
cg11130955	-0.487984	0.316066	-8.23255	1.46e-12	3.76e-10	18.2136	0.771517	0.283533	-0.487984	12	25656194	R	II	IFLTD1	Body	opensea	Body-opensea		NA	NA
cg05371578	0.267475	0.694053	8.23159	1.47e-12	3.77e-10	18.2092	0.44441	0.711885	0.267475	3	147128157	F	II	ZIC1	1stExon	island	1stExon-island	chr3:147126988-147128999	NA	TRUE	high-CpG:148610539-148610905
cg16783279	0.520532	0.611384	8.22553	1.51e-12	3.87e-10	18.1811	0.125554	0.646086	0.520532	10	125425625	R	I	GPR26	TSS1500	island	TSS1500-island	chr10:125425495-125426642	NA	TRUE
cg18315963	0.424314	0.566533	8.22419	1.52e-12	3.89e-10	18.1748	0.170507	0.594821	0.424314	4	30723455	R	II	PCDH7	1stExon	island	1stExon-island	chr4:30721204-30724842	NA	NA
cg19130189	-0.498419	0.326811	-8.22203	1.54e-12	3.93e-10	18.1648	0.792002	0.293583	-0.498419	8	89241632	F	II	MMP16	Body	opensea	Body-opensea		NA	TRUE
cg25161912	-0.432375	0.313653	-8.21943	1.55e-12	3.97e-10	18.1527	0.717203	0.284828	-0.432375	12	66220771	R	II	HMGA2	Body	shore	Body-shore	chr12:66217627-66220181	NA	NA
cg12213062	0.282722	0.72713	8.21763	1.57e-12	4e-10	18.1444	0.463256	0.745978	0.282722	2	220299653	F	I	SPEG	TSS200	island	TSS200-island	chr2:220299483-220300243	TRUE	TRUE
cg01618102	-0.481395	0.334833	-8.21639	1.58e-12	4.02e-10	18.1386	0.784135	0.30274	-0.481395	6	69717664	R	II	BAI3	Body	opensea	Body-opensea		NA	TRUE
cg25314624	-0.401702	0.437497	-8.21479	1.59e-12	4.05e-10	18.1312	0.812418	0.410717	-0.401702	10	95256917	F	II	CEP55	5'UTR	shore	5'UTR-shore	chr10:95256133-95256562	NA	NA
cg04174124	-0.274458	0.221241	-8.21326	1.6e-12	4.07e-10	18.124	0.477402	0.202944	-0.274458	8	143591042	R	II	BAI1	Body	shore	Body-shore	chr8:143591567-143592674	NA	NA
cg25330387	-0.522547	0.380983	-8.20906	1.63e-12	4.14e-10	18.1045	0.868693	0.346147	-0.522547	3	190039141	R	II	CLDN1	Body	shore	Body-shore	chr3:190039817-190040465	NA	NA
cg25160605	-0.415606	0.281803	-8.20388	1.67e-12	4.23e-10	18.0805	0.669702	0.254096	-0.415606	11	21087846	R	II	NELL1	Body	opensea	Body-opensea		NA	TRUE
cg06539006	-0.28585	0.230122	-8.20358	1.68e-12	4.23e-10	18.0791	0.496915	0.211065	-0.28585	2	207814687	F	II	CPO	Body	opensea	Body-opensea		NA	NA
cg04504205	-0.318993	0.223586	-8.20063	1.7e-12	4.28e-10	18.0654	0.521312	0.20232	-0.318993	20	45946429	R	II	ZMYND8	Body	opensea	Body-opensea		TRUE	TRUE
cg13467162	0.294741	0.474209	8.19813	1.72e-12	4.32e-10	18.0537	0.199118	0.493859	0.294741	11	65600888	R	I	SNX32	TSS1500	shore	TSS1500-shore	chr11:65601069-65601551	TRUE	NA
cg08044097	0.303499	0.662271	8.19765	1.72e-12	4.33e-10	18.0515	0.379005	0.682504	0.303499	8	55371013	R	II	SOX17	Body	island	Body-island	chr8:55370170-55372525	NA	TRUE
cg23509098	-0.482508	0.375585	-8.19758	1.72e-12	4.33e-10	18.0512	0.825925	0.343418	-0.482508	7	48068665	R	II	SUNC1	5'UTR	opensea	5'UTR-opensea		NA	NA
cg14626259	0.538638	0.650847	8.19714	1.73e-12	4.33e-10	18.0492	0.148119	0.686757	0.538638	21	38079019	R	II	SIM2	Body	shore	Body-shore	chr21:38079941-38081833	NA	TRUE
cg18369972	-0.244729	0.146663	-8.19712	1.73e-12	4.33e-10	18.0491	0.375077	0.130348	-0.244729	17	9940121	F	II	GAS7	Body	opensea	Body-opensea		NA	NA
cg24000437	-0.381034	0.31611	-8.19139	1.78e-12	4.44e-10	18.0225	0.671742	0.290708	-0.381034	1	152538857	R	II	LCE3E	5'UTR	opensea	5'UTR-opensea		NA	NA
cg11751707	0.384405	0.585754	8.18967	1.79e-12	4.47e-10	18.0145	0.226976	0.611381	0.384405	2	38302587	F	I	CYP1B1	5'UTR	island	5'UTR-island	chr2:38301276-38304518	NA	NA
cg18109485	-0.312937	0.262313	-8.18792	1.81e-12	4.51e-10	18.0063	0.554388	0.24145	-0.312937	11	93754390	R	II	HEPHL1	5'UTR	opensea	5'UTR-opensea		NA	NA
cg07540103	0.36641	0.665328	8.18656	1.82e-12	4.53e-10	18	0.323345	0.689756	0.36641	17	6679499	R	I	FBXO39	TSS200	island	TSS200-island	chr17:6679205-6679710	NA	TRUE
cg17408185	0.463425	0.708138	8.18648	1.82e-12	4.53e-10	17.9997	0.275608	0.739033	0.463425	10	15364093	R	II	FAM171A1	Body	opensea	Body-opensea		NA	TRUE			rs76304364
cg18065361	0.615583	0.600141	8.18501	1.83e-12	4.56e-10	17.9929	0.0255969	0.64118	0.615583	8	67344588	R	I	ADHFE1	TSS200	island	TSS200-island	chr8:67344497-67344989	TRUE	NA
cg09884635	-0.428292	0.418245	-8.1841	1.84e-12	4.58e-10	17.9886	0.817983	0.389692	-0.428292	5	132084068	R	II	CCNI2	Body	shore	Body-shore	chr5:132082873-132083911	NA	NA
cg07014174	-0.437958	0.356342	-8.1831	1.85e-12	4.6e-10	17.9839	0.765103	0.327145	-0.437958	21	32253760	R	II	KRTAP11-1	1stExon	opensea	1stExon-opensea		NA	NA
cg01856162	0.312566	0.684512	8.17866	1.89e-12	4.68e-10	17.9634	0.392783	0.705349	0.312566	2	233350940	R	I	ECEL1	Body	island	Body-island	chr2:233350278-233352974	NA	NA
cg02347881	-0.416223	0.265742	-8.17597	1.91e-12	4.74e-10	17.9509	0.654217	0.237994	-0.416223	13	91579373	R	II	LOC144776	TSS1500	opensea	TSS1500-opensea		NA	NA
cg03602297	-0.323863	0.246251	-8.17496	1.92e-12	4.75e-10	17.9462	0.548523	0.22466	-0.323863	2	30142128	F	II	ALK	Body	shore	Body-shore	chr2:30142831-30144624	NA	NA
cg16360836	-0.244025	0.156894	-8.17245	1.94e-12	4.81e-10	17.9345	0.384651	0.140625	-0.244025	2	240207606	R	II	HDAC4	Body	opensea	Body-opensea		NA	TRUE
cg11802013	-0.323082	0.486442	-8.17197	1.95e-12	4.81e-10	17.9323	0.787985	0.464904	-0.323082	11	69469175	F	II	CCND1	3'UTR	shore	3'UTR-shore	chr11:69468810-69469152	NA	NA		rs1803191
cg10805440	-0.422602	0.286772	-8.16945	1.97e-12	4.86e-10	17.9206	0.6812	0.258598	-0.422602	21	31710627	R	II	KRTAP27-1	TSS1500	opensea	TSS1500-opensea		NA	NA
cg23875663	-0.521399	0.28638	-8.16827	1.98e-12	4.88e-10	17.9151	0.773019	0.25162	-0.521399	20	17299350	F	II	PCSK2	Body	shelf	Body-shelf	chr20:17296125-17296531	NA	NA
cg21745092	-0.483109	0.299243	-8.16597	2e-12	4.93e-10	17.9045	0.750146	0.267036	-0.483109	8	68868519	R	II	PREX2	Body	shelf	Body-shelf	chr8:68864584-68864946	NA	NA
cg07697895	0.498526	0.625542	8.16458	2.02e-12	4.96e-10	17.898	0.160251	0.658777	0.498526	7	116963259	F	I	WNT2	Body	island	Body-island	chr7:116962841-116964803	NA	NA
cg26522894	-0.371048	0.262601	-8.16364	2.02e-12	4.98e-10	17.8936	0.608912	0.237864	-0.371048	12	130389541	F	II	TMEM132D	TSS1500	shore	TSS1500-shore	chr12:130387609-130389139	NA	NA
cg26509691	0.403334	0.536023	8.1597	2.06e-12	5.07e-10	17.8753	0.159578	0.562912	0.403334	5	134363516	R	II	PITX1	3'UTR	island	3'UTR-island	chr5:134363092-134365146	NA	TRUE
cg04996873	0.431496	0.643052	8.15886	2.07e-12	5.08e-10	17.8714	0.240323	0.671818	0.431496	1	14925992	F	II	KIAA1026	Body	island	Body-island	chr1:14924610-14925993	NA	NA
cg16993043	0.526352	0.568339	8.15754	2.08e-12	5.11e-10	17.8653	0.0770777	0.603429	0.526352	1	200008026	F	I	NR5A2	Body	shore	Body-shore	chr1:200008392-200009047	TRUE	NA
cg03312427	-0.311003	0.341404	-8.15738	2.09e-12	5.11e-10	17.8646	0.631674	0.320671	-0.311003	1	226778381	R	II	C1orf95	Body	opensea	Body-opensea		NA	TRUE
cg14094983	0.399107	0.623206	8.15396	2.12e-12	5.17e-10	17.8487	0.250706	0.649813	0.399107	7	8482099	F	I	NXPH1	Body	island	Body-island	chr7:8481974-8482762	NA	NA
cg16207673	-0.368165	0.258613	-8.15361	2.12e-12	5.18e-10	17.8471	0.602234	0.234069	-0.368165	12	108167730	F	II	ASCL4	TSS1500	shore	TSS1500-shore	chr12:108168986-108169570	NA	NA
cg19153095	-0.570371	0.331757	-8.14859	2.17e-12	5.28e-10	17.8238	0.864102	0.293732	-0.570371	8	106811143	F	II	ZFPM2	Body	opensea	Body-opensea		NA	NA
cg06873316	0.271044	0.551299	8.14689	2.19e-12	5.32e-10	17.8159	0.298325	0.569369	0.271044	11	20690682	F	I	NELL1	TSS1500	island	TSS1500-island	chr11:20690579-20691845	NA	NA
cg12778938	-0.513565	0.362806	-8.14566	2.2e-12	5.35e-10	17.8101	0.842133	0.328568	-0.513565	13	26140724	R	II	ATP8A2	Body	opensea	Body-opensea		NA	NA
cg03412618	-0.255815	0.429971	-8.14384	2.22e-12	5.38e-10	17.8017	0.668731	0.412916	-0.255815	22	46481099	F	II	LOC400931	TSS1500	shore	TSS1500-shore	chr22:46481815-46482024	TRUE	NA
cg03533472	-0.463195	0.199199	-8.14118	2.25e-12	5.44e-10	17.7894	0.631515	0.16832	-0.463195	16	46919112	R	I	GPT2	Body	shore	Body-shore	chr16:46917849-46918957	NA	NA
cg18187729	-0.34635	0.264402	-8.14094	2.25e-12	5.44e-10	17.7883	0.587662	0.241312	-0.34635	8	133117493	F	II	HHLA1	1stExon	opensea	1stExon-opensea		NA	NA
cg15949044	0.51512	0.593511	8.14025	2.26e-12	5.45e-10	17.785	0.112733	0.627852	0.51512	5	140864549	R	I	PCDHGA4	Body	island	Body-island	chr5:140864527-140864748	NA	TRUE
cg14215472	0.478394	0.548359	8.1393	2.27e-12	5.47e-10	17.7807	0.101858	0.580252	0.478394	17	27940404	F	II	ANKRD13B	Body	island	Body-island	chr17:27939298-27940770	NA	NA
cg00097146	0.384903	0.61468	8.13671	2.3e-12	5.53e-10	17.7686	0.255437	0.64034	0.384903	2	45171818	F	I	SIX3	Body	island	Body-island	chr2:45169505-45171884	TRUE	NA		rs338074
cg23056157	0.428052	0.697093	8.13599	2.31e-12	5.55e-10	17.7653	0.297579	0.72563	0.428052	13	102069010	R	II	NALCN	TSS200	island	TSS200-island	chr13:102068116-102069258	TRUE	NA
cg22711111	0.32927	0.672847	8.13566	2.31e-12	5.55e-10	17.7638	0.365529	0.694799	0.32927	6	30139979	F	I	TRIM15	Body	island	Body-island	chr6:30139718-30140263	NA	TRUE
cg21170796	0.430901	0.686213	8.13532	2.32e-12	5.56e-10	17.7622	0.284039	0.714939	0.430901	1	119528164	F	II	TBX15	5'UTR	shore	5'UTR-shore	chr1:119529819-119530712	NA	NA
cg08090772	0.494905	0.607063	8.13486	2.32e-12	5.57e-10	17.7601	0.145152	0.640057	0.494905	8	67344640	R	II	ADHFE1	TSS200	island	TSS200-island	chr8:67344497-67344989	TRUE	NA
cg03771840	0.263094	0.811048	8.12783	2.4e-12	5.74e-10	17.7274	0.565493	0.828587	0.263094	6	30140145	R	I	TRIM15	3'UTR	island	3'UTR-island	chr6:30139718-30140263	NA	TRUE
cg12659981	-0.425654	0.278159	-8.12749	2.4e-12	5.74e-10	17.7258	0.675436	0.249782	-0.425654	5	166710712	R	II	ODZ2	TSS1500	opensea	TSS1500-opensea		NA	NA
cg05746014	-0.408711	0.343613	-8.12564	2.42e-12	5.78e-10	17.7173	0.725076	0.316365	-0.408711	6	107860875	F	II	SOBP	Body	opensea	Body-opensea		NA	TRUE
cg23968383	-0.30986	0.289067	-8.12394	2.44e-12	5.83e-10	17.7094	0.57827	0.26841	-0.30986	8	125984927	F	II	ZNF572	TSS1500	opensea	TSS1500-opensea		NA	NA
cg12238015	0.481114	0.595464	8.12121	2.47e-12	5.89e-10	17.6967	0.146424	0.627538	0.481114	13	28496812	F	II	PDX1	Body	shore	Body-shore	chr13:28498226-28499046	NA	NA
cg26194251	-0.436164	0.335237	-8.11845	2.51e-12	5.96e-10	17.6839	0.742323	0.30616	-0.436164	13	46402508	F	II	SIAH3	Body	opensea	Body-opensea		NA	TRUE
cg15026634	0.245922	0.726679	8.11778	2.52e-12	5.98e-10	17.6808	0.497152	0.743074	0.245922	2	63280097	F	II	OTX1	5'UTR	shore	5'UTR-shore	chr2:63281034-63281347	NA	NA		rs34187380
cg17368760	0.431842	0.581697	8.11734	2.52e-12	5.99e-10	17.6788	0.178645	0.610487	0.431842	20	23029287	R	I	THBD	1stExon	island	1stExon-island	chr20:23028403-23032218	NA	NA
cg07153665	0.395815	0.482974	8.11512	2.55e-12	6.04e-10	17.6685	0.113546	0.509362	0.395815	16	66613206	R	I	CMTM2	TSS200	island	TSS200-island	chr16:66612749-66613412	NA	NA
cg03225210	0.565084	0.690507	8.11386	2.56e-12	6.07e-10	17.6626	0.163095	0.728179	0.565084	7	143579951	R	I	FAM115A	5'UTR	shelf	5'UTR-shelf	chr7:143582125-143582610	TRUE	NA
cg17273588	-0.273637	0.235657	-8.11331	2.57e-12	6.08e-10	17.6601	0.491052	0.217415	-0.273637	2	100760351	R	II	AFF3	TSS1500	opensea	TSS1500-opensea		NA	NA
cg09734791	0.51205	0.558736	8.1099	2.61e-12	6.17e-10	17.6443	0.0808227	0.592872	0.51205	8	72756155	F	I	MSC	1stExon	island	1stExon-island	chr8:72755783-72756667	TRUE	NA	high-CpG:72918551-72919262
cg02181847	0.283229	0.530949	8.1091	2.62e-12	6.19e-10	17.6405	0.266602	0.549831	0.283229	6	10410284	F	II	TFAP2A	Body	island	Body-island	chr6:10410109-10410690	NA	NA
cg04612444	0.340549	0.632568	8.10659	2.65e-12	6.25e-10	17.6289	0.314722	0.655271	0.340549	8	57358713	R	I	PENK	5'UTR	island	5'UTR-island	chr8:57358126-57359415	NA	NA
cg02764897	-0.389579	0.33457	-8.1064	2.65e-12	6.25e-10	17.628	0.698177	0.308598	-0.389579	21	31768311	F	II	KRTAP13-1	TSS200	opensea	TSS200-opensea		NA	NA
cg16732787	0.26753	0.761063	8.10584	2.66e-12	6.26e-10	17.6254	0.511368	0.778899	0.26753	1	228785992	R	II	DUSP5P	Body	island	Body-island	chr1:228785986-228786204	NA	NA
cg08534016	-0.436805	0.294445	-8.10412	2.68e-12	6.3e-10	17.6175	0.70213	0.265325	-0.436805	5	35771584	F	II	SPEF2	Body	opensea	Body-opensea		NA	TRUE
cg14498745	-0.299605	0.260209	-8.10262	2.7e-12	6.34e-10	17.6105	0.53984	0.240235	-0.299605	7	142638303	F	II	KEL	3'UTR	opensea	3'UTR-opensea		NA	NA
cg01009664	0.341704	0.690551	8.10131	2.72e-12	6.38e-10	17.6044	0.371627	0.713332	0.341704	3	129693613	F	II	TRH	5'UTR	island	5'UTR-island	chr3:129693127-129694841	NA	TRUE		rs5656
cg18884037	0.48854	0.583114	8.10018	2.73e-12	6.41e-10	17.5992	0.127144	0.615684	0.48854	6	62996214	R	I	KHDRBS2	TSS200	island	TSS200-island	chr6:62995855-62996228	NA	NA
cg00388812	0.252501	0.65626	8.09408	2.81e-12	6.58e-10	17.5709	0.420592	0.673093	0.252501	8	99961376	R	II	OSR2	Body	island	Body-island	chr8:99960497-99961438	NA	TRUE
cg22476960	-0.331843	0.320033	-8.09136	2.85e-12	6.65e-10	17.5583	0.629752	0.29791	-0.331843	11	124134914	R	II	OR8G1	Body	opensea	Body-opensea		NA	NA
cg27158793	-0.440551	0.326377	-8.09127	2.85e-12	6.65e-10	17.5579	0.737558	0.297007	-0.440551	7	69434196	F	II	AUTS2	Body	opensea	Body-opensea		NA	TRUE
cg03609960	0.386429	0.604739	8.09046	2.86e-12	6.67e-10	17.5541	0.244072	0.630501	0.386429	12	99288805	F	II	ANKS1B	Body	island	Body-island	chr12:99288222-99289374	NA	NA
cg11783356	-0.334401	0.327815	-8.08837	2.89e-12	6.72e-10	17.5444	0.639922	0.305521	-0.334401	20	44313418	F	II	WFDC10B	3'UTR	opensea	3'UTR-opensea		NA	NA
cg02093112	0.352339	0.699876	8.08784	2.9e-12	6.73e-10	17.5419	0.371026	0.723365	0.352339	17	6679495	R	I	FBXO39	TSS200	island	TSS200-island	chr17:6679205-6679710	NA	TRUE
cg13689066	-0.339402	0.337353	-8.08539	2.93e-12	6.81e-10	17.5306	0.654129	0.314727	-0.339402	1	12167071	R	II	TNFRSF8	Body	opensea	Body-opensea		TRUE	NA
cg07137606	0.248389	0.74513	8.07723	3.05e-12	7.05e-10	17.4928	0.513301	0.761689	0.248389	1	242687018	R	II	PLD5	5'UTR	island	5'UTR-island	chr1:242686916-242687476	NA	NA
cg13246026	-0.393726	0.408033	-8.07057	3.14e-12	7.27e-10	17.4619	0.77551	0.381784	-0.393726	1	1267193	R	II	TAS1R3	Body	island	Body-island	chr1:1267085-1267286	NA	NA
cg01687040	-0.36446	0.279748	-8.06479	3.23e-12	7.45e-10	17.4351	0.61991	0.255451	-0.36446	12	55043559	R	II	DCD	TSS1500	opensea	TSS1500-opensea		NA	NA
cg06552160	-0.36705	0.320071	-8.06432	3.24e-12	7.45e-10	17.433	0.662651	0.295601	-0.36705	2	1926724	R	II	MYT1L	Body	opensea	Body-opensea		NA	NA	low-CpG:1905605-1905922
cg23689428	-0.263795	0.178159	-8.06411	3.24e-12	7.45e-10	17.432	0.424368	0.160572	-0.263795	2	121223964	R	I	LOC84931	TSS200	opensea	TSS200-opensea		NA	TRUE
cg16193203	0.31301	0.827797	8.06132	3.28e-12	7.55e-10	17.4191	0.535654	0.848665	0.31301	10	75313138	F	II	USP54	Body	opensea	Body-opensea		NA	NA
cg20787173	0.507254	0.628305	8.05979	3.31e-12	7.58e-10	17.4119	0.154868	0.662122	0.507254	6	133562475	F	I	EYA4	TSS200	island	TSS200-island	chr6:133562086-133563586	TRUE	NA
cg06132028	0.466747	0.526602	8.05866	3.33e-12	7.61e-10	17.4067	0.0909716	0.557719	0.466747	6	133562466	F	I	EYA4	TSS200	island	TSS200-island	chr6:133562086-133563586	TRUE	NA
cg11392848	-0.496914	0.299599	-8.05823	3.33e-12	7.62e-10	17.4047	0.763386	0.266472	-0.496914	8	49987774	F	II	C8orf22	Body	opensea	Body-opensea		NA	NA		rs72641628
cg02478448	0.299316	0.779576	8.05659	3.36e-12	7.67e-10	17.3971	0.500214	0.79953	0.299316	13	37006063	R	I	CCNA1	1stExon	island	1stExon-island	chr13:37005581-37006453	TRUE	TRUE
cg10786876	-0.625724	0.343791	-8.05488	3.39e-12	7.72e-10	17.3892	0.9278	0.302076	-0.625724	20	62121918	F	I	EEF1A2	Body	island	Body-island	chr20:62121858-62122079	NA	NA
cg10216615	0.353168	0.613908	8.05185	3.43e-12	7.81e-10	17.3752	0.284284	0.637452	0.353168	20	37353158	F	II	SLC32A1	5'UTR	island	5'UTR-island	chr20:37352130-37357372	NA	NA	high-CpG:36786512-36786581
cg04231019	-0.468755	0.284625	-8.05127	3.44e-12	7.82e-10	17.3725	0.72213	0.253375	-0.468755	16	20363009	R	II	UMOD	5'UTR	shelf	5'UTR-shelf	chr16:20359767-20360498	NA	NA
cg23727983	0.355533	0.697013	8.04796	3.5e-12	7.94e-10	17.3572	0.365182	0.720715	0.355533	11	125774082	R	I	DDX25	TSS200	shore	TSS200-shore	chr11:125774292-125774584	NA	NA
cg24461524	-0.319782	0.306619	-8.04619	3.53e-12	8e-10	17.349	0.605083	0.2853	-0.319782	19	4207451	R	II	ANKRD24	Body	opensea	Body-opensea		NA	NA
cg17617491	-0.286935	0.299006	-8.04326	3.58e-12	8.1e-10	17.3354	0.566812	0.279877	-0.286935	19	2607726	R	II	GNG7	5'UTR	island	5'UTR-island	chr19:2607725-2607967	NA	NA
cg26820055	0.474797	0.510879	8.04266	3.59e-12	8.11e-10	17.3326	0.067736	0.542533	0.474797	2	131721099	F	I	ARHGEF4	Body	island	Body-island	chr2:131720819-131721867	NA	NA
cg16732616	0.475283	0.575685	8.04234	3.59e-12	8.12e-10	17.3311	0.132088	0.607371	0.475283	1	50886782	R	I	DMRTA2	Body	island	Body-island	chr1:50884228-50891471	NA	NA
cg25214346	-0.26167	0.303887	-8.04067	3.62e-12	8.18e-10	17.3234	0.548112	0.286442	-0.26167	1	161207966	F	II	NR1I3	1stExon	opensea	1stExon-opensea		NA	NA
cg26071016	0.37043	0.600353	8.04031	3.63e-12	8.19e-10	17.3217	0.254619	0.625049	0.37043	1	111217785	R	II	KCNA3	TSS200	island	TSS200-island	chr1:111216244-111217937	NA	NA
cg16341266	-0.54256	0.330091	-8.03963	3.64e-12	8.21e-10	17.3185	0.83648	0.29392	-0.54256	7	147256367	F	II	MIR548I4	TSS1500	opensea	TSS1500-opensea		NA	NA
cg10902514	-0.448302	0.36138	-8.03742	3.68e-12	8.29e-10	17.3083	0.779795	0.331493	-0.448302	2	188211981	F	II	CALCRL	Body	opensea	Body-opensea		NA	NA
cg10553204	0.27942	0.89022	8.0366	3.69e-12	8.31e-10	17.3045	0.629427	0.908848	0.27942	2	20871195	R	I	GDF7	3'UTR	island	3'UTR-island	chr2:20870006-20871280	NA	NA			rs4666457
cg14780632	0.251916	0.819203	8.03464	3.73e-12	8.38e-10	17.2954	0.584082	0.835998	0.251916	11	65816521	F	I	GAL3ST3	5'UTR	island	5'UTR-island	chr11:65816404-65816665	NA	NA
cg18058689	0.462103	0.657989	8.03404	3.74e-12	8.4e-10	17.2927	0.226692	0.688795	0.462103	13	93879670	F	I	GPC6	1stExon	island	1stExon-island	chr13:93879245-93880877	TRUE	NA
cg15817440	-0.428616	0.378048	-8.03304	3.75e-12	8.43e-10	17.288	0.778089	0.349473	-0.428616	14	58599910	R	II	C14orf37	Body	opensea	Body-opensea		NA	NA
cg05414908	0.263481	0.796511	8.03282	3.76e-12	8.43e-10	17.287	0.550596	0.814077	0.263481	2	54087173	F	I	LOC100302652	TSS200	island	TSS200-island	chr2:54086776-54087266	NA	TRUE	high-CpG:53940607-53940837
cg26332560	0.26193	0.536398	8.03223	3.77e-12	8.45e-10	17.2843	0.29193	0.55386	0.26193	8	132052887	R	I	ADCY8	TSS200	island	TSS200-island	chr8:132052203-132054749	NA	NA
cg26885816	-0.454682	0.487485	-8.02913	3.82e-12	8.55e-10	17.2699	0.911855	0.457173	-0.454682	11	74303012	R	II	POLD3	TSS1500	shore	TSS1500-shore	chr11:74303529-74304040	NA	NA
cg26129110	-0.502429	0.351856	-8.02757	3.85e-12	8.6e-10	17.2627	0.82079	0.318361	-0.502429	5	7619983	F	II	ADCY2	Body	opensea	Body-opensea		NA	TRUE
cg26020982	-0.431513	0.237815	-8.02623	3.88e-12	8.64e-10	17.2565	0.64056	0.209047	-0.431513	1	152196106	R	II	HRNR	5'UTR	opensea	5'UTR-opensea		NA	NA
cg17037355	0.310829	0.694013	8.02205	3.95e-12	8.8e-10	17.2371	0.403906	0.714735	0.310829	20	3218545	R	II	SLC4A11	TSS200	shore	TSS200-shore	chr20:3218578-3220930	NA	NA
cg09557991	-0.381281	0.183113	-8.02198	3.96e-12	8.8e-10	17.2368	0.538976	0.157695	-0.381281	1	12227927	R	II	TNFRSF1B	Body	shore	Body-shore	chr1:12226876-12227712	TRUE	TRUE
cg10380289	0.366412	0.624423	8.02175	3.96e-12	8.8e-10	17.2357	0.282439	0.648851	0.366412	1	149399187	F	II	HIST2H2BF	1stExon	island	1stExon-island	chr1:149398825-149399250	TRUE	NA
cg12508343	0.423745	0.556718	8.01939	4e-12	8.89e-10	17.2248	0.161223	0.584968	0.423745	3	125076233	R	II	ZNF148	5'UTR	island	5'UTR-island	chr3:125075915-125076481	TRUE	TRUE
cg06667574	0.41247	0.76958	8.01225	4.14e-12	9.19e-10	17.1917	0.384608	0.797078	0.41247	19	51830634	R	II	IGLON5	Body	island	Body-island	chr19:51830064-51831145	TRUE	NA
cg10989763	0.495713	0.61635	8.00725	4.24e-12	9.39e-10	17.1686	0.153685	0.649397	0.495713	2	139537745	F	II	NXPH2	Body	island	Body-island	chr2:139537692-139538650	NA	TRUE
cg25890640	-0.31716	0.155118	-8.00667	4.25e-12	9.41e-10	17.1659	0.451135	0.133974	-0.31716	11	68610632	F	II	CPT1A	TSS1500	shore	TSS1500-shore	chr11:68611250-68611807	TRUE	NA		rs78160455
cg07168939	-0.284414	0.348301	-8.00475	4.29e-12	9.49e-10	17.157	0.613754	0.32934	-0.284414	8	143763412	R	II	PSCA	Body	opensea	Body-opensea		TRUE	NA
cg04136610	0.435754	0.654127	8.00468	4.29e-12	9.49e-10	17.1567	0.247423	0.683178	0.435754	5	5139878	F	I	ADAMTS16	TSS1500	island	TSS1500-island	chr5:5139441-5140941	NA	NA
cg06209035	-0.287335	0.400727	-8.002	4.35e-12	9.59e-10	17.1443	0.668906	0.381571	-0.287335	17	78152169	R	II	CARD14	TSS200	shelf	TSS200-shelf	chr17:78155252-78155455	NA	NA
cg04698114	0.374759	0.667676	8.00097	4.37e-12	9.63e-10	17.1395	0.3179	0.692659	0.374759	16	51184379	F	I	SALL1	Body	island	Body-island	chr16:51183699-51188763	TRUE	NA
cg01683883	0.375164	0.487002	8	4.39e-12	9.66e-10	17.1351	0.136849	0.512012	0.375164	16	66613053	R	II	CMTM2	TSS1500	island	TSS1500-island	chr16:66612749-66613412	NA	NA
cg23774016	-0.322034	0.348153	-7.99441	4.5e-12	9.91e-10	17.1092	0.648718	0.326684	-0.322034	1	159284082	F	II	OR10J3	1stExon	opensea	1stExon-opensea		NA	NA
cg08393041	0.418085	0.726266	7.99122	4.57e-12	1.01e-09	17.0944	0.336053	0.754138	0.418085	3	147109426	F	II	ZIC4	Body	island	Body-island	chr3:147108511-147111703	NA	NA		rs16859411
cg15048991	0.473571	0.646899	7.99038	4.59e-12	1.01e-09	17.0905	0.2049	0.678471	0.473571	5	5139866	F	I	ADAMTS16	TSS1500	island	TSS1500-island	chr5:5139441-5140941	NA	NA
cg02216246	0.400971	0.580504	7.98519	4.71e-12	1.03e-09	17.0665	0.206265	0.607236	0.400971	11	128564756	R	II	FLI1	Body	island	Body-island	chr11:128562671-128565011	NA	NA
cg18519834	-0.300583	0.252576	-7.98517	4.71e-12	1.03e-09	17.0664	0.53312	0.232537	-0.300583	20	60303394	F	II	CDH4	Body	opensea	Body-opensea		NA	NA
cg12897164	-0.303843	0.222693	-7.98346	4.74e-12	1.04e-09	17.0585	0.50628	0.202437	-0.303843	8	124529273	R	II	FBXO32	5'UTR	opensea	5'UTR-opensea		TRUE	TRUE
cg20555674	0.307946	0.722532	7.9833	4.75e-12	1.04e-09	17.0577	0.435116	0.743062	0.307946	17	37321631	R	II	ARL5C	Body	island	Body-island	chr17:37321482-37322099	NA	NA
cg11657808	0.388082	0.667205	7.98305	4.75e-12	1.04e-09	17.0566	0.304995	0.693077	0.388082	1	237205950	R	II	RYR2	Body	island	Body-island	chr1:237205126-237206644	NA	NA
cg09544728	0.547022	0.817618	7.98141	4.79e-12	1.05e-09	17.049	0.307063	0.854086	0.547022	7	601503	R	I	PRKAR1B	Body	island	Body-island	chr7:601121-601729	TRUE	NA
cg09854734	0.520364	0.635364	7.97897	4.85e-12	1.06e-09	17.0377	0.149691	0.670055	0.520364	16	66613273	R	I	CMTM2	TSS200	island	TSS200-island	chr16:66612749-66613412	NA	NA
cg15241236	-0.237235	0.275751	-7.97768	4.88e-12	1.06e-09	17.0317	0.49717	0.259935	-0.237235	8	69355417	F	II	C8orf34	Body	opensea	Body-opensea		NA	NA
cg13358873	-0.351141	0.356238	-7.97674	4.9e-12	1.07e-09	17.0274	0.683969	0.332828	-0.351141	2	69271042	F	II	ANTXR1	Body	opensea	Body-opensea		NA	NA
cg13281139	0.506678	0.604657	7.9765	4.9e-12	1.07e-09	17.0263	0.131758	0.638435	0.506678	4	20255061	F	I	SLIT2	TSS200	island	TSS200-island	chr4:20253276-20256868	NA	NA
cg03344782	-0.537809	0.424208	-7.97626	4.91e-12	1.07e-09	17.0252	0.926163	0.388355	-0.537809	8	133062974	R	II	OC90	Body	opensea	Body-opensea		NA	NA
cg08329754	-0.445853	0.369005	-7.97562	4.92e-12	1.07e-09	17.0222	0.785135	0.339282	-0.445853	17	78797015	F	II	RPTOR	Body	shore	Body-shore	chr17:78798780-78799160	NA	NA
cg02100381	-0.532335	0.273927	-7.97386	4.96e-12	1.08e-09	17.0141	0.770773	0.238438	-0.532335	13	111025711	F	II	COL4A2	Body	opensea	Body-opensea		NA	TRUE
cg05468843	-0.426061	0.290243	-7.97383	4.96e-12	1.08e-09	17.0139	0.6879	0.261839	-0.426061	11	117857990	R	II	IL10RA	Body	shore	Body-shore	chr11:117856638-117857298	NA	NA
cg19961545	0.338561	0.707678	7.97309	4.98e-12	1.08e-09	17.0105	0.391688	0.730249	0.338561	2	54087066	R	I	GPR75	5'UTR	island	5'UTR-island	chr2:54086776-54087266	NA	TRUE
cg06806958	0.387211	0.618364	7.97251	5e-12	1.08e-09	17.0078	0.256967	0.644178	0.387211	10	23983686	R	II	KIAA1217	5'UTR	island	5'UTR-island	chr10:23983366-23984978	NA	NA
cg07080358	0.487233	0.595444	7.97199	5.01e-12	1.08e-09	17.0054	0.140693	0.627927	0.487233	2	68546507	R	I	CNRIP1	1stExon	island	1stExon-island	chr2:68546339-68547111	TRUE	NA
cg23279503	-0.516432	0.328073	-7.96901	5.08e-12	1.1e-09	16.9916	0.810076	0.293644	-0.516432	8	35649016	R	II	UNC5D	3'UTR	opensea	3'UTR-opensea		NA	NA			rs56240233
cg21461281	-0.566754	0.338674	-7.9674	5.12e-12	1.11e-09	16.9842	0.867645	0.30089	-0.566754	7	11730278	R	II	THSD7A	Body	opensea	Body-opensea		NA	TRUE		rs77962025
cg20825022	-0.397335	0.28607	-7.96598	5.15e-12	1.11e-09	16.9776	0.656916	0.259581	-0.397335	2	124920645	R	II	CNTNAP5	Body	opensea	Body-opensea		NA	TRUE
cg04923174	-0.4613	0.335118	-7.96574	5.16e-12	1.11e-09	16.9765	0.765665	0.304365	-0.4613	1	158549277	F	II	OR10X1	1stExon	opensea	1stExon-opensea		NA	NA			rs41273507
cg24391989	-0.370135	0.398445	-7.96518	5.17e-12	1.12e-09	16.9739	0.743905	0.37377	-0.370135	3	32010656	R	II	OSBPL10	Body	opensea	Body-opensea		TRUE	TRUE
cg01194336	-0.400907	0.320944	-7.96433	5.19e-12	1.12e-09	16.97	0.695124	0.294217	-0.400907	12	66627997	R	II	IRAK3	Body	opensea	Body-opensea		TRUE	NA
cg17538572	0.40469	0.643282	7.96338	5.22e-12	1.12e-09	16.9656	0.265572	0.670261	0.40469	10	94834763	R	I	CYP26A1	Body	island	Body-island	chr10:94833272-94835256	NA	NA
cg24697648	-0.272996	0.305119	-7.96222	5.24e-12	1.13e-09	16.9602	0.559915	0.28692	-0.272996	6	32188317	F	II	NOTCH4	Body	opensea	Body-opensea		NA	NA
cg05139523	-0.518569	0.29554	-7.96216	5.25e-12	1.13e-09	16.96	0.779538	0.260969	-0.518569	20	43435091	R	II	RIMS4	Body	shelf	Body-shelf	chr20:43438737-43439546	TRUE	NA
cg00355286	-0.407146	0.328258	-7.95839	5.34e-12	1.15e-09	16.9425	0.708261	0.301115	-0.407146	16	55525729	F	I	MMP2	Body	opensea	Body-opensea		NA	NA		rs59727333
cg08146483	0.39798	0.680248	7.9556	5.41e-12	1.16e-09	16.9296	0.308799	0.70678	0.39798	1	75602412	R	I	LHX8	Body	island	Body-island	chr1:75601998-75602878	NA	NA
cg20470857	0.251944	0.597685	7.95422	5.45e-12	1.17e-09	16.9232	0.362537	0.614481	0.251944	2	119915783	R	II	C1QL2	1stExon	island	1stExon-island	chr2:119914126-119916663	NA	NA
cg12976310	-0.333893	0.241372	-7.95176	5.51e-12	1.18e-09	16.9119	0.553005	0.219112	-0.333893	X	113865129	R	II	SNORA35	TSS200	opensea	TSS200-opensea		NA	NA
cg18863595	0.326962	0.739278	7.94861	5.59e-12	1.2e-09	16.8973	0.434114	0.761076	0.326962	3	6902845	R	I	GRM7	1stExon	island	1stExon-island	chr3:6902823-6903516	NA	NA	high-CpG:6877797-6878150
cg24169915	-0.261417	0.123068	-7.94781	5.61e-12	1.2e-09	16.8936	0.367057	0.10564	-0.261417	14	99177987	R	II	C14orf177	1stExon	opensea	1stExon-opensea		NA	NA
cg03032098	0.290861	0.510519	7.94671	5.64e-12	1.21e-09	16.8885	0.239048	0.529909	0.290861	8	15397899	R	I	TUSC3	5'UTR	island	5'UTR-island	chr8:15397636-15398287	TRUE	NA
cg22672790	-0.320342	0.244804	-7.94666	5.64e-12	1.21e-09	16.8883	0.54379	0.223448	-0.320342	5	161112787	R	II	GABRA6	1stExon	opensea	1stExon-opensea		NA	NA
cg22482700	-0.297268	0.254841	-7.94617	5.66e-12	1.21e-09	16.886	0.532291	0.235023	-0.297268	1	68594186	R	II	GPR177	Body	opensea	Body-opensea		NA	TRUE
cg22609784	0.393216	0.741806	7.94598	5.66e-12	1.21e-09	16.8851	0.374805	0.768021	0.393216	4	4863678	F	II	MSX1	Body	shore	Body-shore	chr4:4864456-4864834	NA	NA
cg08955099	-0.461043	0.287711	-7.94592	5.66e-12	1.21e-09	16.8848	0.718018	0.256975	-0.461043	2	212895973	R	II	ERBB4	Body	opensea	Body-opensea		NA	TRUE
cg25341923	-0.331225	0.317459	-7.94577	5.67e-12	1.21e-09	16.8842	0.626602	0.295378	-0.331225	17	39239918	R	II	KRTAP4-7	TSS1500	opensea	TSS1500-opensea		TRUE	NA
cg01311955	-0.497072	0.372315	-7.94307	5.74e-12	1.22e-09	16.8717	0.836248	0.339177	-0.497072	11	132965250	F	II	OPCML	Body	opensea	Body-opensea		NA	TRUE		rs12365292
cg10536327	-0.307477	0.587492	-7.94218	5.76e-12	1.22e-09	16.8676	0.874471	0.566994	-0.307477	6	57359134	F	II	PRIM2	Body	opensea	Body-opensea		NA	TRUE		rs9476035
cg12164282	0.418174	0.584859	7.9386	5.86e-12	1.24e-09	16.851	0.194564	0.612738	0.418174	2	1748112	R	II	PXDN	1stExon	island	1stExon-island	chr2:1746833-1748971	NA	NA
cg07070138	-0.251277	0.467793	-7.93484	5.97e-12	1.26e-09	16.8336	0.702319	0.451041	-0.251277	11	1030200	F	I	MUC6	Body	shore	Body-shore	chr11:1029083-1029390	NA	NA
cg09871315	0.478962	0.746958	7.93269	6.03e-12	1.27e-09	16.8237	0.299927	0.778889	0.478962	7	27142682	F	II	HOXA2	TSS1500	shore	TSS1500-shore	chr7:27143181-27143479	NA	NA
cg22405653	-0.430086	0.347617	-7.9324	6.04e-12	1.27e-09	16.8223	0.749031	0.318944	-0.430086	21	32128800	R	II	KRTAP21-1	TSS1500	opensea	TSS1500-opensea		NA	NA
cg13078140	0.478129	0.637469	7.93237	6.04e-12	1.27e-09	16.8222	0.191215	0.669344	0.478129	4	20255082	F	I	SLIT2	TSS200	island	TSS200-island	chr4:20253276-20256868	NA	NA
cg04090745	-0.525704	0.305024	-7.92934	6.12e-12	1.29e-09	16.8082	0.795681	0.269977	-0.525704	6	32724369	F	II	HLA-DQB2	Body	opensea	Body-opensea		NA	NA			rs61504071
cg08363339	-0.344307	0.33575	-7.92844	6.15e-12	1.29e-09	16.804	0.657103	0.312797	-0.344307	20	57618487	R	I	SLMO2	TSS1500	shore	TSS1500-shore	chr20:57617430-57618222	NA	NA
cg09774787	0.454352	0.650175	7.92767	6.17e-12	1.3e-09	16.8005	0.226114	0.680465	0.454352	16	55690381	R	I	SLC6A2	TSS200	island	TSS200-island	chr16:55689598-55690895	NA	TRUE
cg09248934	-0.383696	0.350473	-7.92427	6.27e-12	1.32e-09	16.7848	0.708589	0.324893	-0.383696	3	8661519	R	II	C3orf32	3'UTR	opensea	3'UTR-opensea		NA	TRUE
cg07974511	0.639632	0.672115	7.92053	6.38e-12	1.34e-09	16.7675	0.0751251	0.714757	0.639632	2	63283013	F	I	OTX1	Body	island	Body-island	chr2:63282514-63283122	NA	TRUE		rs61742369
cg08301181	-0.33045	0.263664	-7.92002	6.4e-12	1.34e-09	16.7651	0.572083	0.241634	-0.33045	17	73780373	R	II	UNK	TSS1500	shore	TSS1500-shore	chr17:73780846-73781308	NA	NA
cg05853130	-0.484908	0.295553	-7.9198	6.4e-12	1.34e-09	16.7641	0.748133	0.263225	-0.484908	2	138019701	F	II	THSD7B	Body	opensea	Body-opensea		NA	TRUE
cg10919344	-0.384565	0.299319	-7.91742	6.48e-12	1.35e-09	16.7531	0.658246	0.273681	-0.384565	11	59210634	F	II	OR5A1	TSS200	opensea	TSS200-opensea		NA	NA
cg05329976	-0.353417	0.278304	-7.91611	6.52e-12	1.36e-09	16.747	0.60816	0.254743	-0.353417	20	58295160	R	II	PHACTR3	TSS1500	opensea	TSS1500-opensea		NA	NA
cg15839448	0.296017	0.550584	7.9151	6.55e-12	1.37e-09	16.7424	0.274301	0.570318	0.296017	8	41166530	R	I	SFRP1	1stExon	island	1stExon-island	chr8:41165852-41167140	TRUE	NA
cg10703826	0.42587	0.665769	7.9149	6.55e-12	1.37e-09	16.7414	0.26829	0.69416	0.42587	1	119532116	F	I	TBX15	1stExon	island	1stExon-island	chr1:119531991-119532196	NA	TRUE		rs73011341
cg18940047	0.250761	0.594822	7.91281	6.62e-12	1.38e-09	16.7318	0.360778	0.611539	0.250761	7	153749736	R	I	DPP6	Body	island	Body-island	chr7:153748407-153750444	NA	NA	high-CpG:153380652-153380683
cg12523109	-0.386661	0.260657	-7.91205	6.64e-12	1.38e-09	16.7283	0.62154	0.234879	-0.386661	X	52825220	R	II	SPANXN5	3'UTR	opensea	3'UTR-opensea		NA	NA
cg18004701	0.297224	0.57804	7.91082	6.68e-12	1.39e-09	16.7226	0.300631	0.597855	0.297224	7	157481628	R	I	PTPRN2	Body	island	Body-island	chr7:157476886-157486719	NA	NA
cg12181083	-0.344398	0.209143	-7.91052	6.69e-12	1.39e-09	16.7212	0.530581	0.186183	-0.344398	8	70378645	F	II	SULF1	TSS1500	opensea	TSS1500-opensea		NA	TRUE
cg04448476	-0.243176	0.208242	-7.90981	6.71e-12	1.39e-09	16.7179	0.435206	0.192031	-0.243176	11	18159842	R	II	MRGPRX3	3'UTR	opensea	3'UTR-opensea		NA	NA		rs2468837
cg06790305	-0.470215	0.386659	-7.90976	6.71e-12	1.39e-09	16.7177	0.825527	0.355312	-0.470215	21	32412191	F	II	KRTAP19-8	TSS1500	opensea	TSS1500-opensea		NA	NA
cg15718287	-0.296905	0.197306	-7.90951	6.72e-12	1.39e-09	16.7165	0.474417	0.177512	-0.296905	13	36702658	R	II	DCLK1	5'UTR	shelf	5'UTR-shelf	chr13:36705040-36705707	NA	NA
cg18234111	-0.457279	0.290341	-7.90742	6.79e-12	1.41e-09	16.7069	0.717134	0.259855	-0.457279	1	158155757	R	II	CD1D	3'UTR	opensea	3'UTR-opensea		NA	TRUE
cg15075241	-0.483419	0.379853	-7.90699	6.8e-12	1.41e-09	16.7049	0.831043	0.347625	-0.483419	2	10587052	R	II	SNORA80B	TSS200	shore	TSS200-shore	chr2:10587827-10589155	NA	NA
cg10966440	-0.457782	0.312907	-7.90496	6.87e-12	1.42e-09	16.6955	0.74017	0.282388	-0.457782	11	132745701	R	II	OPCML	Body	opensea	Body-opensea		NA	TRUE
cg04638468	0.5126	0.605988	7.90375	6.91e-12	1.43e-09	16.6899	0.127562	0.640161	0.5126	4	122686453	F	I	TMEM155	TSS200	island	TSS200-island	chr4:122685860-122686565	TRUE	NA
cg25406518	-0.280442	0.282841	-7.9036	6.91e-12	1.43e-09	16.6892	0.544587	0.264145	-0.280442	11	61102165	F	II	DAK	5'UTR	shore	5'UTR-shore	chr11:61100073-61100972	NA	NA
cg15202552	-0.405256	0.298798	-7.90255	6.95e-12	1.43e-09	16.6844	0.677037	0.271781	-0.405256	1	157671759	F	II	FCRL3	TSS1500	opensea	TSS1500-opensea		NA	NA
cg22626985	-0.366245	0.324113	-7.90158	6.98e-12	1.44e-09	16.6799	0.665941	0.299696	-0.366245	8	31687351	F	II	NRG1	Body	opensea	Body-opensea		NA	TRUE
cg09571345	-0.441545	0.20166	-7.90149	6.98e-12	1.44e-09	16.6795	0.613768	0.172223	-0.441545	10	26931926	R	I	LOC731789	TSS200	opensea	TSS200-opensea		NA	NA
cg07816687	0.318936	0.676085	7.90042	7.02e-12	1.45e-09	16.6745	0.378411	0.697348	0.318936	16	67197186	F	I	HSF4	TSS200	island	TSS200-island	chr16:67196792-67199988	TRUE	TRUE
cg24033330	0.55102	0.601689	7.89983	7.04e-12	1.45e-09	16.6718	0.0874032	0.638423	0.55102	20	39317034	R	I	MAFB	1stExon	island	1stExon-island	chr20:39316550-39319987	NA	NA
cg13974761	-0.307837	0.257239	-7.8988	7.07e-12	1.46e-09	16.667	0.544554	0.236717	-0.307837	1	152670598	R	II	LCE2A	TSS1500	opensea	TSS1500-opensea		NA	NA
cg17357062	-0.396162	0.38339	-7.89775	7.11e-12	1.46e-09	16.6622	0.753141	0.356979	-0.396162	9	137810348	R	II	FCN1	TSS1500	opensea	TSS1500-opensea		NA	NA			rs55889197
cg11664500	0.575748	0.577707	7.89677	7.14e-12	1.47e-09	16.6577	0.0403421	0.61609	0.575748	6	133562479	F	I	EYA4	TSS200	island	TSS200-island	chr6:133562086-133563586	TRUE	NA
cg07914084	0.495704	0.644211	7.89498	7.2e-12	1.48e-09	16.6494	0.181554	0.677258	0.495704	1	237205999	R	I	RYR2	Body	island	Body-island	chr1:237205126-237206644	NA	NA
cg07502439	0.28189	0.43321	7.89349	7.25e-12	1.49e-09	16.6425	0.170113	0.452003	0.28189	16	51185461	R	I	SALL1	TSS1500	island	TSS1500-island	chr16:51183699-51188763	TRUE	NA	high-CpG:49742657-49743175
cg22895305	0.393483	0.421314	7.89248	7.28e-12	1.49e-09	16.6378	0.0540637	0.447546	0.393483	3	125076480	F	II	ZNF148	5'UTR	island	5'UTR-island	chr3:125075915-125076481	TRUE	NA
cg06169131	0.316569	0.632857	7.89092	7.34e-12	1.5e-09	16.6307	0.337392	0.653962	0.316569	10	103536348	F	II	FGF8	TSS1500	island	TSS1500-island	chr10:103535636-103536505	NA	NA
cg27032232	0.318657	0.754934	7.89005	7.37e-12	1.51e-09	16.6266	0.45752	0.776177	0.318657	7	153584609	R	I	DPP6	1stExon	island	1stExon-island	chr7:153583317-153585666	NA	NA
cg07304692	0.439127	0.531543	7.88602	7.51e-12	1.53e-09	16.608	0.121692	0.560819	0.439127	2	100939045	R	II	LONRF2	5'UTR	island	5'UTR-island	chr2:100937779-100939059	NA	NA
cg04486382	-0.346049	0.462973	-7.88302	7.62e-12	1.55e-09	16.5942	0.785952	0.439903	-0.346049	17	55483894	R	II	MSI2	Body	opensea	Body-opensea		NA	TRUE
cg21784383	0.348694	0.681834	7.88249	7.64e-12	1.56e-09	16.5917	0.356386	0.705081	0.348694	1	217311172	F	II	ESRRG	TSS200	island	TSS200-island	chr1:217310749-217311178	NA	NA
cg02466815	0.294968	0.760337	7.88042	7.71e-12	1.57e-09	16.5822	0.485034	0.780001	0.294968	2	177054573	F	II	HOXD1	Body	shore	Body-shore	chr2:177052957-177054350	NA	NA
cg22757824	0.556102	0.593594	7.88004	7.72e-12	1.57e-09	16.5804	0.0745652	0.630667	0.556102	13	110960186	F	I	COL4A1	TSS1500	island	TSS1500-island	chr13:110958891-110960590	TRUE	NA
cg09781307	-0.395979	0.300285	-7.87639	7.86e-12	1.59e-09	16.5635	0.669866	0.273886	-0.395979	11	27648324	R	II	BDNFOS	Body	opensea	Body-opensea		NA	TRUE
cg17600393	-0.296743	0.207132	-7.8762	7.86e-12	1.59e-09	16.5627	0.484092	0.187349	-0.296743	2	1051107	F	II	SNTG2	Body	shore	Body-shore	chr2:1052315-1052730	TRUE	NA
cg22827250	0.248076	0.618966	7.87557	7.89e-12	1.6e-09	16.5598	0.387429	0.635505	0.248076	5	134363823	R	I	PITX1	3'UTR	island	3'UTR-island	chr5:134363092-134365146	NA	TRUE
cg12396523	0.330071	0.624071	7.87437	7.93e-12	1.61e-09	16.5542	0.316005	0.646076	0.330071	8	116680127	R	I	TRPS1	5'UTR	shore	5'UTR-shore	chr8:116681380-116681623	NA	NA
cg07303548	-0.350877	0.325607	-7.87037	8.08e-12	1.63e-09	16.5357	0.653092	0.302216	-0.350877	11	67231878	R	II	TMEM134	3'UTR	shore	3'UTR-shore	chr11:67232298-67232558	NA	NA
cg18100008	-0.408248	0.328674	-7.86874	8.15e-12	1.64e-09	16.5282	0.709705	0.301458	-0.408248	7	42001744	F	II	GLI3	3'UTR	shelf	3'UTR-shelf	chr7:42005067-42006121	NA	NA
cg10949632	-0.46934	0.366312	-7.86819	8.17e-12	1.65e-09	16.5257	0.804363	0.335023	-0.46934	13	94520094	R	II	GPC6	Body	opensea	Body-opensea		NA	TRUE
cg15698171	-0.371359	0.32453	-7.86729	8.2e-12	1.65e-09	16.5216	0.671132	0.299773	-0.371359	20	62795464	F	II	MYT1	TSS1500	opensea	TSS1500-opensea		NA	NA		rs11467347
cg17514558	0.273792	0.803071	7.86671	8.22e-12	1.66e-09	16.5188	0.547532	0.821324	0.273792	5	140621375	R	I	PCDHB19P	Body	island	Body-island	chr5:140620864-140621698	NA	NA
cg16419354	0.294418	0.576123	7.86435	8.32e-12	1.67e-09	16.508	0.301333	0.595751	0.294418	1	179713349	F	I	FAM163A	5'UTR	island	5'UTR-island	chr1:179711947-179713951	TRUE	NA
cg17616677	-0.446403	0.2981	-7.86255	8.39e-12	1.69e-09	16.4996	0.714743	0.26834	-0.446403	7	83240310	R	II	SEMA3E	Body	opensea	Body-opensea		NA	TRUE
cg06672560	0.335861	0.579576	7.86132	8.44e-12	1.7e-09	16.494	0.266106	0.601967	0.335861	20	54580175	R	II	CBLN4	TSS200	island	TSS200-island	chr20:54578603-54580678	NA	NA
cg00532451	-0.374207	0.556669	-7.85977	8.5e-12	1.71e-09	16.4868	0.905928	0.531722	-0.374207	1	228528913	F	I	OBSCN	Body	opensea	Body-opensea		TRUE	NA
cg14323984	-0.471615	0.40161	-7.85767	8.58e-12	1.72e-09	16.4771	0.841784	0.370169	-0.471615	4	6695203	F	II	S100P	TSS1500	opensea	TSS1500-opensea		NA	NA
cg21583694	-0.449922	0.394705	-7.85738	8.59e-12	1.72e-09	16.4758	0.814632	0.364711	-0.449922	5	135365401	F	II	TGFBI	Body	shore	Body-shore	chr5:135364507-135365036	NA	NA
cg03503046	-0.482	0.278736	-7.85643	8.63e-12	1.73e-09	16.4714	0.728602	0.246603	-0.482	8	106595191	R	II	ZFPM2	Body	opensea	Body-opensea		NA	TRUE
cg23899424	-0.240694	0.308525	-7.85577	8.66e-12	1.73e-09	16.4684	0.533173	0.292479	-0.240694	20	60456296	R	II	CDH4	Body	island	Body-island	chr20:60456285-60456612	NA	NA
cg23989963	0.315752	0.473631	7.85565	8.66e-12	1.73e-09	16.4678	0.178929	0.494681	0.315752	15	83952420	F	I	BNC1	Body	island	Body-island	chr15:83951980-83953930	TRUE	NA
cg26282761	-0.374032	0.393976	-7.85447	8.71e-12	1.74e-09	16.4624	0.743072	0.369041	-0.374032	10	128193219	R	II	C10orf90	Body	shore	Body-shore	chr10:128193311-128193531	NA	NA
cg10994126	-0.2829	0.278006	-7.85414	8.73e-12	1.74e-09	16.4608	0.542046	0.259146	-0.2829	1	176432498	F	II	PAPPA2	1stExon	opensea	1stExon-opensea		NA	NA
cg01559663	0.33162	0.594807	7.85163	8.83e-12	1.76e-09	16.4492	0.285295	0.616915	0.33162	8	53852274	R	I	NPBWR1	TSS200	island	TSS200-island	chr8:53851701-53854426	NA	NA
cg00020052	0.468065	0.595799	7.85083	8.86e-12	1.76e-09	16.4456	0.158939	0.627003	0.468065	2	68546899	F	II	CNRIP1	1stExon	island	1stExon-island	chr2:68546339-68547111	TRUE	NA
cg08227353	-0.35514	0.327258	-7.84838	8.97e-12	1.78e-09	16.4343	0.658722	0.303582	-0.35514	10	102821670	R	II	KAZALD1	1stExon	island	1stExon-island	chr10:102820488-102822874	NA	TRUE	high-CpG:102811542-102811756
cg09621603	-0.50004	0.4013	-7.84813	8.98e-12	1.79e-09	16.4331	0.868004	0.367964	-0.50004	10	128210076	R	II	C10orf90	TSS200	opensea	TSS200-opensea		NA	NA
cg25020969	0.242701	0.894026	7.84671	9.04e-12	1.8e-09	16.4266	0.667505	0.910206	0.242701	7	1967802	F	I	MAD1L1	Body	island	Body-island	chr7:1967664-1967994	NA	NA
cg05493841	-0.35152	0.115999	-7.84664	9.04e-12	1.8e-09	16.4262	0.444083	0.0925639	-0.35152	12	70083096	R	I	BEST3	Body	opensea	Body-opensea		TRUE	TRUE
cg08104310	-0.344011	0.283019	-7.83725	9.45e-12	1.87e-09	16.3829	0.604095	0.260084	-0.344011	1	176831160	F	II	ASTN1	3'UTR	opensea	3'UTR-opensea		NA	NA
cg22871668	0.57947	0.582357	7.83545	9.53e-12	1.88e-09	16.3746	0.041518	0.620988	0.57947	6	133562492	F	I	EYA4	TSS200	island	TSS200-island	chr6:133562086-133563586	TRUE	NA
cg07784084	-0.480739	0.376695	-7.83082	9.74e-12	1.92e-09	16.3532	0.825385	0.344646	-0.480739	3	26751141	F	II	LRRC3B	5'UTR	opensea	5'UTR-opensea		NA	NA
cg22187125	-0.440021	0.412691	-7.83079	9.74e-12	1.92e-09	16.3531	0.823378	0.383357	-0.440021	19	58565865	F	II	ZSCAN1	3'UTR	opensea	3'UTR-opensea		NA	NA		rs11667832
cg00112493	-0.347472	0.261678	-7.82786	9.87e-12	1.95e-09	16.3395	0.585985	0.238513	-0.347472	4	110224951	R	II	COL25A1	TSS1500	shore	TSS1500-shore	chr4:110222970-110224257	NA	NA
cg14834675	-0.334368	0.114114	-7.82752	9.89e-12	1.95e-09	16.338	0.42619	0.0918226	-0.334368	12	70083105	R	I	BEST3	Body	opensea	Body-opensea		TRUE	TRUE			rs71454238
cg07402669	0.299045	0.640985	7.82727	9.9e-12	1.95e-09	16.3368	0.361876	0.660921	0.299045	20	57090015	F	I	APCDD1L	TSS200	island	TSS200-island	chr20:57089460-57090237	TRUE	NA
cg17551002	-0.478144	0.367765	-7.82486	1e-11	1.97e-09	16.3257	0.814033	0.335889	-0.478144	1	158517849	F	II	OR6Y1	1stExon	opensea	1stExon-opensea		NA	NA		rs35572510
cg14502484	0.261546	0.658513	7.82401	1.01e-11	1.98e-09	16.3218	0.414404	0.675949	0.261546	5	1446208	F	I	SLC6A3	TSS1500	island	TSS1500-island	chr5:1444678-1446648	TRUE	NA		rs2735852
cg11942956	0.521898	0.581279	7.8176	1.04e-11	2.03e-09	16.2923	0.0941736	0.616072	0.521898	6	133562470	F	I	EYA4	TSS200	island	TSS200-island	chr6:133562086-133563586	TRUE	NA
cg25210451	0.405627	0.597528	7.81613	1.04e-11	2.04e-09	16.2855	0.218943	0.62457	0.405627	6	72130407	R	I	C6orf155	Body	island	Body-island	chr6:72129508-72130756	TRUE	NA	high-CpG:72186924-72187275
cg09271709	-0.318417	0.235399	-7.81602	1.04e-11	2.04e-09	16.285	0.532589	0.214172	-0.318417	2	50863603	R	II	NRXN1	Body	opensea	Body-opensea		NA	TRUE
cg01438685	0.255405	0.861575	7.81521	1.05e-11	2.05e-09	16.2812	0.623197	0.878602	0.255405	7	907934	R	II	UNC84A	Body	shelf	Body-shelf	chr7:905608-905886	NA	NA
cg00868860	-0.416433	0.312417	-7.81479	1.05e-11	2.05e-09	16.2793	0.701088	0.284654	-0.416433	12	55041948	R	II	DCD	Body	opensea	Body-opensea		NA	NA
cg06707993	-0.333472	0.392071	-7.80802	1.08e-11	2.11e-09	16.2481	0.703312	0.36984	-0.333472	17	78152466	R	II	CARD14	5'UTR	shelf	5'UTR-shelf	chr17:78155252-78155455	NA	NA
cg13101087	0.443061	0.495994	7.80741	1.09e-11	2.12e-09	16.2453	0.0824704	0.525531	0.443061	2	154729059	R	I	GALNT13	5'UTR	island	5'UTR-island	chr2:154728944-154729328	NA	NA
cg22282131	0.257919	0.840475	7.80692	1.09e-11	2.12e-09	16.243	0.599751	0.85767	0.257919	7	127439670	R	II	SND1	Body	opensea	Body-opensea		NA	TRUE
cg11036833	0.333277	0.535151	7.80604	1.09e-11	2.13e-09	16.2389	0.224093	0.55737	0.333277	5	115152494	F	I	CDO1	TSS200	island	TSS200-island	chr5:115151348-115152713	TRUE	NA
cg17414873	0.25664	0.864415	7.80583	1.1e-11	2.13e-09	16.238	0.624885	0.881524	0.25664	1	1160713	R	I	SDF4	Body	shore	Body-shore	chr1:1161959-1162281	NA	NA
cg13596497	0.402737	0.511322	7.80553	1.1e-11	2.13e-09	16.2366	0.135434	0.538171	0.402737	13	110959104	R	II	COL4A1	Body	island	Body-island	chr13:110958891-110960590	TRUE	NA
cg19766988	-0.422447	0.332262	-7.80198	1.12e-11	2.16e-09	16.2202	0.726546	0.304099	-0.422447	19	10231711	F	II	EIF3G	TSS1500	shore	TSS1500-shore	chr19:10230162-10230682	TRUE	NA
cg26296488	0.474126	0.718623	7.80195	1.12e-11	2.16e-09	16.2201	0.276106	0.750232	0.474126	4	9783192	R	I	DRD5	TSS200	island	TSS200-island	chr4:9783035-9784960	NA	NA
cg09086835	0.284806	0.577989	7.80023	1.12e-11	2.18e-09	16.2122	0.31217	0.596976	0.284806	15	89922345	F	I	LOC254559	Body	island	Body-island	chr15:89920793-89922768	NA	TRUE
cg20985269	-0.376938	0.371973	-7.7992	1.13e-11	2.19e-09	16.2074	0.723782	0.346844	-0.376938	1	158576809	R	II	OR10Z1	1stExon	opensea	1stExon-opensea		NA	NA
cg11755405	0.328282	0.669239	7.7991	1.13e-11	2.19e-09	16.2069	0.362842	0.691125	0.328282	14	63511872	R	II	KCNH5	1stExon	shore	1stExon-shore	chr14:63512022-63512996	TRUE	NA
cg18340416	-0.342202	0.352564	-7.79899	1.13e-11	2.19e-09	16.2064	0.671952	0.32975	-0.342202	6	32010178	F	II	TNXB	Body	opensea	Body-opensea		NA	NA
cg02895126	-0.455084	0.370296	-7.7939	1.16e-11	2.24e-09	16.183	0.79504	0.339957	-0.455084	6	159420005	R	II	RSPH3	Body	shore	Body-shore	chr6:159420465-159421293	NA	NA
cg20490392	0.321555	0.815689	7.7892	1.18e-11	2.28e-09	16.1613	0.515571	0.837126	0.321555	8	6419438	R	II	ANGPT2	Body	opensea	Body-opensea		NA	NA
cg14523847	0.344447	0.802793	7.78799	1.19e-11	2.29e-09	16.1557	0.481309	0.825756	0.344447	7	153584597	R	I	DPP6	1stExon	island	1stExon-island	chr7:153583317-153585666	NA	NA
cg19659215	-0.451661	0.335303	-7.78708	1.2e-11	2.3e-09	16.1516	0.756853	0.305192	-0.451661	12	21488180	R	II	SLCO1A2	5'UTR	opensea	5'UTR-opensea		NA	NA
cg08214995	0.308917	0.627799	7.78516	1.21e-11	2.32e-09	16.1427	0.339476	0.648393	0.308917	16	22826243	F	II	HS3ST2	1stExon	island	1stExon-island	chr16:22824616-22826459	NA	NA
cg18291941	0.318791	0.683278	7.78491	1.21e-11	2.32e-09	16.1416	0.38574	0.704531	0.318791	20	26188919	F	II	MIR663	TSS200	island	TSS200-island	chr20:26188638-26190348	NA	NA			rs62196805
cg22968401	-0.277386	0.255963	-7.78462	1.21e-11	2.32e-09	16.1402	0.514857	0.237471	-0.277386	17	27370009	F	II	PIPOX	5'UTR	opensea	5'UTR-opensea		NA	NA
cg15409013	0.376474	0.557871	7.78232	1.22e-11	2.35e-09	16.1296	0.206495	0.582969	0.376474	5	5139855	F	I	ADAMTS16	TSS1500	island	TSS1500-island	chr5:5139441-5140941	NA	NA
cg11323650	-0.4765	0.314998	-7.78192	1.23e-11	2.35e-09	16.1278	0.759732	0.283232	-0.4765	11	55905246	F	II	OR8J3	TSS200	opensea	TSS200-opensea		NA	NA
cg20792256	-0.271866	0.309312	-7.7795	1.24e-11	2.37e-09	16.1166	0.563053	0.291187	-0.271866	19	14992047	F	II	OR7A17	1stExon	opensea	1stExon-opensea		NA	NA		rs10405148
cg24171907	0.507555	0.594432	7.77926	1.24e-11	2.37e-09	16.1155	0.120714	0.628269	0.507555	2	68546579	R	I	CNRIP1	1stExon	island	1stExon-island	chr2:68546339-68547111	TRUE	NA
cg12606396	0.358539	0.594776	7.77649	1.26e-11	2.4e-09	16.1028	0.260139	0.618679	0.358539	13	58204379	R	II	PCDH17	TSS1500	shore	TSS1500-shore	chr13:58203586-58204322	TRUE	NA
cg02057755	-0.275883	0.243332	-7.77485	1.27e-11	2.42e-09	16.0952	0.500823	0.22494	-0.275883	1	48998823	F	II	AGBL4	3'UTR	opensea	3'UTR-opensea		NA	NA
cg08729318	0.488225	0.607455	7.77254	1.28e-11	2.44e-09	16.0845	0.151779	0.640004	0.488225	12	29936839	F	I	TMTC1	5'UTR	island	5'UTR-island	chr12:29935995-29937433	TRUE	NA	high-CpG:29827952-29828193
cg04711162	0.25208	0.638708	7.77062	1.29e-11	2.46e-09	16.0757	0.403434	0.655514	0.25208	19	30017511	F	II	VSTM2B	1stExon	island	1stExon-island	chr19:30015781-30021367	NA	NA
cg05321225	0.272435	0.793704	7.76934	1.3e-11	2.47e-09	16.0698	0.539431	0.811866	0.272435	14	104552397	R	I	ASPG	Body	island	Body-island	chr14:104552012-104552478	NA	NA
cg21194776	0.304842	0.843318	7.768	1.31e-11	2.49e-09	16.0636	0.558798	0.86364	0.304842	10	75314128	R	II	USP54	Body	opensea	Body-opensea		NA	NA
cg01967642	-0.319995	0.238244	-7.76712	1.31e-11	2.5e-09	16.0596	0.536907	0.216911	-0.319995	1	38229476	F	II	EPHA10	Body	shore	Body-shore	chr1:38229838-38230888	NA	NA
cg19707677	-0.360718	0.314171	-7.7665	1.32e-11	2.5e-09	16.0567	0.650841	0.290123	-0.360718	1	207271346	R	II	C4BPB	Body	opensea	Body-opensea		NA	NA
cg20831708	0.251653	0.695226	7.76434	1.33e-11	2.53e-09	16.0468	0.46035	0.712003	0.251653	10	102279373	R	II	SEC31B	5'UTR	island	5'UTR-island	chr10:102279162-102279730	NA	TRUE
cg15959715	0.482404	0.670812	7.76401	1.33e-11	2.53e-09	16.0453	0.220568	0.702972	0.482404	10	26506713	R	I	GAD2	Body	island	Body-island	chr10:26504383-26507434	NA	NA
cg19562321	-0.399879	0.264649	-7.76312	1.34e-11	2.54e-09	16.0412	0.637869	0.23799	-0.399879	5	150727045	R	II	SLC36A2	1stExon	opensea	1stExon-opensea		NA	NA
cg12296772	0.567983	0.713996	7.76176	1.35e-11	2.55e-09	16.0349	0.183878	0.751862	0.567983	8	17271067	F	I	MTMR7	TSS200	island	TSS200-island	chr8:17270603-17271120	TRUE	TRUE
cg14162629	-0.296286	0.391362	-7.75983	1.36e-11	2.58e-09	16.026	0.667896	0.37161	-0.296286	7	2720394	F	I	AMZ1	5'UTR	shore	5'UTR-shore	chr7:2718826-2719124	NA	NA
cg03058660	0.378236	0.717159	7.7595	1.36e-11	2.58e-09	16.0245	0.364139	0.742375	0.378236	19	48919198	F	I	GRIN2D	Body	island	Body-island	chr19:48919173-48919412	NA	NA
cg02855850	-0.341845	0.27301	-7.75839	1.37e-11	2.59e-09	16.0194	0.592066	0.25022	-0.341845	1	152882420	F	II	IVL	Body	opensea	Body-opensea		NA	NA
cg02245020	0.511564	0.650235	7.7567	1.38e-11	2.6e-09	16.0116	0.172775	0.684339	0.511564	7	143580147	R	II	FAM115A	5'UTR	shore	5'UTR-shore	chr7:143582125-143582610	TRUE	NA
cg14852276	-0.433442	0.480308	-7.75449	1.39e-11	2.63e-09	16.0014	0.884854	0.451412	-0.433442	3	197684729	F	II	IQCG	5'UTR	shelf	5'UTR-shelf	chr3:197686919-197687334	NA	NA
cg20927661	0.298611	0.728353	7.75196	1.41e-11	2.66e-09	15.9898	0.449649	0.74826	0.298611	2	5837002	F	I	SOX11	3'UTR	island	3'UTR-island	chr2:5836068-5837643	TRUE	NA
cg03320492	-0.499527	0.333787	-7.75151	1.41e-11	2.66e-09	15.9877	0.800012	0.300485	-0.499527	1	45187810	R	II	C1orf228	Body	shore	Body-shore	chr1:45189705-45190558	TRUE	NA
cg16879115	-0.382045	0.332863	-7.7485	1.43e-11	2.7e-09	15.9738	0.689438	0.307393	-0.382045	12	7819180	F	II	APOBEC1	TSS1500	opensea	TSS1500-opensea		NA	NA
cg21816330	0.42127	0.783302	7.7478	1.44e-11	2.7e-09	15.9706	0.390117	0.811387	0.42127	17	27044629	F	I	RAB34	Body	island	Body-island	chr17:27044168-27045049	TRUE	NA			rs11545698
cg23064082	-0.479928	0.370514	-7.74605	1.45e-11	2.72e-09	15.9626	0.818447	0.338519	-0.479928	11	30428652	F	II	MPPED2	Body	opensea	Body-opensea		NA	TRUE
cg06530558	-0.382498	0.302412	-7.74552	1.45e-11	2.72e-09	15.9601	0.65941	0.276912	-0.382498	15	54304778	F	II	UNC13C	TSS1500	opensea	TSS1500-opensea		NA	NA
cg05910415	-0.457977	0.331699	-7.74169	1.48e-11	2.77e-09	15.9425	0.759144	0.301167	-0.457977	19	46733041	F	I	IGFL1	1stExon	opensea	1stExon-opensea		NA	NA		rs73051954
cg07547000	0.44228	0.509535	7.74142	1.48e-11	2.77e-09	15.9412	0.0967396	0.53902	0.44228	2	154728210	R	I	GALNT13	TSS1500	island	TSS1500-island	chr2:154727906-154728271	NA	NA
cg13525397	-0.321467	0.381976	-7.74141	1.48e-11	2.77e-09	15.9412	0.682012	0.360545	-0.321467	6	31025933	F	II	HCG22	Body	opensea	Body-opensea		TRUE	TRUE		rs62401701
cg25652029	0.431815	0.605585	7.74126	1.48e-11	2.77e-09	15.9405	0.202558	0.634373	0.431815	2	182321786	R	I	ITGA4	5'UTR	island	5'UTR-island	chr2:182321761-182323029	NA	TRUE
cg07977614	-0.384048	0.181163	-7.74068	1.49e-11	2.78e-09	15.9378	0.539608	0.15556	-0.384048	1	242310145	R	II	PLD5	Body	opensea	Body-opensea		NA	TRUE
cg05455720	0.276307	0.665493	7.73853	1.5e-11	2.81e-09	15.9279	0.407607	0.683914	0.276307	8	65291703	F	II	MIR124-2	TSS200	shore	TSS200-shore	chr8:65290108-65290946	NA	NA
cg21527708	-0.438925	0.375805	-7.73714	1.51e-11	2.82e-09	15.9215	0.785468	0.346543	-0.438925	1	111822043	R	II	LOC149620	TSS1500	opensea	TSS1500-opensea		NA	NA			rs74108947
cg20041446	0.346911	0.566531	7.737	1.51e-11	2.82e-09	15.9209	0.242747	0.589658	0.346911	20	25058485	F	II	VSX1	Body	island	Body-island	chr20:25058288-25058726	TRUE	NA
cg24332770	-0.243049	0.245876	-7.73489	1.53e-11	2.85e-09	15.9112	0.472721	0.229673	-0.243049	1	152658287	F	II	LCE2B	TSS1500	opensea	TSS1500-opensea		NA	NA
cg12386297	-0.350903	0.285831	-7.73459	1.53e-11	2.85e-09	15.9098	0.613341	0.262438	-0.350903	1	209605223	R	II	LOC642587	Body	opensea	Body-opensea		NA	NA
cg18710784	0.334597	0.707061	7.7341	1.53e-11	2.85e-09	15.9075	0.394771	0.729367	0.334597	11	132813563	R	II	OPCML	TSS1500	island	TSS1500-island	chr11:132813562-132814395	NA	NA
cg23487201	0.292254	0.680811	7.73379	1.54e-11	2.86e-09	15.9061	0.408041	0.700295	0.292254	20	57090122	F	I	APCDD1L	TSS200	island	TSS200-island	chr20:57089460-57090237	TRUE	NA		rs75050463
cg26122980	0.592182	0.675726	7.73368	1.54e-11	2.86e-09	15.9056	0.123023	0.715205	0.592182	7	38671001	R	I	AMPH	5'UTR	island	5'UTR-island	chr7:38670439-38671008	TRUE	NA	high-CpG:38637507-38637541		rs1058654
cg21052932	-0.328056	0.21835	-7.73348	1.54e-11	2.86e-09	15.9047	0.524536	0.19648	-0.328056	14	51342320	F	II	ABHD12B	5'UTR	shelf	5'UTR-shelf	chr14:51338712-51339146	TRUE	NA			rs76588701
cg23437479	-0.448782	0.40982	-7.73154	1.55e-11	2.88e-09	15.8957	0.828684	0.379901	-0.448782	3	49940353	R	II	MST1R	1stExon	island	1stExon-island	chr3:49940099-49940431	NA	TRUE
cg24601716	0.388242	0.522364	7.7311	1.56e-11	2.89e-09	15.8937	0.160005	0.548247	0.388242	13	28498451	F	II	PDX1	Body	island	Body-island	chr13:28498226-28499046	NA	NA
cg24570211	-0.408572	0.318318	-7.72953	1.57e-11	2.9e-09	15.8865	0.699651	0.29108	-0.408572	2	80380620	F	II	CTNNA2	Body	opensea	Body-opensea		NA	TRUE		rs17018713
cg14468692	0.543264	0.648593	7.7285	1.58e-11	2.91e-09	15.8817	0.141547	0.684811	0.543264	11	504784	F	II	RNH1	5'UTR	shore	5'UTR-shore	chr11:506353-508009	TRUE	NA		rs35870877
cg01748263	-0.511281	0.401892	-7.72791	1.58e-11	2.92e-09	15.8791	0.879088	0.367807	-0.511281	3	193097361	F	II	ATP13A5	TSS1500	opensea	TSS1500-opensea		NA	NA
cg24524352	0.454406	0.558149	7.72625	1.59e-11	2.94e-09	15.8714	0.134036	0.588443	0.454406	2	95522876	R	I	ANKRD20B	TSS200	island	TSS200-island	chr2:95522598-95524188	NA	NA
cg16935980	0.436615	0.704585	7.72599	1.59e-11	2.94e-09	15.8702	0.297077	0.733692	0.436615	7	155255310	F	II	EN2	Body	island	Body-island	chr7:155255098-155255311	NA	NA		rs2361689	rs56008230
cg01268752	-0.545383	0.399025	-7.72246	1.62e-11	2.99e-09	15.8539	0.908049	0.362666	-0.545383	20	43926551	F	II	MATN4	Body	shore	Body-shore	chr20:43926594-43927171	NA	NA		rs2227275
cg07198552	0.452675	0.59097	7.72113	1.63e-11	3e-09	15.8478	0.168473	0.621148	0.452675	20	59828977	F	II	CDH4	Body	island	Body-island	chr20:59826977-59828978	NA	NA
cg15715853	-0.441247	0.391373	-7.72102	1.63e-11	3e-09	15.8473	0.803203	0.361957	-0.441247	3	150916446	F	II	GPR171	Body	opensea	Body-opensea		NA	NA
cg12200412	-0.244349	0.270373	-7.71996	1.64e-11	3.01e-09	15.8425	0.498432	0.254083	-0.244349	1	158324331	R	II	CD1E	Body	opensea	Body-opensea		NA	NA
cg01938650	0.411443	0.484577	7.71505	1.68e-11	3.08e-09	15.8199	0.100563	0.512006	0.411443	4	30723290	R	I	PCDH7	1stExon	island	1stExon-island	chr4:30721204-30724842	NA	NA
cg16508480	0.384317	0.667905	7.71449	1.68e-11	3.09e-09	15.8173	0.309209	0.693526	0.384317	5	5139874	F	II	ADAMTS16	TSS1500	island	TSS1500-island	chr5:5139441-5140941	NA	NA
cg12311175	-0.509145	0.354287	-7.71347	1.69e-11	3.1e-09	15.8126	0.829489	0.320344	-0.509145	4	118975504	F	II	NDST3	Body	opensea	Body-opensea		NA	NA
cg06082548	0.278076	0.469211	7.70982	1.72e-11	3.15e-09	15.7958	0.209674	0.48775	0.278076	10	134598908	R	I	NKX6-2	Body	island	Body-island	chr10:134597357-134602649	NA	NA
cg06666025	0.533077	0.57429	7.70922	1.72e-11	3.16e-09	15.793	0.0767513	0.609829	0.533077	16	66613278	R	I	CMTM2	TSS200	island	TSS200-island	chr16:66612749-66613412	NA	NA
cg00033834	-0.358965	0.423082	-7.70856	1.73e-11	3.16e-09	15.79	0.758116	0.399151	-0.358965	10	135018844	F	II	KNDC1	Body	island	Body-island	chr10:135018677-135019084	NA	NA
cg27357229	-0.485787	0.307418	-7.70685	1.74e-11	3.18e-09	15.7821	0.760819	0.275032	-0.485787	2	167115691	F	II	SCN9A	Body	opensea	Body-opensea		NA	NA
cg27220117	-0.258814	0.243419	-7.70413	1.77e-11	3.22e-09	15.7696	0.484979	0.226165	-0.258814	10	95218729	R	II	MYOF	Body	opensea	Body-opensea		TRUE	TRUE
cg11601663	-0.377245	0.366707	-7.702	1.78e-11	3.25e-09	15.7598	0.718802	0.341557	-0.377245	10	15666820	F	II	ITGA8	Body	opensea	Body-opensea		NA	TRUE
cg11038054	-0.476827	0.317645	-7.69994	1.8e-11	3.28e-09	15.7504	0.762683	0.285856	-0.476827	2	142338869	R	II	LRP1B	Body	opensea	Body-opensea		NA	TRUE
cg16354520	-0.386416	0.283147	-7.69904	1.81e-11	3.29e-09	15.7462	0.643803	0.257386	-0.386416	1	152671707	F	II	LCE2A	3'UTR	opensea	3'UTR-opensea		NA	NA
cg13882169	-0.389297	0.423523	-7.69903	1.81e-11	3.29e-09	15.7462	0.786867	0.39757	-0.389297	9	140392749	F	II	PNPLA7	Body	shelf	Body-shelf	chr9:140395218-140395755	NA	NA
cg12816961	0.443815	0.510233	7.6987	1.81e-11	3.3e-09	15.7446	0.0960053	0.53982	0.443815	10	134598927	R	I	NKX6-2	Body	island	Body-island	chr10:134597357-134602649	NA	NA
cg15313459	0.3824	0.617318	7.69791	1.82e-11	3.3e-09	15.741	0.260411	0.642811	0.3824	2	68547052	R	I	CNRIP1	1stExon	island	1stExon-island	chr2:68546339-68547111	TRUE	NA
cg25993718	0.331837	0.606096	7.6978	1.82e-11	3.3e-09	15.7405	0.296382	0.628218	0.331837	20	54580196	F	II	CBLN4	TSS200	island	TSS200-island	chr20:54578603-54580678	NA	NA
cg02638567	-0.355938	0.333528	-7.69725	1.82e-11	3.31e-09	15.738	0.665737	0.309798	-0.355938	7	70793147	R	II	WBSCR17	Body	opensea	Body-opensea		NA	TRUE
cg20219457	0.614378	0.632371	7.69686	1.83e-11	3.32e-09	15.7362	0.0589517	0.67333	0.614378	13	36705446	F	I	DCLK1	1stExon	island	1stExon-island	chr13:36705040-36705707	TRUE	TRUE	high-CpG:35603432-35603520
cg22294773	-0.408341	0.430121	-7.69349	1.86e-11	3.36e-09	15.7207	0.811239	0.402898	-0.408341	19	2606054	F	II	GNG7	5'UTR	shore	5'UTR-shore	chr19:2607725-2607967	NA	NA
cg12741420	0.383471	0.555749	7.6928	1.86e-11	3.37e-09	15.7175	0.197843	0.581314	0.383471	6	392131	R	II	IRF4	5'UTR	island	5'UTR-island	chr6:391188-393790	NA	TRUE
cg05346963	0.291877	0.772463	7.6927	1.86e-11	3.37e-09	15.717	0.500044	0.791921	0.291877	4	77892772	F	II	2011-09-01	Body	opensea	Body-opensea		NA	TRUE
cg05492975	-0.546906	0.385484	-7.69257	1.86e-11	3.37e-09	15.7165	0.89593	0.349024	-0.546906	20	60119508	R	II	CDH4	Body	island	Body-island	chr20:60119507-60119712	NA	NA
cg11015348	-0.463421	0.310375	-7.69222	1.87e-11	3.38e-09	15.7148	0.742902	0.279481	-0.463421	11	25070714	R	II	LUZP2	Body	opensea	Body-opensea		NA	NA
cg14796708	-0.271549	0.14877	-7.69198	1.87e-11	3.38e-09	15.7137	0.402216	0.130667	-0.271549	1	41157075	R	II	NFYC	TSS200	shore	TSS200-shore	chr1:41157162-41157975	NA	NA
cg23861668	0.391585	0.571915	7.68985	1.89e-11	3.4e-09	15.704	0.206435	0.59802	0.391585	11	20691126	F	I	NELL1	5'UTR	island	5'UTR-island	chr11:20690579-20691845	NA	NA
cg21282997	-0.425631	0.259257	-7.68931	1.89e-11	3.41e-09	15.7015	0.656512	0.230881	-0.425631	2	103035835	F	II	IL18RAP	5'UTR	opensea	5'UTR-opensea		NA	NA
cg21185289	0.33199	0.6266	7.68791	1.91e-11	3.43e-09	15.695	0.316743	0.648733	0.33199	2	74743437	R	I	TLX2	3'UTR	island	3'UTR-island	chr2:74740455-74743795	NA	NA
cg07922062	-0.301107	0.347749	-7.6867	1.92e-11	3.45e-09	15.6895	0.628782	0.327675	-0.301107	19	33867079	F	II	CEBPG	5'UTR	shelf	5'UTR-shelf	chr19:33864176-33865010	NA	TRUE		rs78851658
cg02940362	-0.410421	0.35171	-7.6865	1.92e-11	3.45e-09	15.6885	0.73477	0.324349	-0.410421	11	5009201	F	II	MMP26	TSS1500	opensea	TSS1500-opensea		NA	NA
cg23411013	-0.384137	0.333674	-7.68629	1.92e-11	3.45e-09	15.6876	0.692201	0.308065	-0.384137	15	60868149	R	II	RORA	Body	opensea	Body-opensea		NA	TRUE
cg16180082	-0.383448	0.284956	-7.68573	1.93e-11	3.46e-09	15.685	0.642841	0.259393	-0.383448	6	159466542	F	II	TAGAP	TSS1500	opensea	TSS1500-opensea		NA	NA
cg22743884	-0.535245	0.353447	-7.68538	1.93e-11	3.46e-09	15.6834	0.853009	0.317764	-0.535245	8	11839844	R	II	DEFB135	1stExon	opensea	1stExon-opensea		NA	NA
cg14270292	0.538016	0.560932	7.68416	1.94e-11	3.47e-09	15.6778	0.058783	0.596799	0.538016	6	133562494	F	II	EYA4	5'UTR	island	5'UTR-island	chr6:133562086-133563586	TRUE	NA	high-CpG:133604187-133604217
cg19865770	-0.295297	0.273968	-7.68411	1.94e-11	3.47e-09	15.6775	0.549578	0.254282	-0.295297	1	221510889	F	II	LOC400804	TSS1500	opensea	TSS1500-opensea		NA	NA			rs78521112
cg11668917	-0.315371	0.347997	-7.682	1.96e-11	3.51e-09	15.6679	0.642342	0.326972	-0.315371	2	10586873	R	II	SNORA80B	Body	shore	Body-shore	chr2:10587827-10589155	NA	NA
cg11017065	0.642673	0.659873	7.68086	1.97e-11	3.52e-09	15.6626	0.0600448	0.702718	0.642673	11	128564874	F	I	FLI1	Body	island	Body-island	chr11:128562671-128565011	NA	NA
cg20968743	-0.422451	0.166777	-7.68004	1.98e-11	3.54e-09	15.6588	0.561064	0.138613	-0.422451	11	44883965	F	II	TSPAN18	5'UTR	opensea	5'UTR-opensea		NA	TRUE
cg24176563	0.397647	0.526166	7.67842	1.99e-11	3.56e-09	15.6514	0.155029	0.552676	0.397647	6	133562776	F	II	EYA4	5'UTR	island	5'UTR-island	chr6:133562086-133563586	TRUE	NA
cg18686527	0.393392	0.555025	7.67774	2e-11	3.57e-09	15.6483	0.187859	0.581251	0.393392	17	27044685	F	I	RAB34	Body	island	Body-island	chr17:27044168-27045049	TRUE	NA
cg25119261	-0.359611	0.349548	-7.67607	2.01e-11	3.59e-09	15.6406	0.685185	0.325574	-0.359611	6	33081351	R	II	HLA-DPB2	Body	shelf	Body-shelf	chr6:33084740-33084995	NA	NA
cg04507071	-0.39537	0.287571	-7.67518	2.02e-11	3.6e-09	15.6365	0.656583	0.261213	-0.39537	10	128152124	F	II	C10orf90	Body	opensea	Body-opensea		NA	NA
cg15015397	-0.347552	0.33054	-7.67475	2.03e-11	3.61e-09	15.6345	0.654922	0.30737	-0.347552	17	39261100	R	II	KRTAP4-9	TSS1500	opensea	TSS1500-opensea		TRUE	NA
cg02553516	0.405539	0.59856	7.67288	2.04e-11	3.64e-09	15.6259	0.220056	0.625596	0.405539	21	38078767	R	II	SIM2	Body	shore	Body-shore	chr21:38079941-38081833	NA	TRUE
cg25541968	-0.253817	0.214786	-7.67034	2.07e-11	3.68e-09	15.6143	0.451683	0.197865	-0.253817	11	7848142	F	II	OR5P3	TSS1500	opensea	TSS1500-opensea		NA	NA
cg03843978	0.274665	0.639923	7.66957	2.08e-11	3.69e-09	15.6107	0.383569	0.658234	0.274665	4	4864625	R	II	MSX1	Body	island	Body-island	chr4:4864456-4864834	NA	NA
cg07820868	0.355181	0.724061	7.66932	2.08e-11	3.69e-09	15.6096	0.392559	0.74774	0.355181	1	119528638	F	II	TBX15	5'UTR	shore	5'UTR-shore	chr1:119529819-119530712	NA	NA
cg07978472	0.372329	0.605055	7.66868	2.09e-11	3.7e-09	15.6067	0.257548	0.629877	0.372329	4	122686493	F	I	TMEM155	TSS200	island	TSS200-island	chr4:122685860-122686565	TRUE	NA
cg02220965	-0.417801	0.164079	-7.66795	2.09e-11	3.71e-09	15.6033	0.554027	0.136226	-0.417801	16	31128310	R	I	MYST1	TSS1500	shore	TSS1500-shore	chr16:31128799-31129200	NA	NA
cg04339360	-0.277164	0.181732	-7.6677	2.1e-11	3.71e-09	15.6021	0.440418	0.163254	-0.277164	13	73635568	F	II	KLF5	Body	shore	Body-shore	chr13:73632860-73634370	NA	NA
cg20061155	0.44106	0.580042	7.6671	2.1e-11	3.72e-09	15.5994	0.168386	0.609446	0.44106	8	109095388	R	II	RSPO2	5'UTR	island	5'UTR-island	chr8:109094485-109095849	TRUE	NA
cg12221689	-0.469335	0.315386	-7.66593	2.11e-11	3.73e-09	15.594	0.753432	0.284097	-0.469335	2	98827983	R	II	VWA3B	Body	opensea	Body-opensea		NA	NA
cg25996388	-0.433252	0.367955	-7.66528	2.12e-11	3.74e-09	15.591	0.772323	0.339071	-0.433252	19	17015744	F	II	CPAMD8	Body	opensea	Body-opensea		NA	NA
cg24005685	0.419839	0.684388	7.66455	2.13e-11	3.75e-09	15.5877	0.292538	0.712377	0.419839	4	111549880	R	II	PITX2	Body	island	Body-island	chr4:111549879-111550203	NA	TRUE
cg00310215	0.337267	0.593766	7.66245	2.15e-11	3.79e-09	15.578	0.278983	0.61625	0.337267	16	51185346	F	I	SALL1	TSS1500	island	TSS1500-island	chr16:51183699-51188763	TRUE	NA	high-CpG:49742657-49743175
cg01307939	0.328026	0.413329	7.66027	2.17e-11	3.82e-09	15.568	0.107172	0.435197	0.328026	7	98467571	R	I	TMEM130	5'UTR	island	5'UTR-island	chr7:98467023-98468058	TRUE	NA	high-CpG:98305500-98305688
cg06001997	-0.333765	0.313983	-7.65947	2.18e-11	3.83e-09	15.5643	0.625498	0.291732	-0.333765	20	44664422	R	II	SLC12A5	Body	shelf	Body-shelf	chr20:44660342-44660948	NA	NA
cg10603275	0.240566	0.782751	7.65886	2.18e-11	3.84e-09	15.5615	0.558223	0.798789	0.240566	3	239665	F	I	CHL1	5'UTR	island	5'UTR-island	chr3:238391-240140	NA	NA	high-CpG:214489-214699
cg11901715	-0.326596	0.335174	-7.65876	2.18e-11	3.84e-09	15.5611	0.639997	0.313401	-0.326596	20	18794246	F	II	C20orf79	TSS200	opensea	TSS200-opensea		NA	NA
cg10972873	0.418395	0.592489	7.65871	2.19e-11	3.84e-09	15.5608	0.201987	0.620382	0.418395	1	200007592	R	II	NR5A2	Body	shore	Body-shore	chr1:200008392-200009047	NA	NA
cg06967998	-0.497108	0.376345	-7.65651	2.21e-11	3.87e-09	15.5507	0.840312	0.343204	-0.497108	11	132527438	R	II	OPCML	Body	opensea	Body-opensea		NA	NA
cg06630455	0.286081	0.61081	7.65402	2.23e-11	3.91e-09	15.5393	0.343801	0.629882	0.286081	6	10410494	F	I	TFAP2A	Body	island	Body-island	chr6:10410109-10410690	NA	NA		rs9368354
cg15285250	0.362993	0.693194	7.65086	2.27e-11	3.96e-09	15.5248	0.354401	0.717394	0.362993	7	8482107	F	II	NXPH1	Body	island	Body-island	chr7:8481974-8482762	NA	NA
cg00135293	-0.550541	0.344007	-7.64896	2.29e-11	4e-09	15.516	0.857845	0.307304	-0.550541	6	102088363	R	II	GRIK2	Body	opensea	Body-opensea		NA	TRUE			rs75521294
cg26800915	-0.419757	0.299954	-7.64693	2.31e-11	4.03e-09	15.5067	0.691727	0.27197	-0.419757	11	5324199	R	II	OR51B4	TSS1500	opensea	TSS1500-opensea		NA	NA
cg19715094	0.375493	0.786223	7.64654	2.31e-11	4.04e-09	15.5049	0.435763	0.811256	0.375493	11	118402540	F	II	TMEM25	Body	shore	Body-shore	chr11:118401235-118402069	NA	NA
cg02388718	-0.47521	0.395044	-7.64607	2.32e-11	4.04e-09	15.5028	0.838574	0.363364	-0.47521	9	27282580	R	II	NCRNA00032	Body	opensea	Body-opensea		NA	NA
cg14595003	0.543313	0.645093	7.64485	2.33e-11	4.06e-09	15.4972	0.138001	0.681313	0.543313	3	129694156	R	II	TRH	5'UTR	island	5'UTR-island	chr3:129693127-129694841	NA	TRUE
cg19617217	-0.390524	0.302946	-7.6424	2.36e-11	4.11e-09	15.4859	0.667434	0.276911	-0.390524	7	90581938	R	II	CDK14	Body	opensea	Body-opensea		NA	TRUE
cg23906261	0.293113	0.53713	7.64183	2.37e-11	4.11e-09	15.4833	0.263558	0.556671	0.293113	10	118030848	F	I	GFRA1	Body	island	Body-island	chr10:118030732-118034230	NA	NA
cg06854264	-0.248725	0.273442	-7.63998	2.39e-11	4.15e-09	15.4748	0.505584	0.25686	-0.248725	1	200861254	F	II	C1orf106	Body	shore	Body-shore	chr1:200860076-200860576	TRUE	NA
cg25778535	0.30587	0.594959	7.63893	2.4e-11	4.16e-09	15.47	0.30948	0.61535	0.30587	11	8190572	R	I	RIC3	1stExon	island	1stExon-island	chr11:8190226-8190671	NA	NA	high-CpG:8147148-8147168
cg24794433	0.39455	0.650632	7.63802	2.41e-11	4.18e-09	15.4658	0.282385	0.676936	0.39455	9	124462172	R	II	DAB2IP	Body	island	Body-island	chr9:124461797-124462190	NA	NA
cg08912860	-0.437043	0.411193	-7.63444	2.45e-11	4.24e-09	15.4493	0.8191	0.382057	-0.437043	12	132863782	F	II	GALNT9	Body	shore	Body-shore	chr12:132865236-132865506	NA	NA
cg03609427	-0.499548	0.349253	-7.63358	2.46e-11	4.25e-09	15.4454	0.815497	0.31595	-0.499548	7	48068758	R	II	SUNC1	TSS200	opensea	TSS200-opensea		NA	NA
cg24020826	-0.442083	0.356967	-7.63293	2.47e-11	4.26e-09	15.4424	0.769577	0.327495	-0.442083	8	140630180	R	II	KCNK9	3'UTR	shore	3'UTR-shore	chr8:140631096-140631332	NA	NA
cg15540820	0.294088	0.681524	7.63134	2.48e-11	4.29e-09	15.4351	0.407043	0.70113	0.294088	3	27765283	F	II	EOMES	TSS1500	island	TSS1500-island	chr3:27765196-27765675	NA	NA		rs72537449
cg13561879	0.353381	0.689727	7.63086	2.49e-11	4.3e-09	15.4329	0.359904	0.713286	0.353381	8	35092687	R	II	UNC5D	TSS1500	island	TSS1500-island	chr8:35092679-35093559	NA	NA
cg02907402	-0.44363	0.259774	-7.62927	2.51e-11	4.33e-09	15.4256	0.673829	0.230199	-0.44363	6	30079425	R	II	TRIM31	Body	opensea	Body-opensea		NA	NA
cg11649713	-0.34175	0.311745	-7.62754	2.53e-11	4.36e-09	15.4177	0.630712	0.288962	-0.34175	X	109683484	F	II	AMMECR1	TSS200	opensea	TSS200-opensea		NA	NA
cg03763508	0.42548	0.729089	7.62721	2.53e-11	4.36e-09	15.4161	0.331975	0.757454	0.42548	7	27140942	R	II	HOXA2	Body	shelf	Body-shelf	chr7:27143181-27143479	NA	TRUE
cg16212341	-0.478377	0.382405	-7.62658	2.54e-11	4.37e-09	15.4133	0.82889	0.350513	-0.478377	20	37217085	F	II	ADIG	3'UTR	opensea	3'UTR-opensea		NA	NA		rs3171210
cg09803262	0.333854	0.72703	7.62557	2.55e-11	4.39e-09	15.4086	0.415433	0.749287	0.333854	7	96622608	R	II	DLX6AS	Body	opensea	Body-opensea		NA	TRUE
cg20623503	-0.272376	0.363843	-7.62296	2.58e-11	4.44e-09	15.3967	0.618061	0.345684	-0.272376	17	78152219	F	II	CARD14	TSS200	shelf	TSS200-shelf	chr17:78155252-78155455	NA	NA
cg12597309	-0.301071	0.248313	-7.62202	2.6e-11	4.46e-09	15.3923	0.529313	0.228242	-0.301071	12	124393772	R	II	DNAH10	Body	opensea	Body-opensea		NA	NA
cg21207450	-0.4486	0.409617	-7.61919	2.63e-11	4.52e-09	15.3793	0.82831	0.379711	-0.4486	15	29570795	R	II	FAM189A1	Body	opensea	Body-opensea		TRUE	TRUE
cg08155325	0.386102	0.76944	7.61789	2.65e-11	4.54e-09	15.3734	0.409078	0.79518	0.386102	5	140857813	F	II	PCDHGA4	Body	shore	Body-shore	chr5:140857864-140858065	NA	TRUE
cg03224572	0.338526	0.700574	7.6167	2.66e-11	4.56e-09	15.3679	0.384616	0.723142	0.338526	8	97172012	F	I	GDF6	Body	island	Body-island	chr8:97171805-97172022	TRUE	NA
cg14087880	0.247534	0.654439	7.61633	2.67e-11	4.57e-09	15.3662	0.423407	0.670941	0.247534	10	47083316	R	II	PPYR1	TSS1500	shore	TSS1500-shore	chr10:47083341-47083633	NA	TRUE
cg15961466	0.464158	0.551053	7.6161	2.67e-11	4.57e-09	15.3651	0.117839	0.581997	0.464158	13	28498878	R	II	PDX1	3'UTR	island	3'UTR-island	chr13:28498226-28499046	NA	NA
cg11364256	-0.356283	0.439587	-7.61385	2.7e-11	4.61e-09	15.3549	0.772117	0.415834	-0.356283	7	42005232	R	II	GLI3	Body	island	Body-island	chr7:42005067-42006121	NA	NA
cg05996573	-0.296555	0.46312	-7.61369	2.7e-11	4.61e-09	15.3541	0.739905	0.44335	-0.296555	12	66627943	F	II	IRAK3	Body	opensea	Body-opensea		TRUE	NA		rs58608587
cg07041214	-0.375751	0.336095	-7.61285	2.71e-11	4.62e-09	15.3503	0.686796	0.311045	-0.375751	11	5968801	F	II	OR56A3	1stExon	opensea	1stExon-opensea		NA	NA		rs75960749
cg05376937	-0.311019	0.179332	-7.61053	2.74e-11	4.67e-09	15.3396	0.469616	0.158597	-0.311019	1	224819677	F	II	CNIH3	Body	opensea	Body-opensea		NA	TRUE
cg00732807	-0.343564	0.400621	-7.60876	2.76e-11	4.71e-09	15.3315	0.721281	0.377716	-0.343564	6	73935584	F	II	KHDC1L	TSS1500	opensea	TSS1500-opensea		NA	NA
cg18369913	-0.379742	0.279408	-7.60845	2.77e-11	4.71e-09	15.3301	0.633833	0.254092	-0.379742	11	51515083	R	II	OR4C46	TSS200	opensea	TSS200-opensea		NA	NA
cg06750832	0.405042	0.571532	7.60729	2.78e-11	4.73e-09	15.3247	0.193493	0.598535	0.405042	1	111217691	F	I	KCNA3	TSS200	island	TSS200-island	chr1:111216244-111217937	NA	NA
cg05345286	0.440144	0.581955	7.6035	2.83e-11	4.81e-09	15.3073	0.171154	0.611298	0.440144	6	41606641	R	II	MDFI	Body	island	Body-island	chr6:41604583-41606663	TRUE	NA
cg16032841	-0.341505	0.239159	-7.60248	2.84e-11	4.83e-09	15.3027	0.557897	0.216392	-0.341505	13	111522222	F	II	C13orf29	Body	opensea	Body-opensea		TRUE	TRUE		rs2277425
cg26673722	-0.43401	0.36054	-7.60145	2.86e-11	4.85e-09	15.2979	0.765616	0.331607	-0.43401	4	68776652	F	II	TMPRSS11A	3'UTR	opensea	3'UTR-opensea		NA	NA
cg18949415	-0.285116	0.219529	-7.60132	2.86e-11	4.85e-09	15.2973	0.485637	0.200521	-0.285116	6	43969136	F	II	C6orf223	Body	shore	Body-shore	chr6:43970073-43970922	TRUE	TRUE
cg16375358	-0.288812	0.27493	-7.60123	2.86e-11	4.85e-09	15.2969	0.544487	0.255675	-0.288812	17	64873337	R	II	CACNG5	TSS200	opensea	TSS200-opensea		NA	NA
cg24054190	0.355611	0.599732	7.59938	2.89e-11	4.88e-09	15.2885	0.267828	0.623439	0.355611	3	192232863	F	II	FGF12	Body	island	Body-island	chr3:192232072-192233137	NA	NA
cg19378216	-0.42808	0.276422	-7.59853	2.9e-11	4.9e-09	15.2845	0.675964	0.247884	-0.42808	20	31870775	F	II	C20orf114	TSS200	opensea	TSS200-opensea		NA	NA
cg12599850	-0.391842	0.260308	-7.59516	2.94e-11	4.98e-09	15.2691	0.626027	0.234185	-0.391842	1	95006451	F	II	F3	Body	shore	Body-shore	chr1:95006837-95008051	NA	NA
cg21314318	-0.288882	0.219574	-7.59103	3e-11	5.07e-09	15.2501	0.489197	0.200316	-0.288882	15	100651510	R	II	ADAMTS17	Body	opensea	Body-opensea		TRUE	TRUE
cg10146186	-0.370079	0.437275	-7.58975	3.02e-11	5.09e-09	15.2443	0.782682	0.412603	-0.370079	1	179781957	F	II	FAM163A	5'UTR	opensea	5'UTR-opensea		NA	NA
cg00929345	-0.342464	0.267738	-7.58907	3.03e-11	5.11e-09	15.2412	0.587371	0.244907	-0.342464	8	143622353	R	II	BAI1	Body	shore	Body-shore	chr8:143623275-143623662	NA	NA
cg05158615	0.33418	0.631034	7.58846	3.04e-11	5.12e-09	15.2384	0.319133	0.653313	0.33418	7	24323559	R	II	NPY	TSS1500	island	TSS1500-island	chr7:24323558-24325080	NA	NA
cg23445461	0.505494	0.594877	7.58821	3.04e-11	5.12e-09	15.2372	0.123083	0.628577	0.505494	5	140864733	R	I	PCDHGA4	Body	island	Body-island	chr5:140864527-140864748	NA	TRUE
cg21197774	0.389739	0.545481	7.58669	3.06e-11	5.15e-09	15.2302	0.181725	0.571464	0.389739	3	192126742	R	I	FGF12	5'UTR	island	5'UTR-island	chr3:192125821-192127994	TRUE	NA	high-CpG:193609422-193609544
cg19267861	0.289859	0.615799	7.58477	3.09e-11	5.2e-09	15.2214	0.345264	0.635123	0.289859	20	61809724	R	I	MIR124-3	TSS200	island	TSS200-island	chr20:61806254-61810867	NA	NA
cg02423618	-0.314153	0.336429	-7.58328	3.11e-11	5.23e-09	15.2146	0.629638	0.315485	-0.314153	15	97325725	R	II	SPATA8	TSS1500	opensea	TSS1500-opensea		NA	NA
cg08481246	0.427855	0.434074	7.58239	3.12e-11	5.24e-09	15.2105	0.0347423	0.462597	0.427855	11	8284550	R	I	LMO1	Body	island	Body-island	chr11:8284102-8285032	NA	TRUE
cg02335185	-0.407374	0.395535	-7.58165	3.14e-11	5.26e-09	15.2071	0.775751	0.368377	-0.407374	20	60491905	R	II	CDH4	Body	shelf	Body-shelf	chr20:60494768-60495449	NA	NA
cg26123647	-0.261683	0.201749	-7.58061	3.15e-11	5.28e-09	15.2024	0.445987	0.184304	-0.261683	2	2195399	F	II	MYT1L	5'UTR	shore	5'UTR-shore	chr2:2193510-2193716	NA	NA
cg27423760	0.327317	0.59948	7.57946	3.17e-11	5.3e-09	15.1971	0.293985	0.621302	0.327317	16	51186463	F	I	SALL1	TSS1500	island	TSS1500-island	chr16:51183699-51188763	TRUE	NA		rs4785505
cg06668555	0.329473	0.549883	7.57909	3.17e-11	5.3e-09	15.1954	0.242375	0.571848	0.329473	8	139509129	F	II	FAM135B	TSS200	island	TSS200-island	chr8:139508795-139509774	NA	NA
cg01671881	-0.433518	0.31536	-7.57906	3.17e-11	5.3e-09	15.1953	0.719977	0.286458	-0.433518	20	31804901	R	II	C20orf71	TSS1500	opensea	TSS1500-opensea		NA	NA
cg20676475	-0.458138	0.392388	-7.57638	3.21e-11	5.37e-09	15.183	0.819983	0.361845	-0.458138	1	152552494	R	II	LCE3D	5'UTR	opensea	5'UTR-opensea		NA	NA
cg26612735	0.316723	0.433666	7.57609	3.22e-11	5.37e-09	15.1816	0.138058	0.454781	0.316723	19	56988806	F	I	ZNF667	TSS200	island	TSS200-island	chr19:56988313-56989741	TRUE	NA
cg03020863	-0.303019	0.257182	-7.57527	3.23e-11	5.39e-09	15.1779	0.539999	0.236981	-0.303019	11	104005644	R	II	PDGFD	Body	opensea	Body-opensea		NA	TRUE
cg27142059	0.294955	0.63342	7.57504	3.23e-11	5.39e-09	15.1768	0.358129	0.653084	0.294955	6	30139996	F	II	TRIM15	Body	island	Body-island	chr6:30139718-30140263	NA	TRUE		rs1063276
cg08944961	-0.330196	0.242074	-7.57355	3.26e-11	5.42e-09	15.17	0.550257	0.220061	-0.330196	12	111537195	R	II	CUX2	Body	opensea	Body-opensea		NA	NA
cg18533201	0.374306	0.536968	7.57276	3.27e-11	5.44e-09	15.1664	0.187616	0.561922	0.374306	8	97157453	F	I	GDF6	Body	island	Body-island	chr8:97156763-97158030	TRUE	TRUE
cg08162124	0.483527	0.862612	7.57119	3.29e-11	5.47e-09	15.1591	0.41132	0.894848	0.483527	13	113428094	R	I	ATP11A	Body	shore	Body-shore	chr13:113429177-113429393	NA	NA
cg02660347	0.430845	0.583125	7.57022	3.31e-11	5.5e-09	15.1547	0.181003	0.611848	0.430845	12	64062505	F	II	DPY19L2	TSS200	island	TSS200-island	chr12:64061836-64062774	NA	NA
cg15454486	-0.320106	0.116815	-7.5694	3.32e-11	5.51e-09	15.151	0.415581	0.0954751	-0.320106	2	192543810	R	I	OBFC2A	Body	shore	Body-shore	chr2:192542573-192543329	NA	NA
cg09907936	0.41942	0.70732	7.56935	3.32e-11	5.51e-09	15.1507	0.315861	0.735281	0.41942	19	58570466	F	I	ZNF135	TSS200	island	TSS200-island	chr19:58570393-58571779	TRUE	TRUE
cg10005270	-0.369802	0.282516	-7.56802	3.34e-11	5.54e-09	15.1446	0.627664	0.257862	-0.369802	10	128210036	F	II	C10orf90	TSS200	opensea	TSS200-opensea		NA	NA
cg27331524	0.368178	0.521447	7.56503	3.39e-11	5.61e-09	15.1309	0.177814	0.545992	0.368178	7	116963193	F	I	WNT2	Body	island	Body-island	chr7:116962841-116964803	NA	NA
cg00629625	-0.406408	0.346318	-7.56128	3.45e-11	5.71e-09	15.1137	0.725632	0.319224	-0.406408	20	44663630	F	II	SLC12A5	Body	shelf	Body-shelf	chr20:44660342-44660948	NA	NA
cg08393822	-0.514709	0.340267	-7.56068	3.46e-11	5.72e-09	15.111	0.820662	0.305953	-0.514709	2	210737704	R	II	UNC80	Body	opensea	Body-opensea		NA	TRUE
cg24145481	-0.363211	0.332548	-7.55923	3.48e-11	5.75e-09	15.1043	0.671545	0.308334	-0.363211	21	31661998	F	II	KRTAP25-1	TSS200	opensea	TSS200-opensea		NA	NA
cg05659741	0.34605	0.714389	7.55884	3.49e-11	5.76e-09	15.1025	0.391409	0.737459	0.34605	1	120906047	R	II	HIST2H2BA	Body	island	Body-island	chr1:120905971-120906396	TRUE	NA
cg01495122	0.292628	0.592122	7.55725	3.51e-11	5.79e-09	15.0953	0.319003	0.611631	0.292628	8	41167087	F	I	SFRP1	TSS200	island	TSS200-island	chr8:41165852-41167140	TRUE	NA	high-CpG:41285990-41286287
cg26239495	-0.465566	0.460201	-7.55422	3.56e-11	5.87e-09	15.0814	0.894729	0.429163	-0.465566	11	122791447	R	II	C11orf63	Body	opensea	Body-opensea		NA	TRUE
cg03403065	0.482819	0.57471	7.54808	3.67e-11	6.03e-09	15.0533	0.124079	0.606898	0.482819	20	41818358	R	I	PTPRT	1stExon	island	1stExon-island	chr20:41817475-41819212	NA	NA
cg08273362	-0.449336	0.493433	-7.54744	3.68e-11	6.04e-09	15.0503	0.912813	0.463477	-0.449336	19	1005172	F	I	GRIN3B	Body	island	Body-island	chr19:1004324-1005605	NA	NA		rs61740285
cg18547371	0.368479	0.518426	7.54742	3.68e-11	6.04e-09	15.0502	0.174512	0.542991	0.368479	19	18539843	R	I	SSBP4	Body	island	Body-island	chr19:18539781-18540341	TRUE	NA
cg00399591	-0.245654	0.160199	-7.54671	3.69e-11	6.06e-09	15.047	0.389476	0.143822	-0.245654	16	18802159	F	I	RPS15A	TSS1500	shore	TSS1500-shore	chr16:18801251-18801866	NA	NA		rs12922498
cg10833393	-0.285097	0.285676	-7.54528	3.72e-11	6.1e-09	15.0405	0.551766	0.266669	-0.285097	19	46651227	F	II	IGFL2	5'UTR	opensea	5'UTR-opensea		NA	NA
cg09816018	-0.283474	0.305353	-7.54446	3.73e-11	6.12e-09	15.0367	0.569928	0.286455	-0.283474	6	30080295	R	II	TRIM31	Body	opensea	Body-opensea		NA	NA
cg15961007	-0.258019	0.187725	-7.54229	3.77e-11	6.17e-09	15.0267	0.428543	0.170524	-0.258019	6	153023279	R	II	MYCT1	Body	opensea	Body-opensea		NA	TRUE
cg25384000	-0.366381	0.256056	-7.54221	3.77e-11	6.17e-09	15.0264	0.598012	0.231631	-0.366381	11	55605161	F	II	OR5D16	TSS1500	opensea	TSS1500-opensea		NA	NA
cg03774463	0.436606	0.605635	7.54065	3.8e-11	6.21e-09	15.0192	0.198135	0.634742	0.436606	7	96636616	R	I	DLX6AS	Body	shore	Body-shore	chr7:96634622-96634915	NA	NA
cg12033297	-0.399132	0.397513	-7.53882	3.83e-11	6.26e-09	15.0108	0.770036	0.370904	-0.399132	1	176998801	F	II	MIR488	TSS1500	opensea	TSS1500-opensea		NA	NA		rs61758728
cg06617456	0.47533	0.584153	7.5359	3.88e-11	6.33e-09	14.9975	0.140512	0.615842	0.47533	8	68864769	R	II	PREX2	1stExon	island	1stExon-island	chr8:68864584-68864946	TRUE	NA
cg24729352	-0.367636	0.348892	-7.53525	3.89e-11	6.35e-09	14.9945	0.692019	0.324383	-0.367636	13	19747959	R	II	TUBA3C	3'UTR	shelf	3'UTR-shelf	chr13:19751260-19751483	NA	NA			rs3178129
cg23530596	-0.39797	0.268234	-7.53407	3.92e-11	6.38e-09	14.9891	0.639672	0.241702	-0.39797	15	48515109	R	II	SLC12A1	Body	opensea	Body-opensea		NA	NA
cg26826183	-0.306001	0.27581	-7.53293	3.94e-11	6.41e-09	14.9839	0.561411	0.25541	-0.306001	19	10231701	R	II	EIF3G	TSS1500	shore	TSS1500-shore	chr19:10230162-10230682	TRUE	NA
cg02131862	-0.327536	0.419063	-7.53268	3.94e-11	6.41e-09	14.9827	0.724764	0.397228	-0.327536	21	31654844	F	II	KRTAP24-1	1stExon	opensea	1stExon-opensea		NA	NA
cg13320291	0.510589	0.647651	7.53252	3.94e-11	6.41e-09	14.982	0.171101	0.681691	0.510589	10	118030970	F	I	GFRA1	Body	island	Body-island	chr10:118030732-118034230	NA	NA
cg11165765	-0.354182	0.372837	-7.53061	3.98e-11	6.46e-09	14.9733	0.703407	0.349225	-0.354182	6	31685494	R	II	LY6G6D	Body	opensea	Body-opensea		TRUE	TRUE
cg18115215	0.36163	0.514255	7.53049	3.98e-11	6.46e-09	14.9727	0.176734	0.538364	0.36163	3	132757090	R	I	TMEM108	TSS200	island	TSS200-island	chr3:132756985-132757895	TRUE	TRUE
cg04611437	0.290124	0.618317	7.52935	4e-11	6.49e-09	14.9675	0.347534	0.637659	0.290124	10	102279697	F	II	SEC31B	TSS200	island	TSS200-island	chr10:102279162-102279730	NA	TRUE
cg13471735	-0.456766	0.412045	-7.52843	4.02e-11	6.51e-09	14.9633	0.83836	0.381594	-0.456766	9	16442831	R	II	BNC2	Body	opensea	Body-opensea		NA	TRUE
cg08967456	-0.341007	0.449536	-7.52634	4.06e-11	6.56e-09	14.9537	0.76781	0.426803	-0.341007	16	3114948	F	II	IL32	TSS1500	opensea	TSS1500-opensea		TRUE	NA
cg11201710	0.374087	0.629862	7.5246	4.09e-11	6.6e-09	14.9457	0.280714	0.654801	0.374087	3	192232468	F	II	FGF12	Body	island	Body-island	chr3:192232072-192233137	NA	NA
cg14585967	-0.409812	0.357746	-7.52354	4.11e-11	6.63e-09	14.9409	0.740237	0.330425	-0.409812	9	118135710	F	II	2023-12-01	5'UTR	opensea	5'UTR-opensea		TRUE	NA
cg22255773	-0.447805	0.296237	-7.52296	4.13e-11	6.64e-09	14.9382	0.714188	0.266384	-0.447805	7	154557556	R	II	DPP6	Body	opensea	Body-opensea		NA	TRUE
cg11871421	0.316786	0.673479	7.51946	4.19e-11	6.74e-09	14.9222	0.377812	0.694598	0.316786	17	6679476	R	II	FBXO39	TSS200	island	TSS200-island	chr17:6679205-6679710	NA	TRUE
cg14614490	-0.262235	0.364315	-7.51812	4.22e-11	6.77e-09	14.9161	0.609068	0.346833	-0.262235	9	123637816	R	II	PHF19	5'UTR	shore	5'UTR-shore	chr9:123638820-123639936	NA	TRUE
cg22946562	-0.532579	0.400046	-7.51791	4.22e-11	6.78e-09	14.9151	0.897119	0.36454	-0.532579	2	1880012	R	II	MYT1L	Body	opensea	Body-opensea		NA	NA
cg02666257	-0.256037	0.203383	-7.5157	4.27e-11	6.84e-09	14.905	0.442351	0.186314	-0.256037	11	128627260	R	II	FLI1	Body	opensea	Body-opensea		NA	NA
cg17816908	0.295072	0.59086	7.51324	4.32e-11	6.92e-09	14.8937	0.31546	0.610531	0.295072	8	41167109	F	I	SFRP1	TSS200	island	TSS200-island	chr8:41165852-41167140	TRUE	NA	high-CpG:41285990-41286287
cg14060496	0.331772	0.583143	7.51293	4.32e-11	6.92e-09	14.8923	0.273489	0.605262	0.331772	20	61638518	F	I	BHLHE23	TSS200	island	TSS200-island	chr20:61636171-61639055	NA	NA		rs8114056
cg10436333	-0.372333	0.2293	-7.51279	4.33e-11	6.92e-09	14.8917	0.57681	0.204477	-0.372333	20	61883856	F	II	NKAIN4	Body	shore	Body-shore	chr20:61884644-61886387	NA	NA		rs77074210
cg04226536	0.342214	0.518577	7.51017	4.38e-11	7e-09	14.8797	0.199177	0.541391	0.342214	11	111411071	R	I	LAYN	TSS200	island	TSS200-island	chr11:111410932-111412199	TRUE	NA
cg02815102	-0.335572	0.280285	-7.50895	4.4e-11	7.04e-09	14.8741	0.593485	0.257913	-0.335572	20	60388903	F	II	CDH4	Body	opensea	Body-opensea		NA	NA
cg10648139	0.420425	0.613702	7.50785	4.43e-11	7.07e-09	14.8691	0.221305	0.64173	0.420425	2	206551364	F	II	NRP2	Body	shore	Body-shore	chr2:206549599-206551316	NA	NA
cg03541903	0.237398	0.83076	7.50581	4.47e-11	7.13e-09	14.8598	0.609189	0.846587	0.237398	5	130651434	R	II	CDC42SE2	5'UTR	opensea	5'UTR-opensea		NA	TRUE
cg12891177	-0.291506	0.117526	-7.50579	4.47e-11	7.13e-09	14.8597	0.389598	0.0980923	-0.291506	2	70313597	R	I	PCBP1	TSS1500	island	TSS1500-island	chr2:70313200-70315490	NA	NA
cg13297960	0.302096	0.805434	7.50538	4.48e-11	7.14e-09	14.8578	0.523478	0.825573	0.302096	21	22370237	F	II	NCAM2	TSS1500	island	TSS1500-island	chr21:22369423-22370582	NA	NA
cg07878486	0.373894	0.486707	7.50507	4.48e-11	7.14e-09	14.8564	0.137739	0.511633	0.373894	19	58951885	R	II	ZNF132	TSS1500	island	TSS1500-island	chr19:58951214-58952250	TRUE	NA
cg04590718	-0.34175	0.379406	-7.50452	4.5e-11	7.16e-09	14.8538	0.698373	0.356622	-0.34175	19	8660758	R	II	ADAMTS10	Body	shore	Body-shore	chr19:8661080-8661287	NA	NA
cg24657817	0.41051	0.585759	7.50271	4.53e-11	7.21e-09	14.8455	0.202616	0.613126	0.41051	4	42153708	R	I	BEND4	Body	island	Body-island	chr4:42152766-42154984	TRUE	NA
cg00679556	-0.33361	0.328546	-7.50102	4.57e-11	7.27e-09	14.8378	0.639915	0.306305	-0.33361	6	30080782	F	II	TRIM31	5'UTR	opensea	5'UTR-opensea		NA	NA
cg23317604	-0.388454	0.341399	-7.49906	4.61e-11	7.32e-09	14.8288	0.703956	0.315502	-0.388454	5	112574450	F	II	MCC	Body	opensea	Body-opensea		NA	TRUE		rs59073951
cg27000831	-0.41615	0.349771	-7.49867	4.62e-11	7.33e-09	14.827	0.738178	0.322028	-0.41615	17	32645748	F	II	CCL8	TSS1500	opensea	TSS1500-opensea		NA	NA
cg13060154	0.369926	0.578736	7.49599	4.68e-11	7.42e-09	14.8148	0.233472	0.603398	0.369926	9	124461998	F	II	DAB2IP	Body	island	Body-island	chr9:124461797-124462190	NA	NA
cg12324970	0.295499	0.677839	7.49573	4.68e-11	7.42e-09	14.8136	0.402041	0.697539	0.295499	10	104000446	F	II	PITX3	5'UTR	island	5'UTR-island	chr10:104000254-104001741	NA	NA
cg18507129	0.432412	0.475177	7.49505	4.7e-11	7.44e-09	14.8105	0.0715925	0.504005	0.432412	3	142839903	R	II	CHST2	Body	island	Body-island	chr3:142837885-142840838	TRUE	NA
cg00729133	-0.374902	0.335257	-7.4903	4.8e-11	7.59e-09	14.7888	0.685166	0.310263	-0.374902	7	88425077	F	II	ZNF804B	Body	opensea	Body-opensea		NA	NA			rs73705538
cg08884591	-0.38868	0.306639	-7.48868	4.84e-11	7.64e-09	14.7814	0.669407	0.280727	-0.38868	11	62037191	F	II	SCGB2A2	TSS1500	opensea	TSS1500-opensea		NA	NA
cg05188268	-0.558456	0.369967	-7.48682	4.88e-11	7.7e-09	14.7728	0.891193	0.332736	-0.558456	13	94870787	R	II	GPC6	Body	opensea	Body-opensea		NA	TRUE
cg24670241	-0.373626	0.316806	-7.48644	4.89e-11	7.71e-09	14.7711	0.665524	0.291898	-0.373626	9	27282776	F	II	NCRNA00032	Body	opensea	Body-opensea		NA	NA
cg06970370	0.317979	0.729276	7.48484	4.93e-11	7.76e-09	14.7638	0.432495	0.750474	0.317979	1	121261077	R	I	LOC647121	Body	island	Body-island	chr1:121260857-121261525	TRUE	NA
cg10885338	0.260101	0.722261	7.48355	4.96e-11	7.81e-09	14.7579	0.4795	0.739601	0.260101	2	106682640	F	II	C2orf40	Body	shore	Body-shore	chr2:106681982-106682403	NA	TRUE		rs76255878
cg13482308	0.383191	0.597071	7.48047	5.03e-11	7.91e-09	14.7438	0.239425	0.622617	0.383191	9	37002685	R	I	PAX5	Body	island	Body-island	chr9:37002489-37002957	NA	NA
cg15601682	-0.503832	0.407163	-7.47933	5.06e-11	7.94e-09	14.7386	0.877407	0.373575	-0.503832	17	78060121	F	I	CCDC40	Body	opensea	Body-opensea		NA	NA
cg08080145	-0.425713	0.388849	-7.47579	5.14e-11	8.06e-09	14.7224	0.786181	0.360468	-0.425713	17	72666670	R	II	RAB37	TSS1500	shore	TSS1500-shore	chr17:72667195-72667710	NA	NA
cg04530015	-0.357846	0.365568	-7.47541	5.15e-11	8.07e-09	14.7207	0.699558	0.341712	-0.357846	2	215796436	R	II	ABCA12	3'UTR	opensea	3'UTR-opensea		NA	NA
cg07382920	0.311635	0.607868	7.47232	5.23e-11	8.17e-09	14.7066	0.317008	0.628643	0.311635	1	3567646	R	I	TP73	TSS1500	island	TSS1500-island	chr1:3566445-3569636	NA	NA
cg00502665	0.351735	0.547699	7.4723	5.23e-11	8.17e-09	14.7065	0.219412	0.571148	0.351735	19	56988813	F	II	ZNF667	TSS200	island	TSS200-island	chr19:56988313-56989741	TRUE	NA
cg24512303	0.334767	0.783109	7.46862	5.32e-11	8.3e-09	14.6897	0.470659	0.805426	0.334767	8	76452152	R	II	HNF4G	TSS200	opensea	TSS200-opensea		NA	NA
cg10006428	-0.239834	0.28062	-7.46861	5.32e-11	8.3e-09	14.6896	0.504465	0.264631	-0.239834	1	248814059	F	II	OR2T27	1stExon	opensea	1stExon-opensea		NA	NA		rs1782242
cg19956889	-0.325082	0.288343	-7.46485	5.41e-11	8.43e-09	14.6724	0.591753	0.266671	-0.325082	10	11650681	F	II	USP6NL	5'UTR	shelf	5'UTR-shelf	chr10:11652834-11653962	NA	NA
cg23847712	0.303182	0.635109	7.46439	5.42e-11	8.45e-09	14.6703	0.352139	0.655322	0.303182	4	9783196	R	I	DRD5	TSS200	island	TSS200-island	chr4:9783035-9784960	NA	NA
cg04563046	-0.462336	0.283231	-7.46422	5.43e-11	8.45e-09	14.6695	0.714745	0.252408	-0.462336	8	93005307	R	II	RUNX1T1	Body	opensea	Body-opensea		NA	NA
cg27342919	-0.461037	0.172262	-7.46404	5.43e-11	8.46e-09	14.6687	0.602563	0.141526	-0.461037	6	30079256	R	I	TRIM31	Body	opensea	Body-opensea		NA	NA
cg13331354	0.39222	0.52247	7.46311	5.45e-11	8.48e-09	14.6645	0.156398	0.548618	0.39222	19	18539841	R	I	SSBP4	Body	island	Body-island	chr19:18539781-18540341	TRUE	NA
cg10284006	-0.387633	0.361495	-7.46297	5.46e-11	8.48e-09	14.6638	0.723286	0.335653	-0.387633	12	53162093	R	II	KRT76	3'UTR	opensea	3'UTR-opensea		NA	NA
cg11387340	-0.29105	0.270712	-7.45853	5.57e-11	8.65e-09	14.6436	0.542359	0.251309	-0.29105	6	166970727	R	II	RPS6KA2	Body	opensea	Body-opensea		TRUE	NA
cg08247376	0.504205	0.531796	7.45847	5.57e-11	8.65e-09	14.6433	0.0612047	0.56541	0.504205	17	43339358	F	II	C17orf46	Body	island	Body-island	chr17:43339124-43339832	TRUE	TRUE
cg23629643	0.341876	0.835364	7.45741	5.6e-11	8.69e-09	14.6384	0.51628	0.858155	0.341876	4	77547320	F	I	SHROOM3	Body	opensea	Body-opensea		NA	TRUE
cg15123519	-0.349232	0.333148	-7.45722	5.61e-11	8.69e-09	14.6375	0.659098	0.309866	-0.349232	2	136567270	F	II	LCT	Body	opensea	Body-opensea		NA	NA
cg20302133	0.271655	0.719094	7.45586	5.64e-11	8.74e-09	14.6313	0.465549	0.737204	0.271655	1	111217194	F	I	KCNA3	1stExon	island	1stExon-island	chr1:111216244-111217937	NA	NA		rs361501
cg15376677	-0.370565	0.369241	-7.45401	5.69e-11	8.81e-09	14.6229	0.715102	0.344537	-0.370565	6	32011687	R	II	TNXB	Body	opensea	Body-opensea		NA	NA			rs2894233
cg11001085	-0.434194	0.42996	-7.45394	5.69e-11	8.81e-09	14.6225	0.835209	0.401014	-0.434194	3	49940126	F	II	MST1R	1stExon	island	1stExon-island	chr3:49940099-49940431	NA	TRUE
cg24757310	0.304646	0.800891	7.45257	5.73e-11	8.86e-09	14.6163	0.516555	0.821201	0.304646	2	61372226	R	I	C2orf74	TSS200	opensea	TSS200-opensea		NA	NA
cg07561132	-0.497154	0.371231	-7.44996	5.8e-11	8.96e-09	14.6044	0.835241	0.338087	-0.497154	20	18794975	F	II	C20orf79	1stExon	opensea	1stExon-opensea		NA	NA		rs73276537
cg09411597	0.345271	0.819958	7.44553	5.92e-11	9.12e-09	14.5842	0.497705	0.842976	0.345271	10	5735349	F	II	C10orf18	5'UTR	opensea	5'UTR-opensea		NA	NA		rs4750644
cg04023150	0.498279	0.59287	7.44527	5.93e-11	9.13e-09	14.583	0.12781	0.626089	0.498279	1	44873064	R	I	RNF220	5'UTR	island	5'UTR-island	chr1:44871109-44874047	NA	NA
cg26387064	-0.446786	0.322849	-7.44502	5.94e-11	9.14e-09	14.5818	0.739849	0.293063	-0.446786	2	189599296	F	II	DIRC1	3'UTR	opensea	3'UTR-opensea		NA	NA
cg21109744	0.352341	0.537686	7.44397	5.96e-11	9.18e-09	14.577	0.208834	0.561176	0.352341	3	126113743	R	II	CCDC37	TSS200	island	TSS200-island	chr3:126113547-126113967	NA	TRUE
cg15593510	-0.443366	0.389705	-7.44275	6e-11	9.22e-09	14.5714	0.803513	0.360147	-0.443366	1	158369112	F	II	OR10T2	1stExon	opensea	1stExon-opensea		NA	NA
cg11893763	0.404901	0.618245	7.43942	6.09e-11	9.35e-09	14.5563	0.240337	0.645238	0.404901	10	125425688	R	II	GPR26	TSS200	island	TSS200-island	chr10:125425495-125426642	NA	TRUE
cg26449294	-0.458035	0.384328	-7.43803	6.13e-11	9.4e-09	14.5499	0.811828	0.353793	-0.458035	11	83169193	R	II	DLG2	3'UTR	opensea	3'UTR-opensea		NA	TRUE
cg26870771	0.238443	0.47365	7.43601	6.19e-11	9.46e-09	14.5407	0.251103	0.489546	0.238443	16	67197640	R	II	HSF4	5'UTR	island	5'UTR-island	chr16:67196792-67199988	TRUE	TRUE
cg08516516	0.424534	0.524744	7.43523	6.21e-11	9.5e-09	14.5371	0.128513	0.553046	0.424534	5	115152492	F	I	CDO1	TSS200	island	TSS200-island	chr5:115151348-115152713	TRUE	NA
cg20238308	-0.39871	0.274465	-7.43388	6.25e-11	9.55e-09	14.5309	0.646594	0.247884	-0.39871	12	80836629	F	II	PTPRQ	TSS1500	opensea	TSS1500-opensea		NA	NA
cg13703871	0.296554	0.749999	7.43163	6.32e-11	9.64e-09	14.5207	0.473215	0.769769	0.296554	19	9473674	R	I	ZNF177	TSS200	island	TSS200-island	chr19:9473589-9474001	NA	NA
cg02065637	0.414649	0.653505	7.43129	6.33e-11	9.65e-09	14.5191	0.266499	0.681148	0.414649	20	61809035	R	I	MIR124-3	TSS1500	island	TSS1500-island	chr20:61806254-61810867	NA	NA
cg03840594	0.235359	0.448272	7.43068	6.35e-11	9.68e-09	14.5163	0.228604	0.463963	0.235359	6	99283553	F	I	POU3F2	1stExon	island	1stExon-island	chr6:99279317-99283842	NA	NA
cg09644332	-0.31647	0.383709	-7.4302	6.36e-11	9.69e-09	14.5141	0.67908	0.362611	-0.31647	7	44106631	F	II	PGAM2	TSS1500	shore	TSS1500-shore	chr7:44104746-44105116	NA	NA
cg00394261	-0.487933	0.356047	-7.42816	6.42e-11	9.78e-09	14.5048	0.811451	0.323518	-0.487933	5	42483732	F	II	GHR	5'UTR	opensea	5'UTR-opensea		NA	NA
cg00252418	-0.347214	0.309971	-7.42719	6.45e-11	9.82e-09	14.5004	0.634037	0.286823	-0.347214	7	154540325	F	II	DPP6	Body	shore	Body-shore	chr7:154542059-154542348	NA	NA
cg03521113	-0.290199	0.162655	-7.42662	6.47e-11	9.84e-09	14.4978	0.433508	0.143309	-0.290199	12	25204672	F	II	LRMP	TSS1500	opensea	TSS1500-opensea		NA	NA
cg08739828	-0.301045	0.354451	-7.42529	6.51e-11	9.89e-09	14.4917	0.635426	0.334381	-0.301045	18	33768144	F	II	MOCOS	Body	island	Body-island	chr18:33766391-33768145	NA	NA
cg09857577	-0.37472	0.261165	-7.42529	6.51e-11	9.89e-09	14.4917	0.610904	0.236184	-0.37472	7	50136102	R	II	C7orf72	1stExon	shelf	1stExon-shelf	chr7:50132572-50132921	NA	NA
cg04285710	-0.454975	0.306224	-7.4247	6.53e-11	9.91e-09	14.489	0.730867	0.275892	-0.454975	1	74891564	R	II	TNNI3K	Body	opensea	Body-opensea		NA	TRUE
cg00730561	0.306496	0.648437	7.42312	6.57e-11	9.98e-09	14.4818	0.362374	0.66887	0.306496	10	102279703	F	II	SEC31B	TSS200	island	TSS200-island	chr10:102279162-102279730	NA	TRUE
cg18372960	-0.304982	0.38352	-7.42216	6.6e-11	1e-08	14.4774	0.668169	0.363187	-0.304982	7	4305728	F	II	SDK1	Body	shore	Body-shore	chr7:4303079-4305062	NA	NA
cg20965743	0.407889	0.695424	7.42126	6.63e-11	1e-08	14.4733	0.314727	0.722616	0.407889	14	104552209	R	I	ASPG	Body	island	Body-island	chr14:104552012-104552478	NA	NA
cg12406559	-0.394982	0.205306	-7.42115	6.63e-11	1e-08	14.4728	0.573955	0.178973	-0.394982	18	56530302	F	II	ZNF532	1stExon	shore	1stExon-shore	chr18:56530395-56531288	TRUE	NA		rs78030796
cg23059709	-0.321381	0.37613	-7.42086	6.64e-11	1.01e-08	14.4715	0.676086	0.354704	-0.321381	15	57778278	F	II	CGNL1	Body	opensea	Body-opensea		TRUE	TRUE		rs11856034
cg08596532	-0.264577	0.257738	-7.42008	6.67e-11	1.01e-08	14.4679	0.504676	0.240099	-0.264577	5	5033993	R	II	LOC340094	TSS1500	opensea	TSS1500-opensea		NA	NA
cg24293689	0.400237	0.824555	7.41911	6.7e-11	1.01e-08	14.4635	0.451	0.851238	0.400237	1	10732356	F	II	CASZ1	Body	opensea	Body-opensea		NA	NA		rs4845840
cg12451099	0.302912	0.68417	7.41827	6.72e-11	1.02e-08	14.4597	0.401452	0.704364	0.302912	20	37356466	F	II	SLC32A1	Body	island	Body-island	chr20:37352130-37357372	NA	TRUE
cg22795470	0.399905	0.50337	7.41809	6.73e-11	1.02e-08	14.4588	0.130126	0.53003	0.399905	7	43152542	R	II	HECW1	5'UTR	island	5'UTR-island	chr7:43152020-43153340	TRUE	NA
cg16409409	-0.406041	0.319751	-7.41748	6.75e-11	1.02e-08	14.4561	0.698722	0.292681	-0.406041	1	200861597	F	I	C1orf106	Body	shore	Body-shore	chr1:200860076-200860576	NA	NA
cg02631468	0.458321	0.598003	7.41737	6.75e-11	1.02e-08	14.4556	0.170237	0.628558	0.458321	20	25062777	R	I	VSX1	TSS200	island	TSS200-island	chr20:25061761-25062928	TRUE	NA
cg19517718	0.331683	0.456573	7.41487	6.83e-11	1.03e-08	14.4442	0.147003	0.478686	0.331683	2	1747082	F	I	PXDN	Body	island	Body-island	chr2:1746833-1748971	TRUE	NA
cg26382586	0.253223	0.579595	7.41362	6.87e-11	1.03e-08	14.4384	0.343254	0.596477	0.253223	2	131797606	R	II	ARHGEF4	Body	island	Body-island	chr2:131797362-131798088	NA	NA
cg10351287	0.40289	0.510204	7.41349	6.87e-11	1.03e-08	14.4379	0.134173	0.537064	0.40289	4	5053341	R	I	STK32B	TSS200	island	TSS200-island	chr4:5053230-5054092	NA	NA	high-CpG:5104140-5104365
cg05331340	-0.314628	0.376917	-7.41166	6.93e-11	1.04e-08	14.4295	0.67057	0.355941	-0.314628	17	7083064	F	II	ASGR1	TSS200	opensea	TSS200-opensea		NA	NA
cg25959472	0.386886	0.657346	7.41158	6.94e-11	1.04e-08	14.4291	0.296253	0.683138	0.386886	5	171384415	F	II	FBXW11	Body	opensea	Body-opensea		NA	TRUE
cg13357249	-0.303783	0.315048	-7.40921	7.01e-11	1.05e-08	14.4183	0.598578	0.294795	-0.303783	1	151170306	F	II	PIP5K1A	TSS1500	shore	TSS1500-shore	chr1:151170847-151171532	NA	NA
cg06545761	-0.550441	0.268846	-7.40895	7.02e-11	1.05e-08	14.4171	0.782591	0.23215	-0.550441	16	87441441	F	I	ZCCHC14	3'UTR	island	3'UTR-island	chr16:87441387-87441671	TRUE	NA
cg00471000	-0.354738	0.335801	-7.40814	7.05e-11	1.06e-08	14.4134	0.66689	0.312152	-0.354738	20	31618468	F	II	BPIL3	TSS1500	opensea	TSS1500-opensea		NA	NA
cg00097645	-0.235049	0.310229	-7.40811	7.05e-11	1.06e-08	14.4133	0.529607	0.294559	-0.235049	19	9325438	F	II	OR7D4	1stExon	opensea	1stExon-opensea		NA	NA		rs57568862
cg08939095	0.381629	0.533182	7.40773	7.06e-11	1.06e-08	14.4116	0.176995	0.558624	0.381629	15	83953068	F	I	BNC1	Body	island	Body-island	chr15:83951980-83953930	TRUE	NA
cg16681199	-0.257726	0.264729	-7.40719	7.08e-11	1.06e-08	14.4091	0.505273	0.247547	-0.257726	6	70990268	R	II	COL9A1	Body	shore	Body-shore	chr6:70992040-70992912	NA	NA
cg07443932	-0.375732	0.470683	-7.40628	7.11e-11	1.06e-08	14.405	0.821366	0.445634	-0.375732	17	48845064	R	II	C17orf73	TSS200	opensea	TSS200-opensea		NA	NA
cg21077559	0.333574	0.427559	7.40584	7.12e-11	1.07e-08	14.403	0.116223	0.449797	0.333574	4	122686319	F	I	TMEM155	1stExon	island	1stExon-island	chr4:122685860-122686565	TRUE	NA
cg01883425	0.492795	0.535636	7.40575	7.13e-11	1.07e-08	14.4025	0.0756946	0.568489	0.492795	6	41606770	F	I	MDFI	Body	shore	Body-shore	chr6:41606994-41607238	TRUE	NA
cg24856726	0.278836	0.629635	7.40468	7.16e-11	1.07e-08	14.3977	0.369388	0.648224	0.278836	12	108169333	F	II	ASCL4	1stExon	island	1stExon-island	chr12:108168986-108169570	NA	TRUE
cg24360871	0.378748	0.829589	7.40396	7.19e-11	1.07e-08	14.3944	0.47609	0.854839	0.378748	7	27163929	F	II	HOXA3	5'UTR	island	5'UTR-island	chr7:27163819-27164098	NA	TRUE
cg01277983	-0.377566	0.350491	-7.40011	7.32e-11	1.09e-08	14.3768	0.702886	0.32532	-0.377566	22	43835600	F	II	MPPED1	Body	opensea	Body-opensea		NA	NA
cg24682512	-0.461886	0.285482	-7.39919	7.35e-11	1.1e-08	14.3726	0.716575	0.25469	-0.461886	7	86277679	F	II	GRM3	5'UTR	opensea	5'UTR-opensea		NA	TRUE			rs77477126
cg24553547	0.370622	0.828581	7.39849	7.37e-11	1.1e-08	14.3694	0.482667	0.853289	0.370622	17	19247920	F	II	MIR1180	TSS200	island	TSS200-island	chr17:19247785-19248069	NA	NA
cg07790176	-0.494284	0.332207	-7.39793	7.39e-11	1.1e-08	14.3668	0.793539	0.299255	-0.494284	13	92601293	R	II	GPC5	Body	opensea	Body-opensea		NA	NA
cg25545500	-0.304493	0.255149	-7.39698	7.42e-11	1.11e-08	14.3625	0.539342	0.234849	-0.304493	11	56112384	R	II	OR8K1	TSS1500	opensea	TSS1500-opensea		NA	NA
cg26530758	0.487183	0.72642	7.39371	7.54e-11	1.12e-08	14.3476	0.271715	0.758899	0.487183	8	41754060	F	II	ANK1	1stExon	island	1stExon-island	chr8:41753340-41755250	NA	TRUE
cg03226000	0.342841	0.700109	7.39222	7.59e-11	1.13e-08	14.3408	0.380125	0.722965	0.342841	16	55690378	R	II	SLC6A2	TSS200	island	TSS200-island	chr16:55689598-55690895	NA	TRUE
cg17679987	-0.456844	0.308647	-7.39142	7.62e-11	1.13e-08	14.3372	0.735035	0.278191	-0.456844	8	106535882	F	II	ZFPM2	Body	opensea	Body-opensea		NA	TRUE		rs78652181
cg19159011	-0.421605	0.29649	-7.39043	7.65e-11	1.13e-08	14.3326	0.689988	0.268383	-0.421605	7	50348870	R	II	IKZF1	5'UTR	opensea	5'UTR-opensea		NA	TRUE
cg05919685	-0.246306	0.181636	-7.38989	7.67e-11	1.14e-08	14.3302	0.411522	0.165216	-0.246306	1	159556997	F	II	APCS	TSS1500	opensea	TSS1500-opensea		NA	NA
cg08693172	0.26977	0.712513	7.38924	7.7e-11	1.14e-08	14.3272	0.460727	0.730497	0.26977	19	46526333	F	II	PGLYRP1	TSS200	island	TSS200-island	chr19:46526046-46526334	NA	NA
cg13313836	-0.420296	0.396702	-7.38918	7.7e-11	1.14e-08	14.327	0.788978	0.368682	-0.420296	15	60687284	R	II	ANXA2	5'UTR	shelf	5'UTR-shelf	chr15:60689749-60690430	NA	NA
cg17102112	-0.283668	0.327848	-7.38915	7.7e-11	1.14e-08	14.3268	0.592605	0.308937	-0.283668	17	72666692	R	II	RAB37	TSS1500	shore	TSS1500-shore	chr17:72667195-72667710	NA	NA
cg02401399	0.353841	0.772568	7.38869	7.72e-11	1.14e-08	14.3247	0.442316	0.796157	0.353841	19	36523584	R	I	CLIP3	5'UTR	island	5'UTR-island	chr19:36523391-36523887	TRUE	NA
cg09409956	-0.444845	0.360812	-7.38828	7.73e-11	1.14e-08	14.3229	0.776	0.331156	-0.444845	6	31685440	F	II	LY6G6D	Body	opensea	Body-opensea		TRUE	NA
cg04188273	0.422552	0.454281	7.38612	7.81e-11	1.15e-08	14.313	0.0598997	0.482452	0.422552	4	110223830	F	I	COL25A1	TSS200	island	TSS200-island	chr4:110222970-110224257	TRUE	NA		rs72892764
cg10065209	-0.429257	0.544783	-7.38567	7.83e-11	1.16e-08	14.311	0.945424	0.516166	-0.429257	1	1267559	R	I	TAS1R3	Body	island	Body-island	chr1:1267435-1268986	NA	NA
cg06630988	-0.360149	0.331779	-7.385	7.85e-11	1.16e-08	14.3079	0.667918	0.307769	-0.360149	12	126135376	F	II	TMEM132B	Body	opensea	Body-opensea		NA	NA
cg26015971	-0.412462	0.39096	-7.38445	7.87e-11	1.16e-08	14.3054	0.775925	0.363463	-0.412462	6	31685491	R	II	LY6G6D	Body	opensea	Body-opensea		TRUE	TRUE
cg07664198	0.295231	0.688605	7.3834	7.91e-11	1.17e-08	14.3006	0.413057	0.708287	0.295231	7	136553882	R	II	CHRM2	1stExon	island	1stExon-island	chr7:136553854-136556194	NA	NA
cg04549162	0.375481	0.580231	7.37834	8.1e-11	1.19e-08	14.2776	0.229782	0.605263	0.375481	10	125425690	R	II	GPR26	TSS200	island	TSS200-island	chr10:125425495-125426642	NA	TRUE
cg08276328	-0.415759	0.334827	-7.37634	8.17e-11	1.2e-08	14.2684	0.722869	0.307109	-0.415759	X	140990738	F	I	MAGEC1	TSS1500	opensea	TSS1500-opensea		NA	NA
cg24621437	0.447183	0.524066	7.37633	8.17e-11	1.2e-08	14.2684	0.106695	0.553878	0.447183	10	108924560	R	I	SORCS1	TSS1500	island	TSS1500-island	chr10:108923780-108924805	TRUE	NA
cg27322863	-0.443795	0.469745	-7.37555	8.2e-11	1.2e-08	14.2648	0.883954	0.440159	-0.443795	16	69106629	F	II	TMCO7	Body	opensea	Body-opensea		NA	TRUE
cg12161905	-0.24936	0.262413	-7.37496	8.23e-11	1.21e-08	14.2621	0.49515	0.245789	-0.24936	19	55174380	F	II	LILRB4	5'UTR	opensea	5'UTR-opensea		NA	NA
cg18023263	-0.49668	0.332339	-7.37221	8.33e-11	1.22e-08	14.2496	0.795908	0.299227	-0.49668	11	84403466	R	II	DLG2	Body	opensea	Body-opensea		NA	TRUE
cg23930313	0.353466	0.540139	7.37176	8.35e-11	1.22e-08	14.2475	0.210237	0.563704	0.353466	12	25056083	F	II	BCAT1	Body	island	Body-island	chr12:25055599-25056246	NA	TRUE
cg06495961	0.279355	0.759401	7.37092	8.38e-11	1.23e-08	14.2437	0.49867	0.778025	0.279355	7	153584582	R	II	DPP6	1stExon	island	1stExon-island	chr7:153583317-153585666	NA	NA
cg17090237	-0.279787	0.352903	-7.37059	8.39e-11	1.23e-08	14.2422	0.614038	0.334251	-0.279787	11	8060223	F	II	TUB	5'UTR	opensea	5'UTR-opensea		NA	NA
cg16150752	0.46132	0.650909	7.37016	8.41e-11	1.23e-08	14.2402	0.220343	0.681664	0.46132	5	16180072	R	I	2023-03-11	TSS200	island	TSS200-island	chr5:16179064-16180420	NA	NA
cg19760241	0.241511	0.748396	7.36702	8.54e-11	1.25e-08	14.2259	0.522986	0.764497	0.241511	17	35300010	F	I	LHX1	Body	island	Body-island	chr17:35291899-35300875	NA	NA
cg19596468	0.318912	0.772236	7.36504	8.61e-11	1.26e-08	14.2169	0.474585	0.793497	0.318912	4	4864110	F	II	MSX1	Body	shore	Body-shore	chr4:4864456-4864834	NA	NA
cg25317941	0.265533	0.574976	7.36443	8.64e-11	1.26e-08	14.2142	0.327145	0.592678	0.265533	2	233351153	R	II	ECEL1	Body	island	Body-island	chr2:233350278-233352974	NA	NA
cg23533270	-0.407898	0.354713	-7.36013	8.81e-11	1.28e-08	14.1945	0.735418	0.32752	-0.407898	10	78635553	R	II	KCNMA1	3'UTR	opensea	3'UTR-opensea		NA	NA
cg26715952	0.368693	0.532738	7.35829	8.89e-11	1.29e-08	14.1862	0.188624	0.557317	0.368693	6	62996119	F	I	KHDRBS2	TSS200	island	TSS200-island	chr6:62995855-62996228	NA	NA	high-CpG:63053912-63054110
cg06866232	-0.306964	0.296532	-7.35522	9.02e-11	1.31e-08	14.1722	0.583032	0.276068	-0.306964	11	5020582	R	II	OR51L1	1stExon	opensea	1stExon-opensea		NA	NA
cg08200621	-0.349077	0.205698	-7.35502	9.03e-11	1.31e-08	14.1713	0.531503	0.182426	-0.349077	17	56247036	F	I	OR4D2	1stExon	opensea	1stExon-opensea		NA	NA		rs73323532
cg02530437	0.365447	0.555463	7.35464	9.04e-11	1.31e-08	14.1696	0.214379	0.579826	0.365447	17	27044745	R	II	RAB34	Body	island	Body-island	chr17:27044168-27045049	TRUE	NA
cg18277764	0.360507	0.577248	7.35292	9.11e-11	1.32e-08	14.1617	0.240774	0.601282	0.360507	3	239188	R	II	CHL1	5'UTR	island	5'UTR-island	chr3:238391-240140	NA	NA
cg27296293	0.459786	0.683806	7.35286	9.12e-11	1.32e-08	14.1614	0.254671	0.714458	0.459786	11	101454680	F	II	TRPC6	TSS200	island	TSS200-island	chr11:101453357-101454684	NA	NA
cg08432013	-0.33472	0.254754	-7.35028	9.23e-11	1.34e-08	14.1497	0.56716	0.232439	-0.33472	11	83393570	F	II	DLG2	Body	opensea	Body-opensea		NA	TRUE
cg00208153	0.347356	0.609946	7.35017	9.23e-11	1.34e-08	14.1492	0.285746	0.633103	0.347356	13	58206058	F	II	PCDH17	5'UTR	shore	5'UTR-shore	chr13:58206526-58208930	NA	NA
cg10901383	-0.295844	0.278252	-7.34931	9.27e-11	1.34e-08	14.1452	0.554373	0.258529	-0.295844	12	57406900	R	II	TAC3	Body	opensea	Body-opensea		NA	NA
cg01121978	-0.536257	0.439311	-7.34898	9.28e-11	1.34e-08	14.1437	0.939818	0.403561	-0.536257	7	5342326	R	I	SLC29A4	Body	island	Body-island	chr7:5342299-5342599	TRUE	NA
cg22489931	-0.260324	0.228918	-7.3487	9.29e-11	1.34e-08	14.1425	0.471887	0.211564	-0.260324	15	93595923	F	II	RGMA	Body	shore	Body-shore	chr15:93595240-93595691	TRUE	NA		rs59254441
cg18022769	-0.358613	0.290439	-7.34865	9.3e-11	1.34e-08	14.1422	0.625144	0.266531	-0.358613	10	25882008	F	II	GPR158	Body	opensea	Body-opensea		NA	NA
cg03820608	-0.364942	0.364631	-7.34625	9.4e-11	1.36e-08	14.1313	0.705244	0.340302	-0.364942	11	131547319	F	II	NTM	Body	opensea	Body-opensea		NA	TRUE		rs2739274
cg26433102	0.379494	0.513072	7.34495	9.46e-11	1.36e-08	14.1254	0.158878	0.538372	0.379494	6	391441	R	II	IRF4	TSS1500	island	TSS1500-island	chr6:391188-393790	NA	NA
cg12612118	0.342396	0.5828	7.34288	9.55e-11	1.37e-08	14.116	0.26323	0.605626	0.342396	6	392555	R	II	IRF4	5'UTR	island	5'UTR-island	chr6:391188-393790	NA	TRUE
cg13994408	-0.418755	0.329437	-7.34197	9.59e-11	1.38e-08	14.1119	0.720275	0.30152	-0.418755	X	151307730	F	II	MAGEA10	TSS1500	opensea	TSS1500-opensea		NA	NA
cg01876531	0.357198	0.656273	7.3388	9.73e-11	1.4e-08	14.0974	0.322888	0.680086	0.357198	1	208405868	R	II	PLXNA2	5'UTR	opensea	5'UTR-opensea		NA	TRUE
cg17935217	0.520083	0.687261	7.33605	9.86e-11	1.41e-08	14.0849	0.201851	0.721933	0.520083	21	36042170	R	I	CLIC6	1stExon	island	1stExon-island	chr21:36041305-36043224	TRUE	TRUE
cg03200166	-0.279432	0.0956885	-7.33576	9.87e-11	1.42e-08	14.0836	0.356492	0.0770597	-0.279432	11	61335254	F	I	SYT7	Body	island	Body-island	chr11:61335112-61335340	NA	NA
cg10682299	0.429144	0.666695	7.33365	9.97e-11	1.43e-08	14.074	0.266161	0.695305	0.429144	4	111550154	R	II	PITX2	Body	island	Body-island	chr4:111549879-111550203	NA	TRUE
cg17459204	0.494313	0.599385	7.33279	1e-10	1.43e-08	14.0701	0.138026	0.63234	0.494313	8	68864523	R	II	PREX2	TSS200	shore	TSS200-shore	chr8:68864584-68864946	TRUE	NA	high-CpG:69026731-69027292
cg07176264	0.491629	0.600619	7.33108	1.01e-10	1.44e-08	14.0622	0.141766	0.633394	0.491629	2	120281999	F	I	SCTR	1stExon	island	1stExon-island	chr2:120281661-120282211	NA	NA	high-CpG:119998435-119998530	rs2244214
cg07219542	0.457561	0.482821	7.32852	1.02e-10	1.46e-08	14.0506	0.0557637	0.513325	0.457561	1	110210770	R	I	GSTM2	1stExon	island	1stExon-island	chr1:110210581-110210956	TRUE	TRUE
cg05918312	-0.487534	0.290545	-7.32776	1.02e-10	1.46e-08	14.0472	0.745577	0.258042	-0.487534	2	183370084	R	II	PDE1A	Body	opensea	Body-opensea		NA	TRUE
cg07746943	0.26317	0.66278	7.32566	1.03e-10	1.48e-08	14.0376	0.417155	0.680325	0.26317	3	238615	F	I	CHL1	TSS200	island	TSS200-island	chr3:238391-240140	NA	NA		rs56980156
cg17890298	-0.312704	0.364285	-7.32481	1.04e-10	1.48e-08	14.0337	0.656143	0.343438	-0.312704	20	44330621	F	II	WFDC13	TSS200	opensea	TSS200-opensea		NA	NA
cg16657244	-0.343555	0.320687	-7.32439	1.04e-10	1.48e-08	14.0318	0.641338	0.297784	-0.343555	10	103911592	F	I	NOLC1	TSS1500	shore	TSS1500-shore	chr10:103911696-103912546	NA	NA
cg08063125	0.538053	0.597909	7.32335	1.05e-10	1.49e-08	14.0271	0.0957259	0.633779	0.538053	19	56989543	R	I	ZNF667	TSS1500	island	TSS1500-island	chr19:56988313-56989741	TRUE	NA	high-CpG:61681294-61681362
cg16849609	0.44164	0.598202	7.32259	1.05e-10	1.49e-08	14.0236	0.186004	0.627645	0.44164	2	119916662	F	II	C1QL2	TSS200	island	TSS200-island	chr2:119914126-119916663	NA	NA
cg06724588	0.251981	0.564527	7.31942	1.07e-10	1.52e-08	14.0092	0.329345	0.581326	0.251981	16	51185459	R	I	SALL1	TSS1500	island	TSS1500-island	chr16:51183699-51188763	TRUE	NA	high-CpG:49742657-49743175
cg08354093	0.400208	0.498041	7.31862	1.07e-10	1.52e-08	14.0056	0.124514	0.524721	0.400208	20	23029640	R	I	THBD	1stExon	island	1stExon-island	chr20:23028403-23032218	NA	NA
cg05999324	0.382564	0.711418	7.31734	1.08e-10	1.53e-08	13.9997	0.354358	0.736922	0.382564	10	112655570	R	II	PDCD4	Body	opensea	Body-opensea		NA	NA
cg09685096	0.374464	0.795609	7.31594	1.08e-10	1.54e-08	13.9934	0.44611	0.820574	0.374464	1	86157111	F	II	ZNHIT6	Body	opensea	Body-opensea		NA	TRUE
cg01776172	-0.458227	0.377876	-7.31577	1.08e-10	1.54e-08	13.9926	0.805554	0.347327	-0.458227	6	51481908	F	II	PKHD1	3'UTR	opensea	3'UTR-opensea		NA	NA
cg08839858	0.382613	0.428758	7.31573	1.08e-10	1.54e-08	13.9924	0.0716521	0.454265	0.382613	10	23216843	F	I	ARMC3	TSS200	opensea	TSS200-opensea		NA	TRUE		rs41277402
cg09326204	-0.255956	0.177143	-7.31434	1.09e-10	1.55e-08	13.9861	0.416035	0.160079	-0.255956	3	121953249	R	II	CASR	5'UTR	shelf	5'UTR-shelf	chr3:121949108-121949325	NA	NA
cg21688264	0.472888	0.489955	7.31407	1.09e-10	1.55e-08	13.9848	0.0485923	0.521481	0.472888	6	84418724	F	I	SNAP91	Body	island	Body-island	chr6:84417597-84419378	TRUE	TRUE	high-CpG:84475211-84475844
cg15021031	-0.344929	0.325542	-7.312	1.1e-10	1.56e-08	13.9755	0.647476	0.302547	-0.344929	5	146333034	F	II	PPP2R2B	5'UTR	opensea	5'UTR-opensea		NA	TRUE
cg21341928	0.235216	0.761893	7.3119	1.1e-10	1.56e-08	13.975	0.542358	0.777574	0.235216	13	25670327	R	I	PABPC3	1stExon	island	1stExon-island	chr13:25670041-25670531	NA	NA
cg02382400	0.258887	0.719633	7.3107	1.11e-10	1.57e-08	13.9695	0.478005	0.736892	0.258887	20	3218487	R	II	SLC4A11	TSS200	shore	TSS200-shore	chr20:3218578-3220930	NA	NA		rs35057562
cg23302682	0.387074	0.557795	7.31064	1.11e-10	1.57e-08	13.9693	0.196526	0.5836	0.387074	6	166580952	F	I	T	Body	island	Body-island	chr6:166579973-166583423	NA	NA
cg13800209	0.51383	0.707325	7.30997	1.11e-10	1.57e-08	13.9662	0.227751	0.741581	0.51383	15	37390284	R	I	MEIS2	1stExon	island	1stExon-island	chr15:37390175-37390380	TRUE	NA
cg26548251	-0.399341	0.290061	-7.30778	1.12e-10	1.58e-08	13.9563	0.66278	0.263438	-0.399341	7	147591462	F	II	MIR548F3	TSS1500	opensea	TSS1500-opensea		NA	NA
cg05003411	-0.498176	0.344371	-7.30723	1.13e-10	1.59e-08	13.9537	0.809334	0.311159	-0.498176	4	15428768	R	II	C1QTNF7	TSS1500	opensea	TSS1500-opensea		NA	NA
cg03596016	0.530809	0.718647	7.30607	1.13e-10	1.59e-08	13.9485	0.223225	0.754034	0.530809	1	246952362	R	I	LOC149134	TSS1500	island	TSS1500-island	chr1:246952214-246952511	NA	TRUE
cg11885396	0.343894	0.517608	7.30505	1.14e-10	1.6e-08	13.9438	0.196641	0.540535	0.343894	1	110693237	F	I	SLC6A17	1stExon	island	1stExon-island	chr1:110692988-110694264	NA	TRUE		rs2645643	rs1693159
cg00534479	-0.371861	0.424656	-7.30376	1.15e-10	1.61e-08	13.9379	0.771726	0.399865	-0.371861	5	168196464	F	II	SLIT3	Body	opensea	Body-opensea		NA	NA
cg05220280	-0.275357	0.396172	-7.30365	1.15e-10	1.61e-08	13.9375	0.653172	0.377815	-0.275357	7	4304397	F	II	SDK1	Body	island	Body-island	chr7:4303079-4305062	NA	NA
cg04748834	0.317682	0.6415	7.30359	1.15e-10	1.61e-08	13.9372	0.344996	0.662679	0.317682	3	239229	F	II	CHL1	5'UTR	island	5'UTR-island	chr3:238391-240140	NA	NA		rs6442651
cg00049664	0.474841	0.665516	7.30346	1.15e-10	1.61e-08	13.9366	0.22233	0.697172	0.474841	16	66613334	R	I	CMTM2	TSS200	island	TSS200-island	chr16:66612749-66613412	NA	NA
cg00374672	-0.383747	0.269982	-7.30281	1.15e-10	1.61e-08	13.9337	0.628145	0.244399	-0.383747	7	100463416	F	II	SLC12A9	Body	shore	Body-shore	chr7:100463758-100464146	NA	NA
cg01416891	0.342878	0.554687	7.30149	1.16e-10	1.62e-08	13.9276	0.234668	0.577546	0.342878	10	94820892	R	II	CYP26C1	TSS200	island	TSS200-island	chr10:94820026-94823252	NA	NA
cg03091551	0.325455	0.612685	7.30129	1.16e-10	1.62e-08	13.9267	0.308927	0.634382	0.325455	14	57275967	R	II	OTX2	5'UTR	island	5'UTR-island	chr14:57274607-57276840	NA	NA
cg23097878	0.323691	0.728062	7.30077	1.16e-10	1.62e-08	13.9243	0.425951	0.749642	0.323691	11	45879730	R	II	CRY2	Body	opensea	Body-opensea		TRUE	TRUE
cg04654530	0.418057	0.607674	7.30032	1.16e-10	1.63e-08	13.9223	0.217487	0.635544	0.418057	2	63282702	F	I	OTX1	Body	island	Body-island	chr2:63282514-63283122	NA	TRUE		rs75832508
cg18768582	-0.292773	0.286135	-7.29864	1.17e-10	1.64e-08	13.9147	0.55939	0.266617	-0.292773	11	5270556	F	II	HBG1	Body	opensea	Body-opensea		NA	NA
cg07803218	-0.497814	0.413676	-7.2973	1.18e-10	1.64e-08	13.9086	0.878302	0.380489	-0.497814	20	49346624	F	II	PARD6B	TSS1500	shore	TSS1500-shore	chr20:49347365-49348659	NA	NA
cg16526732	-0.404785	0.391704	-7.29594	1.19e-10	1.65e-08	13.9024	0.769503	0.364718	-0.404785	12	95598159	R	II	FGD6	Body	opensea	Body-opensea		NA	TRUE
cg24516259	-0.408957	0.355192	-7.29593	1.19e-10	1.65e-08	13.9023	0.736885	0.327929	-0.408957	1	2428864	R	I	PLCH2	Body	opensea	Body-opensea		NA	NA
cg03760919	-0.470399	0.349928	-7.29416	1.2e-10	1.67e-08	13.8943	0.788967	0.318568	-0.470399	8	93103361	R	II	RUNX1T1	5'UTR	opensea	5'UTR-opensea		NA	TRUE
cg00817367	0.594689	0.592164	7.29381	1.2e-10	1.67e-08	13.8927	0.0371203	0.63181	0.594689	12	52401214	F	I	GRASP	Body	island	Body-island	chr12:52400467-52401696	TRUE	NA
cg00868074	-0.374248	0.361892	-7.29298	1.2e-10	1.67e-08	13.8889	0.711191	0.336943	-0.374248	16	87441555	R	II	ZCCHC14	3'UTR	island	3'UTR-island	chr16:87441387-87441671	NA	NA
cg17494438	-0.434623	0.299239	-7.29275	1.21e-10	1.68e-08	13.8879	0.704887	0.270264	-0.434623	10	50600744	R	II	DRGX	TSS1500	shelf	TSS1500-shelf	chr10:50602989-50606783	NA	NA
cg23371746	0.299753	0.669873	7.29069	1.22e-10	1.69e-08	13.8785	0.390103	0.689856	0.299753	1	119532925	R	I	TBX15	TSS1500	shore	TSS1500-shore	chr1:119531991-119532196	NA	NA
cg03421657	-0.375526	0.318094	-7.28644	1.24e-10	1.72e-08	13.8592	0.668584	0.293059	-0.375526	1	166039754	R	II	FAM78B	Body	opensea	Body-opensea		NA	NA
cg25340966	0.48363	0.593638	7.28536	1.25e-10	1.73e-08	13.8543	0.14225	0.62588	0.48363	1	119532195	R	I	TBX15	TSS200	island	TSS200-island	chr1:119531991-119532196	NA	TRUE
cg14924620	-0.349887	0.403986	-7.28466	1.25e-10	1.73e-08	13.8511	0.730547	0.38066	-0.349887	10	50342114	R	II	FAM170B	TSS200	shore	TSS200-shore	chr10:50339890-50340178	NA	NA
cg14373923	0.345115	0.470468	7.28317	1.26e-10	1.74e-08	13.8444	0.14836	0.493475	0.345115	20	61638433	R	I	BHLHE23	TSS200	island	TSS200-island	chr20:61636171-61639055	NA	NA
cg09607276	0.368197	0.541806	7.28247	1.26e-10	1.75e-08	13.8412	0.198155	0.566352	0.368197	11	637491	F	I	DRD4	1stExon	island	1stExon-island	chr11:636906-640628	NA	TRUE
cg23388451	-0.329446	0.433987	-7.28089	1.27e-10	1.76e-08	13.834	0.74147	0.412024	-0.329446	7	5340323	F	II	SLC29A4	Body	island	Body-island	chr7:5340144-5340354	NA	NA
cg05967403	0.26502	0.707207	7.28062	1.28e-10	1.76e-08	13.8328	0.459856	0.724875	0.26502	13	28367245	R	II	GSX1	Body	island	Body-island	chr13:28366549-28368505	NA	NA
cg19830128	-0.281815	0.246546	-7.28014	1.28e-10	1.76e-08	13.8306	0.509573	0.227758	-0.281815	20	29995343	F	II	DEFB121	TSS1500	opensea	TSS1500-opensea		NA	NA
cg02392179	0.394501	0.66653	7.27964	1.28e-10	1.77e-08	13.8283	0.29833	0.69283	0.394501	10	106400114	F	II	SORCS3	TSS1500	island	TSS1500-island	chr10:106399567-106402812	NA	NA
cg06634716	0.330512	0.647165	7.27945	1.28e-10	1.77e-08	13.8275	0.338688	0.6692	0.330512	1	217311151	F	II	ESRRG	TSS200	island	TSS200-island	chr1:217310749-217311178	NA	NA
cg25388528	-0.396402	0.344458	-7.27621	1.3e-10	1.79e-08	13.8127	0.714433	0.318031	-0.396402	21	31987978	F	II	KRTAP20-1	TSS1500	opensea	TSS1500-opensea		NA	NA		rs1507391
cg25447873	-0.436472	0.365071	-7.27571	1.3e-10	1.79e-08	13.8104	0.772445	0.335973	-0.436472	15	63548963	F	II	RAB8B	Body	opensea	Body-opensea		TRUE	TRUE
cg13413955	0.314801	0.696682	7.2757	1.3e-10	1.79e-08	13.8104	0.402868	0.717669	0.314801	9	842914	F	I	DMRT1	Body	island	Body-island	chr9:841374-843364	NA	NA		rs80198896
cg24469464	0.326419	0.747514	7.27564	1.31e-10	1.79e-08	13.8101	0.442856	0.769276	0.326419	4	4860157	F	II	MSX1	TSS1500	island	TSS1500-island	chr4:4859632-4860191	NA	NA
cg07441152	-0.336383	0.369374	-7.27211	1.33e-10	1.82e-08	13.7941	0.683331	0.346948	-0.336383	8	144814911	F	II	FAM83H	5'UTR	shore	5'UTR-shore	chr8:144815203-144816518	NA	NA
cg08748033	-0.331598	0.295975	-7.27196	1.33e-10	1.82e-08	13.7934	0.605466	0.273868	-0.331598	4	165111372	F	II	2023-03-01	5'UTR	shore	5'UTR-shore	chr4:165109389-165109842	NA	NA
cg10238972	0.36918	0.690129	7.27086	1.33e-10	1.83e-08	13.7884	0.34556	0.714741	0.36918	6	10398754	R	II	TFAP2A	Body	island	Body-island	chr6:10398573-10398812	NA	NA
cg03202077	0.43128	0.538651	7.2682	1.35e-10	1.85e-08	13.7764	0.136122	0.567403	0.43128	21	28338836	R	II	ADAMTS5	1stExon	island	1stExon-island	chr21:28337856-28340237	TRUE	NA
cg13338454	0.338067	0.702101	7.26746	1.36e-10	1.85e-08	13.773	0.386572	0.724639	0.338067	4	77659228	R	II	SHROOM3	Body	shelf	Body-shelf	chr4:77661449-77663084	TRUE	NA
cg15016120	-0.306409	0.285323	-7.26719	1.36e-10	1.85e-08	13.7717	0.571306	0.264896	-0.306409	12	55042383	F	II	DCD	TSS1500	opensea	TSS1500-opensea		NA	NA
cg15361590	0.404912	0.584969	7.26649	1.36e-10	1.86e-08	13.7686	0.207051	0.611963	0.404912	5	140864701	R	II	PCDHGA4	Body	island	Body-island	chr5:140864527-140864748	NA	TRUE
cg08622198	-0.353234	0.401038	-7.26582	1.37e-10	1.86e-08	13.7655	0.730724	0.377489	-0.353234	1	239979505	F	II	CHRM3	5'UTR	opensea	5'UTR-opensea		NA	TRUE		rs74149217
cg02119363	0.259073	0.496791	7.26502	1.37e-10	1.87e-08	13.7619	0.254989	0.514063	0.259073	3	179754603	R	I	PEX5L	TSS200	island	TSS200-island	chr3:179754520-179755245	TRUE	TRUE
cg13755795	0.321382	0.555109	7.26502	1.37e-10	1.87e-08	13.7619	0.255153	0.576535	0.321382	16	51185772	R	I	SALL1	TSS1500	island	TSS1500-island	chr16:51183699-51188763	NA	NA
cg16555466	-0.387519	0.330359	-7.26479	1.37e-10	1.87e-08	13.7609	0.692043	0.304524	-0.387519	14	92042333	R	II	C14orf184	TSS1500	shore	TSS1500-shore	chr14:92040411-92040876	NA	NA
cg12461092	-0.35077	0.312099	-7.26476	1.37e-10	1.87e-08	13.7607	0.639484	0.288714	-0.35077	3	10861549	R	II	SLC6A11	Body	shelf	Body-shelf	chr3:10857687-10858447	NA	NA
cg16907558	0.419668	0.636781	7.26386	1.38e-10	1.87e-08	13.7566	0.245091	0.664759	0.419668	2	71017637	R	I	FIGLA	1stExon	island	1stExon-island	chr2:71017028-71017976	TRUE	TRUE
cg15423315	-0.364344	0.301547	-7.263	1.38e-10	1.88e-08	13.7527	0.641601	0.277257	-0.364344	10	93296554	R	II	LOC100188947	Body	opensea	Body-opensea		NA	TRUE
cg17789713	-0.398591	0.351918	-7.26237	1.39e-10	1.89e-08	13.7498	0.723936	0.325345	-0.398591	2	164571035	R	II	FIGN	Body	opensea	Body-opensea		NA	TRUE
cg24242823	0.483814	0.538592	7.26104	1.4e-10	1.9e-08	13.7438	0.0870318	0.570846	0.483814	7	24323675	R	I	NPY	TSS200	island	TSS200-island	chr7:24323558-24325080	NA	NA
cg17030173	0.507535	0.661985	7.26026	1.4e-10	1.9e-08	13.7403	0.188285	0.69582	0.507535	5	16180062	R	I	2023-03-11	TSS200	island	TSS200-island	chr5:16179064-16180420	NA	NA
cg14287112	0.552444	0.560604	7.26011	1.4e-10	1.9e-08	13.7396	0.04499	0.597434	0.552444	6	133562485	F	I	EYA4	TSS200	island	TSS200-island	chr6:133562086-133563586	TRUE	NA
cg11579116	-0.270565	0.299263	-7.25918	1.41e-10	1.91e-08	13.7354	0.55179	0.281225	-0.270565	19	6990919	R	II	EMR4P	TSS200	opensea	TSS200-opensea		NA	NA
cg15652303	-0.393215	0.416238	-7.2589	1.41e-10	1.91e-08	13.7341	0.783239	0.390024	-0.393215	19	51534136	R	II	KLK12	Body	shore	Body-shore	chr19:51535218-51535475	NA	NA
cg09236311	-0.422918	0.353554	-7.2587	1.41e-10	1.91e-08	13.7332	0.748277	0.325359	-0.422918	3	137750103	F	II	CLDN18	3'UTR	opensea	3'UTR-opensea		NA	NA
cg14597388	-0.351976	0.373516	-7.25776	1.42e-10	1.92e-08	13.7289	0.702028	0.350051	-0.351976	5	54319373	F	II	GZMK	TSS1500	opensea	TSS1500-opensea		NA	NA		rs79314656
cg16990168	0.287689	0.757727	7.2573	1.42e-10	1.92e-08	13.7268	0.489217	0.776906	0.287689	1	119526060	F	II	TBX15	5'UTR	shore	5'UTR-shore	chr1:119526782-119527192	NA	NA
cg26252077	-0.385829	0.404378	-7.25715	1.42e-10	1.92e-08	13.7262	0.764485	0.378656	-0.385829	1	61607055	R	II	NFIA	Body	opensea	Body-opensea		NA	TRUE
cg13997553	-0.512918	0.324055	-7.25689	1.42e-10	1.92e-08	13.725	0.802779	0.28986	-0.512918	9	117850777	F	II	TNC	Body	opensea	Body-opensea		NA	TRUE
cg07921384	0.482194	0.571853	7.2566	1.43e-10	1.92e-08	13.7237	0.121805	0.603999	0.482194	2	220299740	R	I	SPEG	1stExon	island	1stExon-island	chr2:220299483-220300243	TRUE	TRUE
cg21414251	-0.381626	0.341596	-7.25563	1.43e-10	1.93e-08	13.7193	0.69778	0.316154	-0.381626	6	29364554	R	II	OR12D2	1stExon	opensea	1stExon-opensea		NA	NA
cg07201215	-0.243144	0.0918362	-7.25508	1.44e-10	1.94e-08	13.7167	0.318771	0.0756265	-0.243144	21	36419478	F	II	RUNX1	Body	opensea	Body-opensea		TRUE	NA
cg11500467	0.41802	0.668757	7.25484	1.44e-10	1.94e-08	13.7157	0.278605	0.696625	0.41802	10	26504580	R	II	GAD2	TSS1500	island	TSS1500-island	chr10:26504383-26507434	TRUE	NA
cg26814276	0.456336	0.610112	7.25371	1.44e-10	1.95e-08	13.7105	0.184198	0.640534	0.456336	4	172734266	F	I	GALNTL6	TSS1500	island	TSS1500-island	chr4:172733734-172735118	NA	NA
cg04514249	0.36897	0.564443	7.25188	1.46e-10	1.96e-08	13.7022	0.220071	0.589041	0.36897	4	144621385	R	II	FREM3	1stExon	island	1stExon-island	chr4:144620822-144622218	NA	NA
cg02590088	-0.298386	0.260152	-7.24845	1.48e-10	1.99e-08	13.6867	0.538646	0.24026	-0.298386	2	47761452	R	II	KCNK12	Body	opensea	Body-opensea		TRUE	TRUE
cg03944843	-0.256826	0.175737	-7.24743	1.49e-10	2e-08	13.682	0.415442	0.158616	-0.256826	1	24307429	F	II	SFRS13A	TSS1500	shore	TSS1500-shore	chr1:24306363-24307017	NA	NA		rs75703238
cg20542190	-0.304021	0.291567	-7.2474	1.49e-10	2e-08	13.6819	0.57532	0.271299	-0.304021	19	54850619	R	II	LILRA4	TSS200	opensea	TSS200-opensea		NA	NA
cg21009400	-0.292404	0.415735	-7.24693	1.49e-10	2e-08	13.6798	0.688646	0.396241	-0.292404	9	40714141	R	II	FAM74A3	TSS1500	opensea	TSS1500-opensea		NA	NA
cg06915470	-0.471712	0.471884	-7.24612	1.5e-10	2.01e-08	13.6761	0.912148	0.440436	-0.471712	19	4555999	R	II	SEMA6B	Body	island	Body-island	chr19:4555936-4556143	TRUE	NA
cg20901032	-0.344991	0.322874	-7.24556	1.5e-10	2.01e-08	13.6735	0.644866	0.299875	-0.344991	13	37680691	F	II	CSNK1A1L	TSS1500	opensea	TSS1500-opensea		NA	TRUE
cg05921947	-0.360926	0.408528	-7.24144	1.53e-10	2.05e-08	13.6549	0.745393	0.384466	-0.360926	5	7715579	F	II	ADCY2	Body	opensea	Body-opensea		NA	TRUE
cg02327719	-0.240145	0.26225	-7.24053	1.54e-10	2.05e-08	13.6507	0.486385	0.246241	-0.240145	1	26185386	R	II	C1orf135	Body	shore	Body-shore	chr1:26185472-26186356	NA	NA
cg25181651	0.506542	0.562503	7.23906	1.55e-10	2.07e-08	13.644	0.0897307	0.596272	0.506542	2	1748132	F	I	PXDN	1stExon	island	1stExon-island	chr2:1746833-1748971	TRUE	NA
cg22681279	-0.326541	0.410514	-7.23768	1.56e-10	2.08e-08	13.6378	0.715286	0.388745	-0.326541	20	62737547	F	II	NPBWR2	1stExon	island	1stExon-island	chr20:62737382-62738071	TRUE	NA		rs4809401
cg11723848	0.443155	0.474141	7.23728	1.56e-10	2.08e-08	13.636	0.0605305	0.503685	0.443155	4	96470286	F	I	UNC5C	TSS200	island	TSS200-island	chr4:96469859-96470994	NA	NA	high-CpG:96689137-96689425
cg05673756	0.320159	0.488994	7.23641	1.57e-10	2.08e-08	13.632	0.190178	0.510338	0.320159	13	102068650	F	I	NALCN	5'UTR	island	5'UTR-island	chr13:102068116-102069258	TRUE	NA
cg17740722	-0.393541	0.318606	-7.2356	1.57e-10	2.09e-08	13.6283	0.685911	0.29237	-0.393541	19	57337294	R	II	PEG3	TSS1500	opensea	TSS1500-opensea		NA	NA
cg03100024	-0.427549	0.310484	-7.23537	1.57e-10	2.09e-08	13.6273	0.70953	0.281981	-0.427549	19	42571402	R	II	GRIK5	TSS1500	opensea	TSS1500-opensea		NA	NA
cg17702590	-0.411663	0.425887	-7.23536	1.57e-10	2.09e-08	13.6273	0.810106	0.398443	-0.411663	X	89177512	F	II	TGIF2LX	Body	opensea	Body-opensea		NA	NA		rs66503731
cg04150276	-0.469174	0.374174	-7.23488	1.58e-10	2.1e-08	13.6251	0.81207	0.342896	-0.469174	14	53256600	R	II	GNPNAT1	5'UTR	shore	5'UTR-shore	chr14:53257664-53258400	NA	NA
cg20581321	0.400241	0.700695	7.23461	1.58e-10	2.1e-08	13.6238	0.327137	0.727378	0.400241	2	98963585	F	II	CNGA3	5'UTR	island	5'UTR-island	chr2:98962873-98964187	NA	NA
cg02736420	0.416287	0.595579	7.23454	1.58e-10	2.1e-08	13.6235	0.207044	0.623331	0.416287	13	95364569	F	I	SOX21	TSS200	island	TSS200-island	chr13:95363152-95366051	NA	NA
cg19438750	-0.371016	0.311599	-7.23424	1.58e-10	2.1e-08	13.6222	0.657881	0.286864	-0.371016	15	91768905	R	II	SV2B	5'UTR	opensea	5'UTR-opensea		NA	NA
cg00644107	-0.403607	0.45254	-7.2337	1.59e-10	2.11e-08	13.6197	0.82924	0.425633	-0.403607	16	2762673	R	I	PRSS27	Body	shelf	Body-shelf	chr16:2765619-2765855	NA	NA
cg08843809	0.385836	0.674158	7.23121	1.6e-10	2.13e-08	13.6084	0.314045	0.69988	0.385836	17	6679484	R	I	FBXO39	TSS200	island	TSS200-island	chr17:6679205-6679710	NA	TRUE
cg00084184	-0.368217	0.470034	-7.23018	1.61e-10	2.13e-08	13.6037	0.813703	0.445486	-0.368217	4	10019009	R	II	SLC2A9	Body	shore	Body-shore	chr4:10020481-10021026	NA	NA
cg20974609	0.495368	0.796447	7.23002	1.61e-10	2.13e-08	13.603	0.334103	0.829471	0.495368	7	27181671	R	I	HOXA5	Body	shore	Body-shore	chr7:27182613-27185562	TRUE	NA
cg07046101	-0.2524	0.220231	-7.22963	1.62e-10	2.14e-08	13.6013	0.455804	0.203404	-0.2524	20	43379501	F	II	KCNK15	3'UTR	shore	3'UTR-shore	chr20:43378668-43379438	TRUE	NA
cg25045228	-0.370838	0.393539	-7.22933	1.62e-10	2.14e-08	13.5999	0.739654	0.368816	-0.370838	10	14146672	F	II	FRMD4A	Body	opensea	Body-opensea		NA	NA		rs76912844
cg12958813	-0.545298	0.402212	-7.22896	1.62e-10	2.14e-08	13.5982	0.911156	0.365859	-0.545298	1	198509669	R	II	ATP6V1G3	Body	opensea	Body-opensea		NA	NA
cg11680590	-0.400553	0.332434	-7.22874	1.62e-10	2.14e-08	13.5972	0.706284	0.30573	-0.400553	15	92701885	R	II	SLCO3A1	Body	opensea	Body-opensea		NA	TRUE
cg20334115	0.243157	0.750406	7.22787	1.63e-10	2.15e-08	13.5933	0.523459	0.766616	0.243157	1	226107899	F	II	PYCR2	3'UTR	shelf	3'UTR-shelf	chr1:226111642-226112552	TRUE	NA		rs75484905
cg04431946	0.410006	0.668438	7.22767	1.63e-10	2.15e-08	13.5924	0.285765	0.695772	0.410006	2	47797569	R	II	KCNK12	TSS200	island	TSS200-island	chr2:47796923-47799166	NA	NA
cg09205438	-0.392628	0.3503	-7.22746	1.63e-10	2.15e-08	13.5914	0.716753	0.324124	-0.392628	15	27778081	F	II	GABRG3	3'UTR	opensea	3'UTR-opensea		NA	NA
cg00396667	0.347892	0.719756	7.22652	1.64e-10	2.16e-08	13.5872	0.395056	0.742949	0.347892	5	134364387	R	I	PITX1	3'UTR	island	3'UTR-island	chr5:134363092-134365146	NA	NA
cg17240760	-0.270597	0.242579	-7.22611	1.64e-10	2.16e-08	13.5853	0.495137	0.224539	-0.270597	1	111417994	R	II	CD53	5'UTR	opensea	5'UTR-opensea		NA	NA
cg06269753	0.405628	0.557435	7.22553	1.65e-10	2.17e-08	13.5827	0.178849	0.584477	0.405628	8	72755871	F	II	MSC	Body	island	Body-island	chr8:72755783-72756667	NA	NA
cg16563691	-0.379945	0.413558	-7.22507	1.65e-10	2.17e-08	13.5806	0.768174	0.388229	-0.379945	12	132837679	F	II	GALNT9	Body	island	Body-island	chr12:132837411-132837680	NA	NA
cg25842285	0.473747	0.595958	7.22503	1.65e-10	2.17e-08	13.5804	0.153794	0.627541	0.473747	10	101089972	F	II	CNNM1	1stExon	island	1stExon-island	chr10:101089010-101090655	NA	NA
cg21413492	-0.262115	0.218027	-7.22392	1.66e-10	2.18e-08	13.5754	0.462668	0.200553	-0.262115	6	70990226	F	I	COL9A1	Body	shore	Body-shore	chr6:70992040-70992912	NA	NA
cg09679746	-0.44015	0.380757	-7.22342	1.66e-10	2.19e-08	13.5731	0.791564	0.351414	-0.44015	16	61960656	F	II	CDH8	Body	opensea	Body-opensea		NA	TRUE
cg08070725	-0.355148	0.295409	-7.22166	1.68e-10	2.2e-08	13.5651	0.62688	0.271733	-0.355148	13	39991764	R	II	LHFP	Body	opensea	Body-opensea		NA	TRUE			rs58444944
cg27404351	-0.288493	0.35576	-7.22052	1.69e-10	2.21e-08	13.5599	0.62502	0.336527	-0.288493	11	123847741	F	II	OR10S1	1stExon	opensea	1stExon-opensea		NA	NA
cg20311002	-0.445855	0.318427	-7.21993	1.69e-10	2.22e-08	13.5573	0.734558	0.288703	-0.445855	1	244763541	F	II	C1orf101	Body	opensea	Body-opensea		TRUE	TRUE
cg09024962	-0.330364	0.412234	-7.2188	1.7e-10	2.23e-08	13.5521	0.720573	0.39021	-0.330364	5	132707300	F	II	FSTL4	Body	opensea	Body-opensea		NA	TRUE
cg11790580	-0.296942	0.298042	-7.21636	1.72e-10	2.25e-08	13.5411	0.575188	0.278246	-0.296942	1	153389957	F	II	S100A7A	5'UTR	opensea	5'UTR-opensea		NA	NA
cg12070911	-0.256422	0.312194	-7.21603	1.72e-10	2.25e-08	13.5396	0.551521	0.295099	-0.256422	6	150209640	R	II	RAET1E	Body	opensea	Body-opensea		NA	TRUE
cg24543552	-0.490922	0.373971	-7.21421	1.74e-10	2.27e-08	13.5313	0.832166	0.341243	-0.490922	6	73935270	F	II	KHDC1L	TSS200	opensea	TSS200-opensea		NA	NA
cg06204711	0.481509	0.608906	7.2135	1.74e-10	2.28e-08	13.5281	0.159498	0.641007	0.481509	1	119528424	F	II	TBX15	5'UTR	shore	5'UTR-shore	chr1:119529819-119530712	NA	NA
cg08553437	0.430287	0.56147	7.21324	1.74e-10	2.28e-08	13.5269	0.159869	0.590156	0.430287	4	122686456	F	I	TMEM155	TSS200	island	TSS200-island	chr4:122685860-122686565	TRUE	NA
cg10319331	-0.247596	0.190628	-7.21233	1.75e-10	2.29e-08	13.5228	0.421717	0.174122	-0.247596	12	126105704	F	II	TMEM132B	Body	opensea	Body-opensea		NA	NA
cg06595154	-0.377545	0.252827	-7.21221	1.75e-10	2.29e-08	13.5223	0.605203	0.227658	-0.377545	11	10716164	F	II	MRVI1	TSS1500	opensea	TSS1500-opensea		NA	NA
cg23241781	0.412377	0.687542	7.21151	1.76e-10	2.29e-08	13.5191	0.302657	0.715034	0.412377	14	70653964	R	I	SLC8A3	5'UTR	shore	5'UTR-shore	chr14:70655095-70656077	TRUE	NA
cg20600210	0.314763	0.55937	7.21115	1.76e-10	2.3e-08	13.5174	0.265591	0.580354	0.314763	20	57090013	F	I	APCDD1L	TSS200	island	TSS200-island	chr20:57089460-57090237	TRUE	NA
cg24198558	0.377238	0.564928	7.20951	1.77e-10	2.31e-08	13.51	0.212839	0.590077	0.377238	3	132757102	R	I	TMEM108	TSS200	island	TSS200-island	chr3:132756985-132757895	TRUE	TRUE
cg16787600	0.377073	0.653858	7.20909	1.78e-10	2.31e-08	13.5081	0.301923	0.678996	0.377073	10	106400880	R	II	SORCS3	1stExon	island	1stExon-island	chr10:106399567-106402812	NA	NA
cg08566882	-0.506374	0.395046	-7.20778	1.79e-10	2.33e-08	13.5022	0.867661	0.361287	-0.506374	11	131348843	R	II	NTM	Body	opensea	Body-opensea		NA	NA
cg14146669	-0.516635	0.38106	-7.20717	1.79e-10	2.33e-08	13.4994	0.863253	0.346618	-0.516635	7	109599644	F	II	EIF3IP1	Body	opensea	Body-opensea		NA	NA
cg17595735	-0.425949	0.453718	-7.20453	1.81e-10	2.36e-08	13.4875	0.85127	0.425321	-0.425949	11	121961874	F	II	LOC399959	Body	opensea	Body-opensea		NA	TRUE
cg21614303	0.381357	0.60895	7.2043	1.82e-10	2.36e-08	13.4864	0.253017	0.634373	0.381357	5	134366377	F	I	PITX1	Body	shore	Body-shore	chr5:134366913-134367438	NA	NA
cg05395403	0.479523	0.65114	7.204	1.82e-10	2.36e-08	13.485	0.203586	0.683108	0.479523	13	28496641	F	II	PDX1	Body	shore	Body-shore	chr13:28498226-28499046	NA	NA
cg15131258	-0.290089	0.279325	-7.2026	1.83e-10	2.37e-08	13.4787	0.550075	0.259986	-0.290089	20	31805182	R	II	C20orf71	5'UTR	opensea	5'UTR-opensea		NA	NA
cg04304705	0.378901	0.613539	7.20096	1.84e-10	2.39e-08	13.4713	0.259898	0.638799	0.378901	22	48884960	R	I	FAM19A5	TSS1500	island	TSS1500-island	chr22:48884884-48887043	NA	NA
cg04215126	-0.24549	0.269533	-7.19738	1.88e-10	2.43e-08	13.455	0.498657	0.253167	-0.24549	7	105621846	F	II	FLJ23834	Body	opensea	Body-opensea		NA	NA	low-CpG:105409063-105409097
cg13498184	-0.425102	0.304238	-7.19708	1.88e-10	2.43e-08	13.4537	0.700999	0.275897	-0.425102	X	144337589	F	II	SPANXN1	3'UTR	opensea	3'UTR-opensea		NA	NA		rs4827783	rs1764685
cg08328483	-0.478512	0.324169	-7.19669	1.88e-10	2.43e-08	13.4519	0.770781	0.292268	-0.478512	16	31119196	F	II	BCKDK	TSS1500	shore	TSS1500-shore	chr16:31119557-31120744	NA	NA
cg23758305	0.365812	0.585412	7.19528	1.89e-10	2.45e-08	13.4455	0.243988	0.609799	0.365812	8	70982867	F	II	PRDM14	5'UTR	island	5'UTR-island	chr8:70981873-70984888	TRUE	NA		rs78632565
cg03024478	-0.419957	0.419377	-7.19483	1.9e-10	2.45e-08	13.4435	0.811337	0.39138	-0.419957	4	96090330	R	II	UNC5C	3'UTR	opensea	3'UTR-opensea		NA	NA
cg11601252	0.499224	0.574243	7.19443	1.9e-10	2.46e-08	13.4417	0.1083	0.607524	0.499224	15	68122139	R	I	LBXCOR1	Body	island	Body-island	chr15:68115485-68122575	NA	NA
cg14614689	-0.303072	0.337699	-7.19437	1.9e-10	2.46e-08	13.4414	0.620566	0.317494	-0.303072	10	133019987	R	II	TCERG1L	Body	opensea	Body-opensea		NA	NA
cg05467568	-0.488084	0.386764	-7.19399	1.91e-10	2.46e-08	13.4397	0.842309	0.354225	-0.488084	7	90595609	R	II	CDK14	Body	opensea	Body-opensea		NA	TRUE
cg20041366	0.487716	0.679298	7.1929	1.92e-10	2.47e-08	13.4347	0.224097	0.711813	0.487716	12	62586267	F	II	FAM19A2	5'UTR	island	5'UTR-island	chr12:62584768-62586268	TRUE	NA
cg03805279	-0.456913	0.325149	-7.19182	1.92e-10	2.48e-08	13.4298	0.751601	0.294688	-0.456913	6	88873844	F	II	CNR1	5'UTR	shore	5'UTR-shore	chr6:88875397-88877449	NA	NA
cg17722675	0.419173	0.567044	7.1911	1.93e-10	2.49e-08	13.4266	0.175815	0.594989	0.419173	6	133563382	R	II	EYA4	5'UTR	island	5'UTR-island	chr6:133562086-133563586	NA	TRUE
cg22032364	-0.380012	0.237496	-7.19067	1.94e-10	2.49e-08	13.4246	0.592174	0.212162	-0.380012	13	26112093	R	II	ATP8A2	Body	opensea	Body-opensea		NA	NA
cg10090591	-0.477261	0.444505	-7.19048	1.94e-10	2.49e-08	13.4238	0.889949	0.412688	-0.477261	11	118869922	F	II	CCDC84	Body	shore	Body-shore	chr11:118868641-118869204	NA	NA
cg23081534	-0.563063	0.433308	-7.19011	1.94e-10	2.5e-08	13.4221	0.958834	0.395771	-0.563063	3	169540079	F	I	LRRIQ4	1stExon	opensea	1stExon-opensea		NA	NA
cg24296626	0.331819	0.509752	7.18987	1.94e-10	2.5e-08	13.421	0.200054	0.531873	0.331819	13	25746012	R	II	FAM123A	TSS200	island	TSS200-island	chr13:25743998-25746127	NA	TRUE
cg09080874	-0.410718	0.320273	-7.18968	1.94e-10	2.5e-08	13.4201	0.70361	0.292892	-0.410718	11	83284905	F	II	DLG2	Body	opensea	Body-opensea		NA	TRUE
cg21572719	-0.474749	0.42126	-7.18901	1.95e-10	2.51e-08	13.4171	0.864359	0.38961	-0.474749	6	88855255	R	II	CNR1	5'UTR	opensea	5'UTR-opensea		NA	NA
cg15790037	0.463344	0.604062	7.18867	1.95e-10	2.51e-08	13.4156	0.171608	0.634951	0.463344	17	37321490	F	I	ARL5C	Body	island	Body-island	chr17:37321482-37322099	NA	NA		rs520054
cg10016788	0.317585	0.6095	7.18849	1.95e-10	2.51e-08	13.4148	0.313088	0.630672	0.317585	19	55599029	F	II	EPS8L1	3'UTR	shore	3'UTR-shore	chr19:55597977-55598887	NA	TRUE
cg22960952	-0.320595	0.298372	-7.18435	1.99e-10	2.56e-08	13.396	0.597595	0.276999	-0.320595	4	76481169	R	II	C4orf26	TSS200	opensea	TSS200-opensea		NA	NA
cg06476685	0.247203	0.743193	7.18173	2.02e-10	2.58e-08	13.3842	0.512471	0.759674	0.247203	2	241459638	F	II	ANKMY1	Body	island	Body-island	chr2:241459632-241460047	NA	TRUE
cg20358011	-0.430281	0.286027	-7.18151	2.02e-10	2.59e-08	13.3831	0.687623	0.257341	-0.430281	11	126581947	F	II	KIRREL3	Body	opensea	Body-opensea		NA	TRUE
cg17279839	0.297953	0.633406	7.18049	2.03e-10	2.6e-08	13.3785	0.355317	0.653269	0.297953	7	150038598	R	II	RARRES2	5'UTR	island	5'UTR-island	chr7:150037459-150039031	TRUE	NA
cg04550052	0.329693	0.642159	7.17873	2.04e-10	2.61e-08	13.3705	0.334445	0.664138	0.329693	16	51184355	F	I	SALL1	Body	island	Body-island	chr16:51183699-51188763	TRUE	NA
cg08473330	0.376561	0.581681	7.17832	2.05e-10	2.62e-08	13.3687	0.230224	0.606785	0.376561	2	63282883	F	II	OTX1	Body	island	Body-island	chr2:63282514-63283122	NA	TRUE
cg25482786	0.236018	0.538436	7.17755	2.06e-10	2.62e-08	13.3652	0.318153	0.554171	0.236018	3	238496	F	I	CHL1	TSS200	island	TSS200-island	chr3:238391-240140	NA	NA
cg18685330	-0.379675	0.360064	-7.17604	2.07e-10	2.64e-08	13.3584	0.714427	0.334752	-0.379675	7	70746877	F	II	WBSCR17	Body	opensea	Body-opensea		NA	TRUE		rs1558003
cg05184519	-0.364805	0.301725	-7.17347	2.1e-10	2.67e-08	13.3467	0.64221	0.277405	-0.364805	11	132080258	F	II	NTM	Body	opensea	Body-opensea		NA	NA		rs34865876
cg02635370	-0.320288	0.328074	-7.17269	2.1e-10	2.68e-08	13.3432	0.62701	0.306721	-0.320288	11	14037438	R	II	SPON1	Body	opensea	Body-opensea		NA	TRUE
cg04862347	0.389615	0.717508	7.17113	2.12e-10	2.69e-08	13.3362	0.353867	0.743482	0.389615	14	86001058	R	II	FLRT2	5'UTR	shore	5'UTR-shore	chr14:85999532-86000478	NA	NA			rs28515968
cg02371397	-0.33533	0.260862	-7.17001	2.13e-10	2.71e-08	13.3311	0.573836	0.238507	-0.33533	15	33799380	F	II	RYR3	Body	opensea	Body-opensea		NA	TRUE
cg22329515	-0.282355	0.298259	-7.16637	2.17e-10	2.75e-08	13.3146	0.561791	0.279436	-0.282355	11	125707106	R	II	PATE4	Body	opensea	Body-opensea		NA	NA
cg24381587	-0.334515	0.3662	-7.1658	2.17e-10	2.75e-08	13.312	0.678414	0.343899	-0.334515	1	158736312	F	II	OR6N1	1stExon	opensea	1stExon-opensea		NA	NA
cg21135135	0.280547	0.702777	7.16295	2.2e-10	2.79e-08	13.2991	0.440933	0.72148	0.280547	7	70597687	R	I	WBSCR17	TSS200	island	TSS200-island	chr7:70596228-70598382	TRUE	NA		rs6957446
cg17415859	-0.466267	0.37764	-7.16106	2.22e-10	2.81e-08	13.2906	0.812822	0.346555	-0.466267	7	4218990	R	II	SDK1	Body	opensea	Body-opensea		NA	NA
cg10511904	0.409127	0.557766	7.16101	2.22e-10	2.81e-08	13.2904	0.175914	0.585041	0.409127	3	192127327	R	II	FGF12	TSS1500	island	TSS1500-island	chr3:192125821-192127994	TRUE	NA	high-CpG:193609981-193610075
cg21851672	0.284976	0.622401	7.16054	2.22e-10	2.81e-08	13.2882	0.356423	0.641399	0.284976	1	200007863	R	I	NR5A2	Body	shore	Body-shore	chr1:200008392-200009047	TRUE	NA
cg18271964	0.393011	0.720585	7.15899	2.24e-10	2.83e-08	13.2812	0.353775	0.746786	0.393011	1	10732063	F	II	CASZ1	Body	opensea	Body-opensea		NA	NA
cg16041090	-0.356807	0.378868	-7.15863	2.24e-10	2.83e-08	13.2796	0.711888	0.355081	-0.356807	13	36271909	F	II	MIR548F5	Body	opensea	Body-opensea		NA	TRUE
cg22008551	-0.361185	0.323369	-7.15796	2.25e-10	2.84e-08	13.2766	0.660475	0.29929	-0.361185	19	46452989	R	II	NOVA2	Body	shelf	Body-shelf	chr19:46456209-46456503	NA	NA
cg13184077	-0.368069	0.47679	-7.15713	2.26e-10	2.85e-08	13.2728	0.820321	0.452252	-0.368069	10	64424428	F	II	ZNF365	Body	opensea	Body-opensea		NA	NA		rs73289242
cg07456201	-0.509949	0.434467	-7.15657	2.27e-10	2.86e-08	13.2703	0.910419	0.40047	-0.509949	16	20363711	F	II	UMOD	5'UTR	shelf	5'UTR-shelf	chr16:20359767-20360498	NA	NA
cg10372302	-0.326309	0.395181	-7.15583	2.27e-10	2.86e-08	13.2669	0.699736	0.373427	-0.326309	7	99574466	R	II	AZGP1	TSS1500	opensea	TSS1500-opensea		NA	NA
cg20140110	0.380768	0.563716	7.15579	2.27e-10	2.86e-08	13.2667	0.208332	0.5891	0.380768	12	29936845	F	II	TMTC1	5'UTR	island	5'UTR-island	chr12:29935995-29937433	TRUE	NA	high-CpG:29827952-29828193
cg06738786	-0.437034	0.239409	-7.15404	2.29e-10	2.89e-08	13.2588	0.647308	0.210273	-0.437034	20	19265058	R	II	LOC100130264	Body	opensea	Body-opensea		NA	NA
cg09849405	0.573391	0.586043	7.1533	2.3e-10	2.89e-08	13.2555	0.0508783	0.624269	0.573391	16	66612955	F	I	CMTM1	3'UTR	island	3'UTR-island	chr16:66612749-66613412	NA	NA
cg09444685	-0.241548	0.200816	-7.15315	2.3e-10	2.89e-08	13.2548	0.42626	0.184713	-0.241548	5	159355481	F	II	ADRA1B	Body	opensea	Body-opensea		TRUE	TRUE
cg22123387	-0.360547	0.357428	-7.15307	2.3e-10	2.89e-08	13.2544	0.693939	0.333392	-0.360547	7	73243736	F	II	CLDN4	TSS1500	shore	TSS1500-shore	chr7:73245434-73246045	NA	TRUE
cg04372933	-0.396018	0.35796	-7.15064	2.33e-10	2.92e-08	13.2434	0.727576	0.331559	-0.396018	7	63508474	R	II	ZNF727	Body	shelf	Body-shelf	chr7:63505977-63506298	NA	NA
cg21722170	-0.302502	0.345913	-7.15052	2.33e-10	2.92e-08	13.2429	0.628249	0.325746	-0.302502	6	31977443	F	II	TNXB	Body	opensea	Body-opensea		NA	NA		rs2072630
cg00927226	-0.548762	0.370183	-7.15027	2.33e-10	2.93e-08	13.2417	0.882361	0.333599	-0.548762	7	115608801	R	II	TFEC	Body	opensea	Body-opensea		NA	NA
cg20556517	0.428739	0.545858	7.15019	2.33e-10	2.93e-08	13.2414	0.145701	0.574441	0.428739	19	18540330	R	I	SSBP4	Body	island	Body-island	chr19:18539781-18540341	NA	NA
cg07755735	0.26907	0.530107	7.14955	2.34e-10	2.93e-08	13.2385	0.278975	0.548045	0.26907	2	20870362	R	I	GDF7	Body	island	Body-island	chr2:20870006-20871280	NA	NA
cg07926895	0.485446	0.565303	7.14725	2.37e-10	2.96e-08	13.2281	0.11222	0.597666	0.485446	1	200005833	R	II	NR5A2	Body	shore	Body-shore	chr1:200004474-200004933	NA	TRUE
cg26336935	-0.33438	0.301326	-7.14607	2.38e-10	2.97e-08	13.2228	0.613414	0.279034	-0.33438	17	39769213	R	II	KRT16	TSS200	opensea	TSS200-opensea		NA	NA		rs6503645
cg15885337	0.316267	0.62918	7.14472	2.39e-10	2.99e-08	13.2166	0.333998	0.650264	0.316267	11	132813819	F	I	OPCML	TSS1500	island	TSS1500-island	chr11:132813562-132814395	TRUE	NA		rs76378551
cg21145524	0.297384	0.668489	7.14288	2.41e-10	3.01e-08	13.2083	0.390931	0.688315	0.297384	3	239207	F	I	CHL1	5'UTR	island	5'UTR-island	chr3:238391-240140	NA	NA		rs6442651
cg17228900	0.539733	0.558413	7.14271	2.42e-10	3.01e-08	13.2076	0.0546625	0.594396	0.539733	6	391764	F	I	IRF4	5'UTR	island	5'UTR-island	chr6:391188-393790	NA	NA
cg18855621	-0.443842	0.34599	-7.14179	2.43e-10	3.02e-08	13.2034	0.760242	0.3164	-0.443842	5	38404322	R	II	EGFLAM	Body	opensea	Body-opensea		NA	NA
cg02812891	0.289585	0.756239	7.14163	2.43e-10	3.03e-08	13.2027	0.48596	0.775545	0.289585	2	233251773	R	I	ECEL1P2	TSS200	island	TSS200-island	chr2:233251361-233253414	NA	TRUE
cg01610231	0.460806	0.528851	7.13795	2.47e-10	3.07e-08	13.186	0.0987657	0.559571	0.460806	4	111555314	R	II	PITX2	5'UTR	island	5'UTR-island	chr4:111554965-111555504	NA	NA
cg07499477	-0.281628	0.162649	-7.13781	2.47e-10	3.07e-08	13.1854	0.425502	0.143874	-0.281628	14	20882083	F	II	TEP1	TSS1500	shore	TSS1500-shore	chr14:20881569-20881770	NA	NA
cg23110514	-0.388726	0.299832	-7.13664	2.48e-10	3.08e-08	13.1801	0.662644	0.273917	-0.388726	1	152538888	R	II	LCE3E	5'UTR	opensea	5'UTR-opensea		NA	NA
cg19981409	-0.402254	0.272932	-7.13579	2.49e-10	3.09e-08	13.1762	0.648369	0.246115	-0.402254	11	89225042	R	II	NOX4	TSS1500	shore	TSS1500-shore	chr11:89224416-89224718	NA	NA
cg12973591	0.522647	0.567743	7.13569	2.5e-10	3.09e-08	13.1758	0.0799388	0.602586	0.522647	7	93519473	F	I	TFPI2	Body	island	Body-island	chr7:93519366-93520184	NA	NA
cg02745211	0.383432	0.600605	7.13504	2.5e-10	3.1e-08	13.1729	0.242735	0.626167	0.383432	3	132757106	R	I	TMEM108	TSS200	island	TSS200-island	chr3:132756985-132757895	TRUE	TRUE
cg12986453	-0.382422	0.389371	-7.13456	2.51e-10	3.1e-08	13.1707	0.746298	0.363876	-0.382422	22	49137906	R	II	FAM19A5	Body	shore	Body-shore	chr22:49138251-49138522	NA	NA
cg02211735	-0.345824	0.251515	-7.13443	2.51e-10	3.11e-08	13.1701	0.574284	0.22846	-0.345824	11	5142602	R	II	OR52A4	1stExon	opensea	1stExon-opensea		NA	NA
cg21594839	-0.448999	0.253689	-7.13429	2.51e-10	3.11e-08	13.1695	0.672755	0.223756	-0.448999	8	133072043	R	II	OC90	TSS1500	opensea	TSS1500-opensea		NA	NA
cg14085012	-0.512757	0.41061	-7.13321	2.52e-10	3.12e-08	13.1646	0.889183	0.376427	-0.512757	7	38468985	R	II	AMPH	Body	opensea	Body-opensea		NA	NA
cg02810692	-0.420231	0.339264	-7.13276	2.53e-10	3.13e-08	13.1626	0.731479	0.311249	-0.420231	3	54962954	R	II	LRTM1	TSS1500	opensea	TSS1500-opensea		NA	NA
cg27306787	-0.251425	0.0703645	-7.13185	2.54e-10	3.14e-08	13.1585	0.305028	0.0536028	-0.251425	22	19879176	F	I	TXNRD2	Body	opensea	Body-opensea		NA	TRUE
cg10790698	0.450071	0.568003	7.13082	2.55e-10	3.15e-08	13.1538	0.147937	0.598008	0.450071	19	18539756	R	II	SSBP4	Body	shore	Body-shore	chr19:18539781-18540341	TRUE	NA		rs34746918
cg15975865	0.387362	0.626312	7.12941	2.57e-10	3.17e-08	13.1474	0.264774	0.652136	0.387362	2	127413831	F	I	GYPC	5'UTR	island	5'UTR-island	chr2:127413696-127414171	TRUE	NA
cg24595606	0.45994	0.735206	7.12919	2.57e-10	3.17e-08	13.1464	0.30593	0.765869	0.45994	6	108492358	F	I	NR2E1	Body	shore	Body-shore	chr6:108485671-108490539	NA	NA
cg17369513	0.322656	0.812132	7.12849	2.58e-10	3.18e-08	13.1433	0.510987	0.833642	0.322656	5	98121165	R	II	RGMB	Body	opensea	Body-opensea		NA	TRUE
cg02446647	0.465568	0.645209	7.12767	2.59e-10	3.19e-08	13.1395	0.210679	0.676247	0.465568	6	133562101	R	I	EYA4	TSS1500	island	TSS1500-island	chr6:133562086-133563586	TRUE	NA
cg05331214	-0.470381	0.332659	-7.12615	2.61e-10	3.21e-08	13.1327	0.771681	0.3013	-0.470381	2	167343774	F	II	SCN7A	TSS1500	opensea	TSS1500-opensea		NA	NA		rs75836177
cg00593536	0.503934	0.587493	7.12559	2.61e-10	3.22e-08	13.1301	0.117155	0.621089	0.503934	2	139538222	R	I	NXPH2	TSS1500	island	TSS1500-island	chr2:139537692-139538650	NA	NA
cg21342392	-0.537376	0.346244	-7.1234	2.64e-10	3.25e-08	13.1202	0.847795	0.310419	-0.537376	7	111203008	F	II	IMMP2L	TSS1500	shore	TSS1500-shore	chr7:111202079-111202683	NA	NA			rs79514222
cg02819734	-0.457782	0.389728	-7.12268	2.65e-10	3.26e-08	13.117	0.816991	0.359209	-0.457782	16	3610582	R	II	NLRC3	Body	shelf	Body-shelf	chr16:3613100-3613546	NA	NA
cg12081643	-0.310074	0.277106	-7.12235	2.65e-10	3.26e-08	13.1155	0.566509	0.256435	-0.310074	13	110802645	F	II	COL4A1	3'UTR	opensea	3'UTR-opensea		NA	NA	low-CpG:109600386-109600764
cg14055212	-0.271465	0.332818	-7.12137	2.67e-10	3.28e-08	13.1111	0.586185	0.31472	-0.271465	7	104445585	R	II	LHFPL3	Body	opensea	Body-opensea		NA	NA
cg06485892	-0.304785	0.328472	-7.12031	2.68e-10	3.29e-08	13.1063	0.612938	0.308153	-0.304785	6	73933428	R	II	KHDC1L	3'UTR	opensea	3'UTR-opensea		NA	NA
cg08091192	0.322427	0.610232	7.12025	2.68e-10	3.29e-08	13.106	0.3093	0.631727	0.322427	3	147114986	R	II	ZIC4	Body	shore	Body-shore	chr3:147115764-147116421	NA	NA
cg13731311	-0.302929	0.321638	-7.1202	2.68e-10	3.29e-08	13.1058	0.604372	0.301443	-0.302929	9	139634272	F	II	LCN10	Body	island	Body-island	chr9:139634062-139634281	NA	NA
cg12880658	0.384239	0.571417	7.11974	2.69e-10	3.29e-08	13.1037	0.212794	0.597033	0.384239	5	115152386	R	II	CDO1	1stExon	island	1stExon-island	chr5:115151348-115152713	TRUE	NA
cg11618057	-0.449713	0.33425	-7.11972	2.69e-10	3.29e-08	13.1036	0.753982	0.30427	-0.449713	20	60469115	R	II	CDH4	Body	shore	Body-shore	chr20:60470080-60470335	NA	NA
cg05084668	-0.34551	0.252168	-7.118	2.71e-10	3.32e-08	13.0958	0.574644	0.229134	-0.34551	3	125655381	F	II	ALG1L	5'UTR	opensea	5'UTR-opensea		TRUE	NA			rs63749780
cg02593403	0.306546	0.758097	7.11783	2.71e-10	3.32e-08	13.0951	0.471987	0.778533	0.306546	10	102278918	F	II	SEC31B	5'UTR	shore	5'UTR-shore	chr10:102279162-102279730	TRUE	TRUE		rs12258705
cg19875547	0.483126	0.585039	7.117	2.72e-10	3.33e-08	13.0913	0.134122	0.617248	0.483126	7	38670804	F	I	AMPH	Body	island	Body-island	chr7:38670439-38671008	TRUE	NA	high-CpG:38637315-38637544
cg19039028	0.474549	0.555547	7.11686	2.72e-10	3.33e-08	13.0907	0.112635	0.587184	0.474549	4	110223429	F	II	COL25A1	1stExon	island	1stExon-island	chr4:110222970-110224257	TRUE	NA
cg19656282	0.443539	0.553571	7.11564	2.74e-10	3.35e-08	13.0852	0.139601	0.58314	0.443539	2	74742786	F	I	TLX2	Body	island	Body-island	chr2:74740455-74743795	NA	NA
cg00377915	-0.351741	0.314854	-7.11539	2.74e-10	3.35e-08	13.0841	0.643146	0.291405	-0.351741	10	70631035	F	II	STOX1	5'UTR	opensea	5'UTR-opensea		NA	TRUE
cg20764887	0.298083	0.636645	7.11535	2.74e-10	3.35e-08	13.0839	0.358434	0.656518	0.298083	5	178004012	F	I	COL23A1	Body	island	Body-island	chr5:178003623-178004247	NA	NA		rs10064288
cg23725321	0.235044	0.5757	7.11497	2.75e-10	3.35e-08	13.0822	0.356325	0.591369	0.235044	10	102279690	F	I	SEC31B	TSS200	island	TSS200-island	chr10:102279162-102279730	NA	TRUE
cg12799689	0.54607	0.545935	7.11438	2.75e-10	3.36e-08	13.0795	0.0362696	0.582339	0.54607	18	67067893	R	I	DOK6	TSS1500	island	TSS1500-island	chr18:67067509-67069168	TRUE	NA	high-CpG:65218774-65219306
cg03031609	0.302053	0.434876	7.11437	2.75e-10	3.36e-08	13.0794	0.15296	0.455013	0.302053	10	7453871	F	I	SFMBT2	TSS1500	island	TSS1500-island	chr10:7449376-7455339	NA	NA
cg24928391	0.513957	0.595479	7.11397	2.76e-10	3.37e-08	13.0776	0.115786	0.629743	0.513957	8	55370336	R	I	SOX17	TSS200	island	TSS200-island	chr8:55370170-55372525	TRUE	NA
cg04371413	-0.499203	0.337184	-7.11342	2.77e-10	3.37e-08	13.0752	0.803107	0.303904	-0.499203	2	207395846	F	II	ADAM23	Body	opensea	Body-opensea		NA	TRUE		rs17211709
cg08551036	-0.394913	0.471189	-7.11321	2.77e-10	3.37e-08	13.0742	0.839775	0.444862	-0.394913	16	89219820	F	II	ACSF3	Body	shore	Body-shore	chr16:89219333-89219651	NA	NA		rs35694809
cg04874562	-0.298063	0.358465	-7.11274	2.77e-10	3.38e-08	13.0721	0.636658	0.338594	-0.298063	11	5462540	F	II	OR51I1	1stExon	opensea	1stExon-opensea		NA	NA
cg17214902	-0.312918	0.391154	-7.11144	2.79e-10	3.4e-08	13.0662	0.683211	0.370292	-0.312918	10	135085678	F	II	ADAM8	Body	shore	Body-shore	chr10:135083739-135083962	NA	NA
cg26593267	0.431519	0.559453	7.11112	2.8e-10	3.4e-08	13.0648	0.156702	0.588221	0.431519	13	113764871	R	II	F7	Body	island	Body-island	chr13:113761566-113765534	TRUE	NA
cg23759189	-0.358493	0.289035	-7.10998	2.81e-10	3.42e-08	13.0596	0.623628	0.265135	-0.358493	11	131410868	R	II	NTM	Body	opensea	Body-opensea		NA	NA
cg24682551	-0.252562	0.268964	-7.10945	2.82e-10	3.43e-08	13.0572	0.504688	0.252126	-0.252562	1	116519623	F	II	SLC22A15	Body	shore	Body-shore	chr1:116518757-116519537	NA	NA		rs75235641
cg06155710	-0.363979	0.373244	-7.10909	2.82e-10	3.43e-08	13.0556	0.712958	0.348979	-0.363979	1	223283205	F	II	TLR5	3'UTR	opensea	3'UTR-opensea		NA	NA		rs5744184
cg09263024	-0.274309	0.316255	-7.10891	2.82e-10	3.43e-08	13.0548	0.572277	0.297968	-0.274309	10	133950036	F	II	JAKMIP3	Body	shore	Body-shore	chr10:133951698-133952012	NA	NA
cg04605987	0.296215	0.516539	7.10605	2.86e-10	3.47e-08	13.0419	0.240072	0.536287	0.296215	1	200007403	F	II	NR5A2	Body	shore	Body-shore	chr1:200008392-200009047	NA	NA		rs3790844
cg06288251	0.413516	0.607555	7.10561	2.87e-10	3.47e-08	13.0399	0.221606	0.635123	0.413516	3	132757087	R	I	TMEM108	TSS200	island	TSS200-island	chr3:132756985-132757895	TRUE	TRUE
cg00472801	0.330223	0.526663	7.1055	2.87e-10	3.47e-08	13.0394	0.218454	0.548678	0.330223	6	62995876	R	I	KHDRBS2	1stExon	island	1stExon-island	chr6:62995855-62996228	NA	NA
cg02336334	-0.446421	0.389124	-7.10359	2.89e-10	3.5e-08	13.0307	0.805784	0.359363	-0.446421	19	54242243	R	II	MIR518A2	TSS1500	opensea	TSS1500-opensea		NA	NA
cg02558570	-0.501522	0.358525	-7.10271	2.91e-10	3.51e-08	13.0268	0.826613	0.325091	-0.501522	13	67702292	F	II	PCDH9	Body	opensea	Body-opensea		NA	TRUE			rs35235467
cg18082337	0.419448	0.571157	7.10245	2.91e-10	3.52e-08	13.0256	0.179672	0.59912	0.419448	3	147113726	F	I	ZIC4	Body	island	Body-island	chr3:147113608-147114479	NA	TRUE		rs75011808
cg03319695	-0.399424	0.430565	-7.10223	2.91e-10	3.52e-08	13.0246	0.803361	0.403937	-0.399424	18	59156627	R	II	CDH20	TSS1500	opensea	TSS1500-opensea		NA	NA
cg08580187	-0.361521	0.40949	-7.09991	2.94e-10	3.55e-08	13.0141	0.74691	0.385389	-0.361521	16	84027871	F	II	NECAB2	Body	shore	Body-shore	chr16:84029456-84029710	TRUE	TRUE
cg05594873	-0.342873	0.235321	-7.09953	2.95e-10	3.55e-08	13.0124	0.555335	0.212462	-0.342873	3	79814509	R	II	ROBO1	5'UTR	shore	5'UTR-shore	chr3:79815638-79815900	NA	NA
cg02501779	0.32964	0.685693	7.09942	2.95e-10	3.55e-08	13.0119	0.378029	0.707669	0.32964	20	54579355	F	II	CBLN4	5'UTR	island	5'UTR-island	chr20:54578603-54580678	NA	NA
cg09668400	0.372811	0.585378	7.0987	2.96e-10	3.56e-08	13.0087	0.237421	0.610232	0.372811	13	26625325	F	II	SHISA2	TSS200	island	TSS200-island	chr13:26624725-26626265	NA	NA
cg22558291	0.47529	0.699703	7.09832	2.97e-10	3.57e-08	13.007	0.256099	0.731389	0.47529	13	25506131	F	I	LOC646405	Body	island	Body-island	chr13:25506113-25506341	NA	NA
cg16571983	0.297217	0.50716	7.09761	2.97e-10	3.58e-08	13.0037	0.229757	0.526974	0.297217	13	78492922	R	I	EDNRB	5'UTR	island	5'UTR-island	chr13:78492425-78493382	NA	NA	high-CpG:77390907-77390999
cg07892597	0.242155	0.70524	7.09679	2.99e-10	3.59e-08	13.0001	0.479229	0.721383	0.242155	1	119532093	F	II	TBX15	1stExon	island	1stExon-island	chr1:119531991-119532196	NA	TRUE		rs75552845	rs75870087
cg22904737	0.260288	0.629666	7.0962	2.99e-10	3.6e-08	12.9974	0.38673	0.647018	0.260288	17	36735245	F	II	SRCIN1	Body	island	Body-island	chr17:36734659-36735246	NA	TRUE
cg03894990	-0.262858	0.163569	-7.09591	3e-10	3.6e-08	12.9961	0.408903	0.146045	-0.262858	6	44309765	F	II	SPATS1	TSS1500	opensea	TSS1500-opensea		NA	NA
cg10256242	-0.542258	0.349041	-7.09418	3.02e-10	3.63e-08	12.9883	0.855148	0.31289	-0.542258	7	4850075	F	I	RADIL	Body	shore	Body-shore	chr7:4848251-4849204	NA	NA		rs10258762
cg02841912	-0.350324	0.253649	-7.09256	3.04e-10	3.65e-08	12.9809	0.580618	0.230294	-0.350324	6	152955983	R	II	SYNE1	5'UTR	shore	5'UTR-shore	chr6:152957810-152958472	NA	NA
cg26806791	-0.323791	0.472164	-7.09187	3.05e-10	3.66e-08	12.9779	0.774369	0.450578	-0.323791	20	62126253	R	II	EEF1A2	Body	island	Body-island	chr20:62125930-62126461	NA	NA
cg06002197	-0.335971	0.186507	-7.09171	3.06e-10	3.66e-08	12.9771	0.50008	0.164109	-0.335971	16	81039458	F	II	CENPN	TSS1500	shore	TSS1500-shore	chr16:81040134-81041325	NA	NA		rs74028895
cg17526573	0.290127	0.7735	7.08996	3.08e-10	3.68e-08	12.9692	0.502714	0.792842	0.290127	2	50574708	F	I	NRXN1	Body	island	Body-island	chr2:50574045-50574817	NA	NA		rs3732049
cg18434354	-0.235739	0.302683	-7.08597	3.14e-10	3.74e-08	12.9512	0.522706	0.286967	-0.235739	2	121224009	R	II	LOC84931	TSS200	opensea	TSS200-opensea		NA	TRUE
cg12951348	-0.364943	0.378579	-7.08572	3.14e-10	3.74e-08	12.9501	0.719192	0.354249	-0.364943	6	31685430	F	II	LY6G6D	Body	opensea	Body-opensea		TRUE	NA			rs77415292
cg27652350	0.363332	0.620043	7.08539	3.15e-10	3.75e-08	12.9486	0.280933	0.644265	0.363332	15	101420989	R	II	ALDH1A3	Body	island	Body-island	chr15:101419261-101421133	NA	TRUE
cg01135165	-0.483654	0.444879	-7.08476	3.16e-10	3.76e-08	12.9457	0.89629	0.412635	-0.483654	3	108191083	R	II	MYH15	Body	opensea	Body-opensea		NA	TRUE
cg01777397	0.373262	0.660604	7.08462	3.16e-10	3.76e-08	12.9451	0.312226	0.685488	0.373262	2	29337946	R	II	CLIP4	TSS1500	shore	TSS1500-shore	chr2:29337983-29338909	TRUE	NA
cg08074851	0.317192	0.555564	7.08426	3.16e-10	3.76e-08	12.9435	0.259518	0.57671	0.317192	2	47797590	R	I	KCNK12	TSS200	island	TSS200-island	chr2:47796923-47799166	NA	NA
cg02853387	-0.364142	0.334692	-7.08345	3.18e-10	3.77e-08	12.9398	0.674558	0.310415	-0.364142	11	117484904	R	II	DSCAML1	Body	opensea	Body-opensea		NA	TRUE
cg04768958	0.291022	0.852355	7.08343	3.18e-10	3.77e-08	12.9397	0.580735	0.871757	0.291022	2	30671403	F	II	LCLAT1	5'UTR	shore	5'UTR-shore	chr2:30669988-30670720	NA	NA
cg05312104	-0.327397	0.26411	-7.082	3.2e-10	3.79e-08	12.9333	0.569681	0.242283	-0.327397	11	19402066	F	II	NAV2	Body	opensea	Body-opensea		TRUE	TRUE
cg02510267	0.349607	0.516811	7.08048	3.22e-10	3.82e-08	12.9264	0.190511	0.540118	0.349607	11	20690807	R	I	NELL1	TSS1500	island	TSS1500-island	chr11:20690579-20691845	NA	NA
cg24393316	0.515232	0.599688	7.08027	3.22e-10	3.82e-08	12.9255	0.118805	0.634037	0.515232	9	100616469	F	II	FOXE1	1stExon	island	1stExon-island	chr9:100615234-100617510	NA	NA
cg17508500	-0.317993	0.33432	-7.08019	3.22e-10	3.82e-08	12.9251	0.631113	0.31312	-0.317993	6	72945331	F	II	RIMS1	5'UTR	opensea	5'UTR-opensea		NA	NA		rs77121218
cg08128768	0.387794	0.610776	7.07963	3.23e-10	3.83e-08	12.9226	0.248835	0.636629	0.387794	9	124462182	R	I	DAB2IP	Body	island	Body-island	chr9:124461797-124462190	NA	NA
cg27248571	-0.33587	0.355707	-7.07902	3.24e-10	3.84e-08	12.9198	0.669186	0.333315	-0.33587	6	31685542	R	II	LY6G6D	Body	opensea	Body-opensea		TRUE	TRUE
cg11073558	0.272722	0.588114	7.0788	3.24e-10	3.84e-08	12.9189	0.333573	0.606296	0.272722	8	97171901	R	I	GDF6	Body	island	Body-island	chr8:97171805-97172022	TRUE	NA
cg12672050	0.440275	0.828439	7.07833	3.25e-10	3.85e-08	12.9167	0.417515	0.85779	0.440275	2	242585243	R	II	ATG4B	Body	opensea	Body-opensea		NA	NA
cg18417954	0.237525	0.672606	7.07809	3.26e-10	3.85e-08	12.9156	0.450916	0.688441	0.237525	19	55672513	F	I	C19orf51	Body	island	Body-island	chr19:55672023-55673212	NA	NA
cg01622304	0.363812	0.647457	7.0759	3.29e-10	3.88e-08	12.9058	0.307899	0.671711	0.363812	13	28497401	F	II	PDX1	Body	shore	Body-shore	chr13:28498226-28499046	NA	NA
cg18197392	0.308598	0.748472	7.07566	3.29e-10	3.89e-08	12.9047	0.460447	0.769045	0.308598	20	23015908	R	I	SSTR4	TSS200	island	TSS200-island	chr20:23015716-23016879	NA	NA
cg14105536	-0.308421	0.344965	-7.07437	3.31e-10	3.91e-08	12.8989	0.632825	0.324404	-0.308421	6	47666329	F	II	GPR115	5'UTR	opensea	5'UTR-opensea		TRUE	NA
cg27549186	-0.434065	0.310659	-7.07164	3.35e-10	3.95e-08	12.8866	0.715786	0.281721	-0.434065	17	76858248	R	II	TIMP2	Body	opensea	Body-opensea		TRUE	TRUE
cg18857759	-0.459271	0.349959	-7.07009	3.38e-10	3.98e-08	12.8796	0.778612	0.319341	-0.459271	1	248110661	F	II	OR2L8	TSS1500	opensea	TSS1500-opensea		NA	NA
cg16857113	-0.296433	0.233333	-7.07005	3.38e-10	3.98e-08	12.8794	0.510004	0.213571	-0.296433	3	1133865	R	II	CNTN6	TSS1500	opensea	TSS1500-opensea		NA	NA
cg15705971	-0.430981	0.380755	-7.06995	3.38e-10	3.98e-08	12.8789	0.783004	0.352023	-0.430981	11	92110262	F	II	FAT3	Body	opensea	Body-opensea		NA	TRUE
cg11371231	-0.459472	0.403529	-7.06984	3.38e-10	3.98e-08	12.8784	0.832369	0.372897	-0.459472	11	55927697	F	II	OR8K5	1stExon	opensea	1stExon-opensea		NA	NA
cg09814128	0.238959	0.877593	7.0691	3.39e-10	3.99e-08	12.8751	0.654564	0.893523	0.238959	4	178243783	F	II	NEIL3	Body	opensea	Body-opensea		NA	TRUE		rs2635798
cg16908824	-0.419292	0.381423	-7.06874	3.4e-10	3.99e-08	12.8735	0.772761	0.35347	-0.419292	19	54260952	R	II	MIR1283-2	TSS1500	opensea	TSS1500-opensea		NA	NA
cg10260711	-0.398643	0.39905	-7.06675	3.43e-10	4.02e-08	12.8645	0.771117	0.372474	-0.398643	8	40543522	R	II	ZMAT4	Body	opensea	Body-opensea		NA	TRUE
cg03794617	-0.41721	0.46741	-7.06612	3.44e-10	4.03e-08	12.8617	0.856807	0.439596	-0.41721	17	78796999	F	II	RPTOR	Body	shore	Body-shore	chr17:78798780-78799160	NA	NA
cg06580966	-0.353575	0.255434	-7.06594	3.44e-10	4.03e-08	12.8608	0.585438	0.231863	-0.353575	16	7684063	R	II	A2BP1	Body	opensea	Body-opensea		NA	TRUE
cg26033681	-0.258455	0.21844	-7.06522	3.45e-10	4.05e-08	12.8576	0.459664	0.20121	-0.258455	15	25069376	F	II	SNRPN	5'UTR	opensea	5'UTR-opensea		NA	TRUE
cg25191628	0.413516	0.502496	7.06495	3.46e-10	4.05e-08	12.8564	0.116548	0.530064	0.413516	1	50886949	R	I	DMRTA2	Body	island	Body-island	chr1:50884228-50891471	NA	NA
cg11279404	0.245088	0.818635	7.06397	3.47e-10	4.07e-08	12.852	0.589886	0.834974	0.245088	13	50575147	R	II	TRIM13	5'UTR	shelf	5'UTR-shelf	chr13:50570375-50571643	NA	NA
cg01347335	-0.312297	0.390313	-7.06332	3.48e-10	4.08e-08	12.849	0.68179	0.369493	-0.312297	3	10491630	R	II	ATP2B2	5'UTR	opensea	5'UTR-opensea		NA	NA			rs78119290
cg18780257	0.236039	0.575932	7.06158	3.51e-10	4.1e-08	12.8412	0.355629	0.591668	0.236039	3	192126023	F	I	FGF12	5'UTR	island	5'UTR-island	chr3:192125821-192127994	NA	NA		rs2669296
cg16271954	-0.375811	0.392737	-7.06051	3.53e-10	4.12e-08	12.8363	0.743494	0.367683	-0.375811	6	31685575	R	II	LY6G6D	Body	opensea	Body-opensea		TRUE	TRUE
cg11582484	-0.388056	0.45343	-7.06005	3.54e-10	4.13e-08	12.8343	0.815616	0.427559	-0.388056	15	25491315	R	II	SNORD115-10	TSS1500	opensea	TSS1500-opensea		NA	NA
cg06818159	-0.434513	0.319204	-7.05957	3.55e-10	4.13e-08	12.8321	0.724749	0.290236	-0.434513	4	16628713	F	II	LDB2	Body	opensea	Body-opensea		TRUE	TRUE
cg23289779	-0.425504	0.407685	-7.05881	3.56e-10	4.15e-08	12.8287	0.804822	0.379318	-0.425504	8	26720681	F	II	ADRA1A	Body	shore	Body-shore	chr8:26721642-26724566	NA	NA
cg07790615	0.458019	0.651618	7.05811	3.57e-10	4.15e-08	12.8255	0.224133	0.682153	0.458019	1	237205174	R	I	RYR2	TSS1500	island	TSS1500-island	chr1:237205126-237206644	TRUE	NA
cg25347615	-0.254305	0.325325	-7.05739	3.58e-10	4.16e-08	12.8223	0.562675	0.308371	-0.254305	1	12892187	F	II	PRAMEF11	TSS1500	opensea	TSS1500-opensea		NA	NA		rs2994090
cg00925802	0.398471	0.749933	7.05591	3.61e-10	4.19e-08	12.8156	0.378026	0.776498	0.398471	1	10732558	F	II	CASZ1	Body	opensea	Body-opensea		NA	NA
cg26170604	0.411572	0.572305	7.05585	3.61e-10	4.19e-08	12.8154	0.188171	0.599743	0.411572	7	8482614	F	I	NXPH1	Body	island	Body-island	chr7:8481974-8482762	TRUE	NA
cg02050028	-0.300125	0.245007	-7.05519	3.62e-10	4.2e-08	12.8124	0.525124	0.224999	-0.300125	7	43156037	R	II	HECW1	5'UTR	shelf	5'UTR-shelf	chr7:43152020-43153340	NA	NA
cg26615188	-0.39402	0.360035	-7.05441	3.63e-10	4.21e-08	12.8089	0.727787	0.333767	-0.39402	20	31699304	F	II	C20orf186	3'UTR	opensea	3'UTR-opensea		NA	NA
cg00741609	0.340197	0.598467	7.05439	3.63e-10	4.21e-08	12.8088	0.280951	0.621147	0.340197	10	102893925	F	II	TLX1	Body	island	Body-island	chr10:102893660-102895059	NA	TRUE		rs7090185	rs2742024
cg12973941	0.375192	0.61169	7.05396	3.64e-10	4.22e-08	12.8069	0.261511	0.636703	0.375192	4	13545639	F	II	NKX3-2	1stExon	island	1stExon-island	chr4:13543562-13546494	NA	NA
cg15779837	0.523777	0.551949	7.05379	3.64e-10	4.22e-08	12.8061	0.0630905	0.586868	0.523777	19	48918116	F	I	GRIN2D	Body	island	Body-island	chr19:48918115-48918340	NA	TRUE		rs75699925
cg18430128	0.425969	0.615241	7.0527	3.66e-10	4.24e-08	12.8012	0.21767	0.643639	0.425969	19	58570491	F	II	ZNF135	TSS200	island	TSS200-island	chr19:58570393-58571779	TRUE	TRUE		rs6510114
cg06468978	-0.304925	0.485777	-7.05239	3.66e-10	4.24e-08	12.7998	0.770374	0.465449	-0.304925	16	1245599	F	II	CACNA1H	Body	shore	Body-shore	chr16:1244669-1245067	TRUE	NA
cg12738913	-0.314408	0.300354	-7.0515	3.68e-10	4.26e-08	12.7958	0.593802	0.279393	-0.314408	2	1054860	F	II	SNTG2	Body	shelf	Body-shelf	chr2:1052315-1052730	NA	NA
cg19520280	-0.354135	0.33611	-7.05136	3.68e-10	4.26e-08	12.7951	0.666636	0.312501	-0.354135	13	111032155	F	II	COL4A2	Body	opensea	Body-opensea		NA	TRUE		rs58709564
cg03762823	-0.422668	0.375955	-7.0502	3.7e-10	4.28e-08	12.7899	0.770445	0.347777	-0.422668	7	4019183	F	II	SDK1	Body	opensea	Body-opensea		NA	NA			rs74618568
cg07561894	0.417197	0.566049	7.05017	3.7e-10	4.28e-08	12.7897	0.176665	0.593862	0.417197	19	18540208	R	II	SSBP4	Body	island	Body-island	chr19:18539781-18540341	TRUE	NA
cg24848035	0.361192	0.62135	7.04953	3.71e-10	4.29e-08	12.7868	0.284238	0.645429	0.361192	8	101118525	F	I	RGS22	TSS200	island	TSS200-island	chr8:101117922-101118693	NA	TRUE		rs2980532
cg19377250	-0.42473	0.388768	-7.04848	3.73e-10	4.31e-08	12.7822	0.785183	0.360452	-0.42473	7	100463206	F	II	SLC12A9	Body	shore	Body-shore	chr7:100463758-100464146	NA	NA
cg05773207	-0.430435	0.398204	-7.04815	3.74e-10	4.31e-08	12.7806	0.799943	0.369508	-0.430435	3	115340791	R	II	GAP43	TSS1500	opensea	TSS1500-opensea		NA	NA
cg13620034	0.504416	0.670393	7.0458	3.78e-10	4.35e-08	12.7701	0.199605	0.704021	0.504416	8	72755052	F	II	MSC	Body	shore	Body-shore	chr8:72755783-72756667	TRUE	NA
cg03640756	0.438814	0.493554	7.04574	3.78e-10	4.35e-08	12.7698	0.0839944	0.522809	0.438814	5	140864593	R	I	PCDHGA4	Body	island	Body-island	chr5:140864527-140864748	NA	TRUE
cg20323571	-0.326995	0.329541	-7.04409	3.81e-10	4.38e-08	12.7624	0.634736	0.307742	-0.326995	1	176999034	F	II	MIR488	TSS1500	opensea	TSS1500-opensea		NA	NA		rs73045475
cg12785342	-0.546945	0.325008	-7.04277	3.83e-10	4.4e-08	12.7564	0.835491	0.288545	-0.546945	7	12728890	F	II	ARL4A	3'UTR	shore	3'UTR-shore	chr7:12726156-12727248	NA	NA
cg15467646	0.421532	0.444734	7.04114	3.86e-10	4.43e-08	12.7491	0.0513041	0.472836	0.421532	1	22141014	R	I	LDLRAD2	Body	island	Body-island	chr1:22140891-22141407	TRUE	NA
cg09343092	0.389091	0.775415	7.04105	3.86e-10	4.43e-08	12.7487	0.412263	0.801354	0.389091	7	27185282	R	I	HOXA6	Body	island	Body-island	chr7:27182613-27185562	NA	NA			rs62454417
cg01556466	-0.370733	0.333014	-7.04035	3.87e-10	4.44e-08	12.7455	0.679032	0.308298	-0.370733	7	31146260	F	II	ADCYAP1R1	Body	opensea	Body-opensea		NA	NA
cg19430694	0.293326	0.532747	7.03956	3.89e-10	4.46e-08	12.7419	0.258976	0.552302	0.293326	7	811390	R	II	HEATR2	Body	shelf	Body-shelf	chr7:813627-814392	NA	TRUE
cg02792792	0.348314	0.570781	7.03919	3.89e-10	4.46e-08	12.7403	0.245688	0.594002	0.348314	5	115152420	R	II	CDO1	TSS200	island	TSS200-island	chr5:115151348-115152713	NA	NA
cg08513547	-0.441716	0.337212	-7.03758	3.92e-10	4.49e-08	12.733	0.74948	0.307764	-0.441716	5	150323558	F	II	LOC134466	Body	shelf	Body-shelf	chr5:150325904-150326194	NA	NA
cg15694715	0.535518	0.725875	7.03643	3.94e-10	4.51e-08	12.7279	0.226058	0.761576	0.535518	11	118402280	R	II	TMEM25	5'UTR	shore	5'UTR-shore	chr11:118401235-118402069	NA	NA
cg03520471	-0.293333	0.168283	-7.0362	3.95e-10	4.51e-08	12.7268	0.44206	0.148727	-0.293333	3	97753623	F	II	GABRR3	Body	opensea	Body-opensea		NA	NA
cg03044249	0.301474	0.721281	7.03523	3.97e-10	4.53e-08	12.7224	0.439906	0.741379	0.301474	7	70597065	R	I	WBSCR17	TSS1500	island	TSS1500-island	chr7:70596228-70598382	TRUE	NA	high-CpG:70234232-70235284
cg00325910	-0.250243	0.259201	-7.03487	3.97e-10	4.53e-08	12.7208	0.492761	0.242518	-0.250243	1	153430296	R	II	S100A7	Body	opensea	Body-opensea		NA	NA
cg01670876	-0.300259	0.347816	-7.03468	3.98e-10	4.54e-08	12.72	0.628058	0.327799	-0.300259	14	74891361	R	II	TMEM90A	5'UTR	shore	5'UTR-shore	chr14:74892466-74893184	NA	NA
cg00009553	-0.42742	0.35091	-7.03399	3.99e-10	4.55e-08	12.7169	0.749836	0.322416	-0.42742	16	61854084	F	II	CDH8	Body	opensea	Body-opensea		NA	NA		rs7191782
cg07416656	0.295535	0.472566	7.03328	4e-10	4.56e-08	12.7137	0.196734	0.492269	0.295535	10	102894441	R	I	TLX1	Body	island	Body-island	chr10:102893660-102895059	NA	TRUE
cg26129606	-0.326973	0.31077	-7.03257	4.01e-10	4.57e-08	12.7105	0.615945	0.288972	-0.326973	3	131423855	R	II	CPNE4	Body	opensea	Body-opensea		NA	TRUE
cg17128947	0.595535	0.665812	7.02873	4.09e-10	4.64e-08	12.6932	0.109979	0.705514	0.595535	4	779480	R	I	CPLX1	3'UTR	island	3'UTR-island	chr4:778661-780592	NA	NA
cg19803052	0.375914	0.708082	7.0286	4.09e-10	4.64e-08	12.6926	0.357229	0.733143	0.375914	7	19813244	F	I	TMEM196	TSS1500	shore	TSS1500-shore	chr7:19812569-19813005	NA	NA		rs76984628
cg18126097	0.440574	0.694531	7.02681	4.12e-10	4.67e-08	12.6845	0.283329	0.723902	0.440574	1	200014673	R	II	NR5A2	Body	shelf	Body-shelf	chr1:200010625-200010832	NA	NA
cg21471828	-0.449328	0.323331	-7.02487	4.16e-10	4.7e-08	12.6758	0.742703	0.293376	-0.449328	2	183086277	R	II	PDE1A	Body	opensea	Body-opensea		NA	TRUE
cg16926809	0.410494	0.672291	7.02389	4.18e-10	4.72e-08	12.6714	0.289163	0.699657	0.410494	1	10732464	R	II	CASZ1	Body	opensea	Body-opensea		NA	NA
cg26727693	0.365841	0.647897	7.02297	4.2e-10	4.74e-08	12.6672	0.306446	0.672286	0.365841	12	63544175	F	II	AVPR1A	1stExon	island	1stExon-island	chr12:63543636-63544967	NA	TRUE		rs1042615
cg21160105	-0.316249	0.323809	-7.02115	4.23e-10	4.77e-08	12.659	0.618975	0.302726	-0.316249	20	62384326	F	II	ZBTB46	Body	island	Body-island	chr20:62382957-62384327	TRUE	NA
cg04017131	0.369527	0.741566	7.01852	4.28e-10	4.82e-08	12.6472	0.396674	0.766201	0.369527	8	6419570	F	II	ANGPT2	Body	opensea	Body-opensea		NA	NA
cg14054990	-0.445849	0.357837	-7.01809	4.29e-10	4.83e-08	12.6453	0.773963	0.328113	-0.445849	21	31874502	R	II	KRTAP19-5	TSS200	opensea	TSS200-opensea		NA	NA
cg24788090	-0.372942	0.346733	-7.01778	4.3e-10	4.84e-08	12.6439	0.694812	0.32187	-0.372942	8	74332815	R	II	STAU2	3'UTR	opensea	3'UTR-opensea		NA	NA
cg08383315	0.288583	0.583837	7.01771	4.3e-10	4.84e-08	12.6436	0.314493	0.603075	0.288583	11	8190565	R	II	RIC3	1stExon	island	1stExon-island	chr11:8190226-8190671	NA	NA
cg00589850	0.391108	0.674154	7.01674	4.32e-10	4.86e-08	12.6392	0.30912	0.700227	0.391108	5	140857995	F	II	PCDHGA4	Body	island	Body-island	chr5:140857864-140858065	NA	NA
cg23687466	0.528309	0.70751	7.01666	4.32e-10	4.86e-08	12.6389	0.214422	0.742731	0.528309	11	504937	R	I	RNH1	5'UTR	shore	5'UTR-shore	chr11:506353-508009	TRUE	NA	low-CpG:494911-494939		rs34786172
cg04261408	0.548704	0.685353	7.01627	4.33e-10	4.86e-08	12.6371	0.173229	0.721933	0.548704	8	97506675	R	II	SDC2	Body	island	Body-island	chr8:97505747-97507607	TRUE	NA
cg04897742	0.420854	0.416561	7.01477	4.36e-10	4.89e-08	12.6303	0.0237649	0.444618	0.420854	1	16085148	R	I	FBLIM1	TSS200	island	TSS200-island	chr1:16085147-16085862	TRUE	NA
cg20267897	-0.527152	0.38304	-7.0141	4.37e-10	4.9e-08	12.6273	0.875049	0.347897	-0.527152	20	62433369	R	II	ZBTB46	5'UTR	shore	5'UTR-shore	chr20:62433937-62434203	NA	NA
cg25921502	-0.317375	0.316497	-7.01316	4.39e-10	4.92e-08	12.6231	0.612715	0.295339	-0.317375	10	50363896	R	II	C10orf128	3'UTR	opensea	3'UTR-opensea		NA	NA
cg20286200	0.493805	0.541341	7.01248	4.4e-10	4.93e-08	12.62	0.0804565	0.574262	0.493805	6	133562267	F	II	EYA4	TSS1500	island	TSS1500-island	chr6:133562086-133563586	TRUE	NA
cg19909239	0.390677	0.532274	7.01172	4.42e-10	4.94e-08	12.6166	0.167642	0.558319	0.390677	4	111555503	F	II	PITX2	5'UTR	island	5'UTR-island	chr4:111554965-111555504	NA	NA
cg03290213	-0.297935	0.306721	-7.01172	4.42e-10	4.94e-08	12.6166	0.584794	0.286859	-0.297935	17	78152232	F	II	CARD14	TSS200	shelf	TSS200-shelf	chr17:78155252-78155455	NA	NA
cg16671674	-0.287048	0.205856	-7.0115	4.42e-10	4.95e-08	12.6156	0.473768	0.186719	-0.287048	2	142150452	R	II	LRP1B	Body	opensea	Body-opensea		NA	TRUE
cg12510717	-0.491632	0.375681	-7.01	4.45e-10	4.97e-08	12.6089	0.834537	0.342905	-0.491632	13	92055237	F	II	GPC5	Body	shelf	Body-shelf	chr13:92051153-92051716	NA	NA
cg24319902	0.256121	0.533034	7.00988	4.46e-10	4.97e-08	12.6083	0.293988	0.550109	0.256121	8	41166990	R	I	SFRP1	TSS200	island	TSS200-island	chr8:41165852-41167140	TRUE	NA	high-CpG:41285990-41286287
cg08304190	0.41701	0.752436	7.00926	4.47e-10	4.98e-08	12.6055	0.363227	0.780237	0.41701	20	26188997	F	I	MIR663	TSS200	island	TSS200-island	chr20:26188638-26190348	NA	NA		rs77517568
cg01808171	0.384033	0.655486	7.00759	4.5e-10	5.02e-08	12.598	0.297056	0.681089	0.384033	19	20844422	F	II	ZNF626	TSS200	opensea	TSS200-opensea		NA	NA
cg01901262	0.569677	0.711803	7.00629	4.53e-10	5.04e-08	12.5922	0.180104	0.749781	0.569677	16	54966837	R	II	IRX5	Body	island	Body-island	chr16:54962422-54967805	NA	NA
cg23461824	-0.40528	0.304715	-7.00615	4.53e-10	5.04e-08	12.5915	0.682976	0.277696	-0.40528	7	134605363	R	II	CALD1	Body	opensea	Body-opensea		NA	TRUE
cg10078511	-0.285452	0.262146	-7.006	4.54e-10	5.05e-08	12.5909	0.528567	0.243116	-0.285452	15	39872032	R	II	THBS1	TSS1500	shore	TSS1500-shore	chr15:39872527-39873567	NA	NA
cg06523224	0.416934	0.672041	7.00558	4.55e-10	5.05e-08	12.589	0.282903	0.699837	0.416934	15	83953883	F	I	BNC1	TSS1500	island	TSS1500-island	chr15:83951980-83953930	TRUE	NA
cg10732611	-0.368921	0.194807	-7.00542	4.55e-10	5.05e-08	12.5883	0.539134	0.170212	-0.368921	13	33700592	R	II	STARD13	Body	opensea	Body-opensea		TRUE	TRUE
cg08567279	0.492654	0.601412	7.00219	4.62e-10	5.12e-08	12.5737	0.141602	0.634255	0.492654	13	53313529	F	I	LECT1	Body	island	Body-island	chr13:53313127-53314045	TRUE	TRUE
cg27027242	0.286663	0.639242	7.0009	4.64e-10	5.15e-08	12.5679	0.37169	0.658353	0.286663	17	59485894	F	II	TBX2	3'UTR	shore	3'UTR-shore	chr17:59486727-59487132	NA	TRUE
cg18560204	0.260515	0.594202	7.00057	4.65e-10	5.15e-08	12.5664	0.351054	0.61157	0.260515	15	83953709	F	I	BNC1	TSS1500	island	TSS1500-island	chr15:83951980-83953930	TRUE	NA
cg01218350	-0.48339	0.417182	-7.00051	4.65e-10	5.15e-08	12.5661	0.868347	0.384956	-0.48339	2	210517441	R	II	MAP2	5'UTR	opensea	5'UTR-opensea		NA	NA
cg16471362	-0.383235	0.354195	-6.99855	4.69e-10	5.2e-08	12.5574	0.711881	0.328646	-0.383235	20	44170643	F	II	SPINLW1	3'UTR	opensea	3'UTR-opensea		NA	NA
cg07959956	-0.427261	0.370311	-6.99833	4.7e-10	5.2e-08	12.5564	0.769088	0.341827	-0.427261	3	56499987	R	II	ERC2	5'UTR	shore	5'UTR-shore	chr3:56501868-56502345	NA	NA
cg11716272	0.315777	0.559304	6.99384	4.8e-10	5.3e-08	12.5362	0.264579	0.580356	0.315777	2	5837348	F	II	SOX11	3'UTR	island	3'UTR-island	chr2:5836068-5837643	TRUE	NA
cg06819373	-0.35546	0.288675	-6.99285	4.82e-10	5.32e-08	12.5317	0.620438	0.264978	-0.35546	7	157463355	F	II	PTPRN2	Body	opensea	Body-opensea		NA	TRUE
cg06704631	-0.294146	0.391077	-6.99116	4.86e-10	5.35e-08	12.5241	0.665613	0.371467	-0.294146	4	2307998	F	II	ZFYVE28	Body	shore	Body-shore	chr4:2306274-2306904	NA	NA
cg10081994	-0.417046	0.29206	-6.98954	4.89e-10	5.39e-08	12.5168	0.681303	0.264257	-0.417046	2	100908637	F	II	LONRF2	Body	opensea	Body-opensea		TRUE	TRUE
cg24925163	-0.268104	0.371304	-6.98953	4.89e-10	5.39e-08	12.5168	0.621535	0.353431	-0.268104	2	128458248	F	II	SFT2D3	TSS1500	shore	TSS1500-shore	chr2:128458844-128459937	NA	NA
cg11772799	-0.264509	0.281013	-6.98933	4.9e-10	5.39e-08	12.5159	0.527889	0.263379	-0.264509	7	158799715	R	II	LOC154822	TSS1500	shore	TSS1500-shore	chr7:158798591-158799434	NA	NA
cg11781421	-0.264387	0.303217	-6.98863	4.91e-10	5.4e-08	12.5127	0.549978	0.285591	-0.264387	19	19367084	R	II	HAPLN4	3'UTR	shore	3'UTR-shore	chr19:19368708-19369681	NA	NA
cg16897216	-0.473737	0.420182	-6.98829	4.92e-10	5.41e-08	12.5112	0.862337	0.3886	-0.473737	1	209876837	R	II	HSD11B1	5'UTR	opensea	5'UTR-opensea		NA	NA
cg05534710	0.342267	0.572984	6.98691	4.95e-10	5.44e-08	12.505	0.253535	0.595802	0.342267	5	3595728	R	II	IRX1	TSS1500	island	TSS1500-island	chr5:3594467-3603054	NA	NA
cg16670554	0.420104	0.644028	6.98543	4.99e-10	5.47e-08	12.4984	0.25193	0.672035	0.420104	15	68118985	R	I	LBXCOR1	Body	island	Body-island	chr15:68115485-68122575	NA	TRUE
cg23622047	-0.416404	0.323784	-6.98535	4.99e-10	5.47e-08	12.498	0.712428	0.296024	-0.416404	2	173701464	F	II	RAPGEF4	Body	opensea	Body-opensea		NA	TRUE
cg18594551	-0.329563	0.424719	-6.98512	4.99e-10	5.48e-08	12.4969	0.732311	0.402748	-0.329563	21	31720835	F	II	KRTAP23-1	1stExon	opensea	1stExon-opensea		NA	NA
cg23295754	-0.520762	0.396427	-6.98484	5e-10	5.48e-08	12.4957	0.882472	0.36171	-0.520762	20	1639250	R	II	SIRPG	TSS1500	opensea	TSS1500-opensea		NA	NA
cg14476095	-0.316222	0.238788	-6.98381	5.02e-10	5.51e-08	12.4911	0.533928	0.217707	-0.316222	3	116432221	R	II	LOC285194	Body	opensea	Body-opensea		NA	NA			rs78131213
cg03237648	0.33003	0.509929	6.98359	5.03e-10	5.51e-08	12.4901	0.2019	0.531931	0.33003	10	7454759	R	II	SFMBT2	TSS1500	island	TSS1500-island	chr10:7449376-7455339	NA	NA
cg17712694	0.443058	0.64801	6.98352	5.03e-10	5.51e-08	12.4898	0.23449	0.677547	0.443058	5	16180068	R	I	2023-03-11	TSS200	island	TSS200-island	chr5:16179064-16180420	NA	NA
cg09363891	-0.463403	0.357239	-6.98329	5.04e-10	5.52e-08	12.4887	0.789748	0.326345	-0.463403	12	18572585	R	II	PIK3C2G	Body	opensea	Body-opensea		NA	TRUE
cg04699394	-0.355261	0.481918	-6.98267	5.05e-10	5.53e-08	12.486	0.813496	0.458234	-0.355261	2	11775086	F	II	GREB1	Body	shore	Body-shore	chr2:11774310-11774521	NA	NA		rs71446424
cg19311375	-0.312529	0.25164	-6.98176	5.07e-10	5.55e-08	12.4819	0.543334	0.230805	-0.312529	2	46542361	R	II	EPAS1	Body	opensea	Body-opensea		TRUE	TRUE
cg26196480	0.412213	0.697321	6.98129	5.08e-10	5.56e-08	12.4797	0.312589	0.724802	0.412213	12	114846347	R	II	TBX5	TSS200	island	TSS200-island	chr12:114845861-114847650	NA	TRUE
cg08918845	-0.2902	0.304399	-6.97975	5.12e-10	5.59e-08	12.4728	0.575252	0.285052	-0.2902	20	31595432	R	II	BPIL1	5'UTR	opensea	5'UTR-opensea		NA	NA	low-CpG:31059038-31059175
cg18856581	0.374365	0.657129	6.97951	5.12e-10	5.6e-08	12.4718	0.307722	0.682087	0.374365	14	48145000	R	II	MDGA2	TSS1500	island	TSS1500-island	chr14:48143433-48145589	NA	NA			rs74358213
cg03293308	-0.243061	0.150564	-6.97869	5.14e-10	5.62e-08	12.4681	0.377421	0.13436	-0.243061	2	223065390	R	II	PAX3	3'UTR	opensea	3'UTR-opensea		NA	NA
cg02842496	0.350055	0.621012	6.97727	5.18e-10	5.65e-08	12.4617	0.294293	0.644349	0.350055	8	132053262	F	II	ADCY8	TSS1500	island	TSS1500-island	chr8:132052203-132054749	NA	NA
cg26429925	0.33762	0.653241	6.97659	5.19e-10	5.66e-08	12.4586	0.338129	0.675749	0.33762	15	83953775	F	II	BNC1	TSS1500	island	TSS1500-island	chr15:83951980-83953930	TRUE	NA
cg00780520	-0.403654	0.423621	-6.97656	5.19e-10	5.66e-08	12.4585	0.800365	0.396711	-0.403654	8	128808554	F	II	PVT1	Body	shore	Body-shore	chr8:128806081-128806899	NA	NA
cg22040158	-0.272305	0.294784	-6.97556	5.22e-10	5.68e-08	12.454	0.548935	0.27663	-0.272305	1	112527540	R	II	KCND3	5'UTR	shelf	5'UTR-shelf	chr1:112524468-112525385	NA	NA
cg20275528	0.42243	0.567982	6.97489	5.23e-10	5.7e-08	12.451	0.173714	0.596144	0.42243	17	75369484	R	I	2009-09-01	5'UTR	island	5'UTR-island	chr17:75368688-75370506	NA	NA	high-CpG:72880756-72881230
cg01715455	0.392866	0.517966	6.97471	5.24e-10	5.7e-08	12.4502	0.151292	0.544157	0.392866	20	25062827	R	I	VSX1	TSS200	island	TSS200-island	chr20:25061761-25062928	TRUE	NA
cg08187814	-0.34286	0.262221	-6.97397	5.26e-10	5.72e-08	12.4468	0.582223	0.239363	-0.34286	2	145202065	R	II	ZEB2	Body	opensea	Body-opensea		NA	TRUE
cg21784716	-0.465061	0.351459	-6.97222	5.3e-10	5.76e-08	12.439	0.785516	0.320455	-0.465061	13	70680712	R	II	KLHL1	Body	shore	Body-shore	chr13:70681732-70682219	NA	NA
cg16760223	-0.487702	0.372715	-6.97193	5.31e-10	5.76e-08	12.4377	0.827903	0.340202	-0.487702	3	172841689	F	II	SPATA16	5'UTR	opensea	5'UTR-opensea		NA	TRUE		rs35395843
cg08894761	0.324869	0.733041	6.97145	5.32e-10	5.77e-08	12.4355	0.42983	0.754699	0.324869	2	31806234	F	II	SRD5A2	TSS200	island	TSS200-island	chr2:31805293-31806403	NA	NA
cg09843272	-0.336894	0.430757	-6.97076	5.33e-10	5.79e-08	12.4324	0.745191	0.408297	-0.336894	7	44258799	R	II	CAMK2B	3'UTR	shore	3'UTR-shore	chr7:44259669-44259923	NA	NA
cg05158854	-0.315958	0.248545	-6.9698	5.36e-10	5.81e-08	12.4281	0.543439	0.227481	-0.315958	14	96729656	F	II	BDKRB1	5'UTR	opensea	5'UTR-opensea		NA	TRUE
cg02608452	-0.496938	0.391643	-6.96964	5.36e-10	5.82e-08	12.4274	0.855452	0.358514	-0.496938	11	30034396	R	II	KCNA4	5'UTR	shelf	5'UTR-shelf	chr11:30037672-30037944	NA	NA
cg15328703	-0.388732	0.374858	-6.96958	5.36e-10	5.82e-08	12.4271	0.737674	0.348942	-0.388732	12	126142896	F	II	TMEM132B	3'UTR	opensea	3'UTR-opensea		NA	NA		rs740329
cg21971621	0.275742	0.695638	6.96554	5.46e-10	5.92e-08	12.409	0.438279	0.714021	0.275742	11	65600773	R	I	SNX32	TSS1500	shore	TSS1500-shore	chr11:65601069-65601551	TRUE	NA
cg04868962	-0.40302	0.379175	-6.96403	5.5e-10	5.95e-08	12.4022	0.755326	0.352307	-0.40302	2	180427177	R	II	ZNF385B	1stExon	opensea	1stExon-opensea		NA	NA
cg09492451	0.518126	0.602134	6.96307	5.53e-10	5.98e-08	12.3979	0.118549	0.636675	0.518126	16	54967389	R	I	IRX5	Body	island	Body-island	chr16:54962422-54967805	NA	NA
cg07387634	-0.384835	0.325159	-6.96283	5.53e-10	5.98e-08	12.3968	0.684339	0.299503	-0.384835	1	95006322	F	II	F3	Body	shore	Body-shore	chr1:95006837-95008051	NA	NA
cg00298977	-0.23787	0.236946	-6.9626	5.54e-10	5.98e-08	12.3958	0.458957	0.221088	-0.23787	1	153175842	R	II	LELP1	TSS200	opensea	TSS200-opensea		NA	NA			rs80344177
cg14140379	-0.248077	0.301387	-6.9626	5.54e-10	5.98e-08	12.3958	0.532926	0.284849	-0.248077	4	6695380	F	II	S100P	TSS200	opensea	TSS200-opensea		NA	NA
cg11950860	-0.335489	0.267888	-6.96041	5.59e-10	6.04e-08	12.3859	0.581011	0.245522	-0.335489	1	152730231	F	II	KPRP	TSS1500	shelf	TSS1500-shelf	chr1:152732958-152733338	NA	NA
cg06615940	0.305455	0.614528	6.95975	5.61e-10	6.05e-08	12.383	0.329437	0.634892	0.305455	1	110211023	F	I	GSTM2	Body	shore	Body-shore	chr1:110210581-110210956	TRUE	TRUE
cg18886444	-0.281165	0.123449	-6.9594	5.62e-10	6.06e-08	12.3814	0.385869	0.104704	-0.281165	3	49378032	F	II	USP4	TSS1500	shore	TSS1500-shore	chr3:49377340-49377854	NA	TRUE
cg18104285	0.339648	0.838349	6.95899	5.63e-10	6.07e-08	12.3796	0.521344	0.860993	0.339648	5	67522442	F	II	PIK3R1	TSS200	opensea	TSS200-opensea		NA	NA
cg03860037	0.356276	0.657707	6.95876	5.64e-10	6.07e-08	12.3785	0.325182	0.681459	0.356276	13	28497359	F	II	PDX1	Body	shore	Body-shore	chr13:28498226-28499046	NA	NA			rs77966623
cg18703951	-0.450769	0.458396	-6.95773	5.66e-10	6.09e-08	12.3739	0.879114	0.428345	-0.450769	6	88856120	F	II	CNR1	5'UTR	opensea	5'UTR-opensea		NA	NA
cg05436064	0.266584	0.433764	6.95744	5.67e-10	6.1e-08	12.3726	0.184952	0.451536	0.266584	16	67197180	F	I	HSF4	TSS200	island	TSS200-island	chr16:67196792-67199988	TRUE	TRUE
cg15237494	0.370781	0.58758	6.95665	5.69e-10	6.12e-08	12.369	0.241518	0.612299	0.370781	21	28339334	R	II	ADAMTS5	1stExon	island	1stExon-island	chr21:28337856-28340237	TRUE	NA
cg20248516	0.390657	0.662958	6.95543	5.72e-10	6.15e-08	12.3636	0.298345	0.689002	0.390657	2	119602901	R	II	EN1	Body	island	Body-island	chr2:119602616-119604486	NA	NA
cg07534823	-0.367171	0.302489	-6.95379	5.77e-10	6.19e-08	12.3562	0.645182	0.278011	-0.367171	11	126687800	F	II	KIRREL3	Body	opensea	Body-opensea		NA	TRUE
cg13611822	0.349658	0.630937	6.95297	5.79e-10	6.21e-08	12.3525	0.30459	0.654248	0.349658	7	8483710	F	II	NXPH1	Body	island	Body-island	chr7:8483132-8483711	NA	NA
cg04398581	0.540752	0.647852	6.95276	5.79e-10	6.21e-08	12.3516	0.143151	0.683902	0.540752	6	62996627	R	II	KHDRBS2	TSS1500	shore	TSS1500-shore	chr6:62995855-62996228	NA	NA
cg19883813	0.35976	0.521049	6.95179	5.82e-10	6.24e-08	12.3472	0.185274	0.545033	0.35976	10	8098005	R	II	GATA3	Body	island	Body-island	chr10:8091374-8098329	NA	NA
cg15450098	0.244599	0.735352	6.94999	5.87e-10	6.29e-08	12.3392	0.50706	0.751658	0.244599	1	221057561	F	II	HLX	Body	island	Body-island	chr1:221057463-221057757	NA	NA
cg02556363	-0.48961	0.412547	-6.94951	5.88e-10	6.3e-08	12.337	0.869516	0.379906	-0.48961	3	29833047	F	II	RBMS3	Body	opensea	Body-opensea		NA	TRUE
cg24542751	0.533816	0.530056	6.94783	5.93e-10	6.34e-08	12.3295	0.0318277	0.565644	0.533816	17	43339589	R	I	LOC100133991	Body	island	Body-island	chr17:43339124-43339832	TRUE	TRUE
cg14974749	0.430308	0.868485	6.94732	5.94e-10	6.36e-08	12.3272	0.466864	0.897172	0.430308	7	27181480	R	I	HOXA5	Body	shore	Body-shore	chr7:27182613-27185562	TRUE	NA
cg00509996	-0.442077	0.38838	-6.94708	5.95e-10	6.36e-08	12.3261	0.800985	0.358908	-0.442077	4	7595397	R	I	SORCS2	Body	shore	Body-shore	chr4:7593369-7593586	NA	NA
cg02165099	0.335717	0.524627	6.94667	5.96e-10	6.37e-08	12.3243	0.211291	0.547008	0.335717	14	86000285	F	I	FLRT2	5'UTR	island	5'UTR-island	chr14:85999532-86000478	TRUE	NA	high-CpG:85069217-85070041	rs61981997
cg14416371	0.519217	0.671262	6.94602	5.98e-10	6.39e-08	12.3213	0.18666	0.705877	0.519217	11	43602847	R	I	MIR129-2	TSS200	island	TSS200-island	chr11:43602545-43603215	NA	TRUE
cg07911961	-0.288068	0.236851	-6.94484	6.01e-10	6.42e-08	12.316	0.505714	0.217646	-0.288068	12	70083193	R	II	BEST3	Body	opensea	Body-opensea		TRUE	TRUE
cg04846432	-0.529045	0.355309	-6.94476	6.01e-10	6.42e-08	12.3157	0.849084	0.320039	-0.529045	3	186965021	R	II	MASP1	3'UTR	opensea	3'UTR-opensea		NA	NA
cg26831119	0.351407	0.763704	6.94464	6.01e-10	6.42e-08	12.3152	0.435724	0.787131	0.351407	4	111550830	R	I	PITX2	Body	shore	Body-shore	chr4:111549879-111550203	NA	NA
cg00621646	-0.416981	0.350183	-6.94406	6.03e-10	6.44e-08	12.3125	0.739365	0.322384	-0.416981	11	123849141	R	II	OR10S1	TSS1500	opensea	TSS1500-opensea		NA	NA
cg05396987	0.33067	0.517513	6.94382	6.04e-10	6.44e-08	12.3115	0.208887	0.539557	0.33067	4	122686269	R	II	TMEM155	1stExon	island	1stExon-island	chr4:122685860-122686565	NA	NA
cg06122697	-0.343969	0.397924	-6.94336	6.05e-10	6.45e-08	12.3094	0.718962	0.374993	-0.343969	2	72363781	F	II	CYP26B1	Body	opensea	Body-opensea		NA	TRUE
cg26014409	-0.388515	0.269715	-6.94211	6.08e-10	6.48e-08	12.3038	0.632329	0.243814	-0.388515	1	158324471	R	II	CD1E	Body	opensea	Body-opensea		NA	NA
cg02030008	0.617896	0.661464	6.94169	6.1e-10	6.49e-08	12.3019	0.0847608	0.702657	0.617896	7	157476930	R	II	PTPRN2	Body	island	Body-island	chr7:157476886-157486719	TRUE	NA
cg25281029	0.500864	0.629448	6.94027	6.14e-10	6.53e-08	12.2955	0.161975	0.662839	0.500864	12	88969462	F	II	KITLG	Body	shelf	Body-shelf	chr12:88973460-88974666	NA	NA
cg27135915	-0.335829	0.24529	-6.93979	6.15e-10	6.54e-08	12.2934	0.558731	0.222902	-0.335829	10	135373802	R	II	SYCE1	Body	opensea	Body-opensea		NA	NA
cg15984718	0.362888	0.488584	6.93756	6.21e-10	6.61e-08	12.2834	0.149888	0.512777	0.362888	4	96470349	F	II	UNC5C	TSS200	island	TSS200-island	chr4:96469859-96470994	NA	NA	high-CpG:96689137-96689425
cg24835233	-0.291741	0.248663	-6.93465	6.3e-10	6.69e-08	12.2703	0.520955	0.229214	-0.291741	X	55291544	R	II	PAGE3	TSS1500	opensea	TSS1500-opensea		NA	NA
cg01583485	0.290666	0.80124	6.93367	6.32e-10	6.72e-08	12.2659	0.529951	0.820618	0.290666	20	3022925	F	II	GNRH2	TSS1500	shelf	TSS1500-shelf	chr20:3026277-3027468	NA	NA		rs78739125	rs34587034
cg04025964	0.589335	0.618691	6.93332	6.33e-10	6.72e-08	12.2644	0.0686452	0.65798	0.589335	1	200010788	F	I	NR5A2	Body	island	Body-island	chr1:200010625-200010832	NA	NA		rs78340618
cg24229750	-0.366707	0.309615	-6.93268	6.35e-10	6.74e-08	12.2615	0.651875	0.285168	-0.366707	11	5531283	R	II	UBQLN3	TSS200	opensea	TSS200-opensea		NA	NA
cg25350011	0.376121	0.744627	6.93209	6.37e-10	6.76e-08	12.2588	0.393581	0.769701	0.376121	8	6419483	R	I	ANGPT2	Body	opensea	Body-opensea		NA	NA
cg11222217	0.410359	0.749616	6.93183	6.38e-10	6.76e-08	12.2577	0.366614	0.776973	0.410359	1	10732519	R	I	CASZ1	Body	opensea	Body-opensea		NA	NA
cg03950614	0.274187	0.575312	6.92896	6.46e-10	6.84e-08	12.2448	0.319404	0.593591	0.274187	6	108486517	R	I	NR2E1	TSS1500	island	TSS1500-island	chr6:108485671-108490539	NA	TRUE
cg11847933	0.268377	0.608904	6.92684	6.53e-10	6.9e-08	12.2353	0.358418	0.626796	0.268377	1	227130394	F	II	CABC1	5'UTR	shore	5'UTR-shore	chr1:227127069-227128430	NA	NA
cg23433370	-0.369442	0.303389	-6.92588	6.55e-10	6.93e-08	12.231	0.648202	0.27876	-0.369442	12	27396894	R	II	STK38L	TSS200	shore	TSS200-shore	chr12:27396982-27397646	NA	NA
cg04554928	0.235008	0.610584	6.92582	6.56e-10	6.93e-08	12.2307	0.391243	0.626251	0.235008	6	30140231	F	II	TRIM15	3'UTR	island	3'UTR-island	chr6:30139718-30140263	NA	TRUE
cg14392181	-0.348959	0.430138	-6.92566	6.56e-10	6.93e-08	12.23	0.755833	0.406874	-0.348959	12	133121660	R	II	FBRSL1	Body	shelf	Body-shelf	chr12:133125659-133126011	NA	NA
cg15015416	-0.323071	0.320721	-6.92482	6.59e-10	6.96e-08	12.2262	0.622255	0.299183	-0.323071	10	49378921	F	II	FRMPD2	Body	opensea	Body-opensea		NA	NA
cg07104706	0.267047	0.763796	6.92476	6.59e-10	6.96e-08	12.226	0.514551	0.781599	0.267047	13	84456127	R	II	SLITRK1	1stExon	shelf	1stExon-shelf	chr13:84453664-84453897	NA	NA
cg22164298	-0.379635	0.203947	-6.92458	6.59e-10	6.96e-08	12.2251	0.558273	0.178638	-0.379635	4	114276834	F	II	ANK2	Body	opensea	Body-opensea		TRUE	TRUE		rs28377576
cg05343159	-0.354896	0.21316	-6.92425	6.6e-10	6.97e-08	12.2237	0.544397	0.1895	-0.354896	10	129347529	F	II	NPS	TSS200	opensea	TSS200-opensea		NA	NA		rs7914168
cg15135773	-0.368961	0.435676	-6.92388	6.62e-10	6.98e-08	12.222	0.78004	0.411079	-0.368961	7	4308372	F	II	SDK1	Body	shelf	Body-shelf	chr7:4303079-4305062	NA	NA
cg14238625	-0.276364	0.294608	-6.92236	6.66e-10	7.02e-08	12.2152	0.552548	0.276184	-0.276364	19	55325451	R	II	KIR2DL4	Body	opensea	Body-opensea		NA	NA			rs35946789
cg05766140	0.473447	0.530491	6.92145	6.69e-10	7.05e-08	12.2111	0.0886078	0.562054	0.473447	6	391743	F	II	IRF4	TSS200	island	TSS200-island	chr6:391188-393790	NA	NA
cg19852958	0.492304	0.644037	6.91926	6.76e-10	7.11e-08	12.2013	0.184553	0.676857	0.492304	4	13545760	F	I	NKX3-2	1stExon	island	1stExon-island	chr4:13543562-13546494	NA	NA		rs9684692
cg02970696	0.595329	0.602453	6.9187	6.77e-10	7.12e-08	12.1988	0.0468128	0.642142	0.595329	3	125076372	F	I	ZNF148	5'UTR	island	5'UTR-island	chr3:125075915-125076481	TRUE	NA		rs76715756
cg11312896	0.354692	0.705908	6.91843	6.78e-10	7.13e-08	12.1976	0.374862	0.729554	0.354692	19	58545122	R	II	ZSCAN1	TSS1500	island	TSS1500-island	chr19:58545115-58545897	TRUE	NA
cg03656899	0.322667	0.50059	6.91813	6.79e-10	7.13e-08	12.1962	0.199434	0.522102	0.322667	6	62996132	F	I	KHDRBS2	TSS200	island	TSS200-island	chr6:62995855-62996228	NA	NA	high-CpG:63053912-63054110
cg08806408	0.384156	0.53958	6.91737	6.82e-10	7.16e-08	12.1928	0.181034	0.56519	0.384156	16	51185001	R	I	SALL1	TSS1500	island	TSS1500-island	chr16:51183699-51188763	TRUE	NA
cg19645639	-0.302931	0.149641	-6.91718	6.82e-10	7.16e-08	12.192	0.432377	0.129446	-0.302931	1	113500384	F	I	SLC16A1	TSS1500	shore	TSS1500-shore	chr1:113498366-113499312	TRUE	NA		rs75737835
cg12483476	0.243156	0.587007	6.91603	6.86e-10	7.19e-08	12.1868	0.360062	0.603217	0.243156	5	178421711	F	I	GRM6	1stExon	island	1stExon-island	chr5:178421225-178422337	NA	TRUE
cg00598021	0.372194	0.745025	6.91602	6.86e-10	7.19e-08	12.1868	0.397644	0.769838	0.372194	4	10113794	R	II	WDR1	Body	shelf	Body-shelf	chr4:10117575-10118952	NA	NA
cg27094244	-0.260108	0.0797222	-6.916	6.86e-10	7.19e-08	12.1867	0.32249	0.0623817	-0.260108	11	61335269	F	I	SYT7	Body	island	Body-island	chr11:61335112-61335340	NA	NA
cg16886987	0.505329	0.612102	6.91575	6.87e-10	7.2e-08	12.1856	0.140462	0.645791	0.505329	21	38378634	F	II	DSCR6	TSS1500	island	TSS1500-island	chr21:38377937-38379437	TRUE	NA
cg11097433	0.459757	0.622504	6.91544	6.88e-10	7.2e-08	12.1842	0.193398	0.653155	0.459757	10	108924557	R	I	SORCS1	TSS1500	island	TSS1500-island	chr10:108923780-108924805	TRUE	NA
cg18858331	0.328163	0.622265	6.91504	6.89e-10	7.21e-08	12.1824	0.31598	0.644143	0.328163	5	140857889	R	II	PCDHGA4	Body	island	Body-island	chr5:140857864-140858065	NA	TRUE
cg27650175	0.579933	0.582556	6.91282	6.96e-10	7.27e-08	12.1724	0.0412856	0.621218	0.579933	9	124461640	F	II	DAB2IP	Body	shore	Body-shore	chr9:124461797-124462190	NA	NA
cg20465661	-0.409656	0.369936	-6.91268	6.96e-10	7.27e-08	12.1718	0.752282	0.342626	-0.409656	1	248551409	R	II	OR2T6	1stExon	opensea	1stExon-opensea		NA	NA
cg22396979	-0.279944	0.464284	-6.9115	7e-10	7.31e-08	12.1665	0.725566	0.445621	-0.279944	8	143915919	F	I	GML	TSS1500	shore	TSS1500-shore	chr8:143916135-143916405	NA	NA
cg10004780	0.376003	0.576866	6.91145	7e-10	7.31e-08	12.1663	0.22593	0.601933	0.376003	2	131722307	R	II	ARHGEF4	Body	shore	Body-shore	chr2:131720819-131721867	TRUE	NA
cg10566012	-0.444545	0.353353	-6.90986	7.05e-10	7.35e-08	12.1592	0.768262	0.323717	-0.444545	13	40121146	R	II	LHFP	Body	opensea	Body-opensea		NA	TRUE
cg15112032	0.284755	0.605382	6.90962	7.06e-10	7.36e-08	12.1581	0.339611	0.624365	0.284755	13	58204365	R	II	PCDH17	TSS1500	shore	TSS1500-shore	chr13:58203586-58204322	TRUE	NA
cg15732658	0.403797	0.540335	6.90923	7.07e-10	7.37e-08	12.1563	0.163457	0.567255	0.403797	6	10410042	F	II	TFAP2A	Body	shore	Body-shore	chr6:10410109-10410690	NA	NA
cg14893129	-0.329878	0.463354	-6.90838	7.1e-10	7.39e-08	12.1525	0.77124	0.441362	-0.329878	17	78152051	R	II	CARD14	TSS1500	shelf	TSS1500-shelf	chr17:78155252-78155455	NA	NA
cg03734437	0.517409	0.544901	6.90711	7.14e-10	7.43e-08	12.1469	0.0619867	0.579395	0.517409	8	97173526	R	I	GDF6	TSS1500	island	TSS1500-island	chr8:97172634-97173880	TRUE	NA
cg23361764	-0.360185	0.405253	-6.90656	7.16e-10	7.44e-08	12.1444	0.741426	0.381241	-0.360185	11	78542948	R	II	ODZ4	Body	opensea	Body-opensea		NA	TRUE
cg04198308	0.413604	0.470267	6.90649	7.16e-10	7.44e-08	12.1441	0.0842366	0.497841	0.413604	22	48971959	R	I	FAM19A5	Body	island	Body-island	chr22:48970857-48972947	NA	NA
cg10784258	-0.404843	0.405933	-6.90516	7.21e-10	7.48e-08	12.1381	0.783787	0.378944	-0.404843	6	56711206	R	II	DST	Body	shelf	Body-shelf	chr6:56708059-56709166	NA	NA
cg19590858	-0.497985	0.389195	-6.90421	7.24e-10	7.51e-08	12.1339	0.853981	0.355996	-0.497985	14	35009852	F	II	EAPP	TSS1500	shore	TSS1500-shore	chr14:35008526-35009049	NA	NA		rs17102603
cg11906444	0.294298	0.749725	6.90415	7.24e-10	7.51e-08	12.1336	0.475048	0.769345	0.294298	19	43858174	R	II	CD177	Body	opensea	Body-opensea		NA	NA
cg06968788	-0.411727	0.418332	-6.90095	7.35e-10	7.61e-08	12.1192	0.802611	0.390884	-0.411727	22	30877907	F	II	SDC4P	TSS200	opensea	TSS200-opensea		NA	NA		rs35283870
cg23253053	-0.267129	0.25489	-6.90037	7.37e-10	7.62e-08	12.1166	0.504211	0.237081	-0.267129	12	111558736	R	II	CUX2	Body	opensea	Body-opensea		NA	TRUE
cg08526705	-0.453075	0.506589	-6.89975	7.39e-10	7.64e-08	12.1139	0.929459	0.476384	-0.453075	8	128753029	F	II	MYC	Body	shore	Body-shore	chr8:128747805-128751279	NA	NA		rs67856294
cg10487221	-0.412203	0.334674	-6.89854	7.43e-10	7.68e-08	12.1085	0.719397	0.307194	-0.412203	20	60119551	F	II	CDH4	Body	island	Body-island	chr20:60119507-60119712	NA	NA		rs7352034
cg22405122	-0.427551	0.360193	-6.89822	7.44e-10	7.69e-08	12.107	0.75924	0.331689	-0.427551	11	89654367	R	II	LOC729384	TSS1500	opensea	TSS1500-opensea		NA	NA
cg20395967	0.372321	0.746854	6.898	7.45e-10	7.7e-08	12.106	0.399355	0.771675	0.372321	20	26190347	F	I	MIR663	TSS1500	island	TSS1500-island	chr20:26188638-26190348	NA	NA	high-CpG:26138209-26138416	rs33994342
cg12684209	0.297036	0.643947	6.89732	7.47e-10	7.72e-08	12.103	0.366713	0.663749	0.297036	6	393110	R	II	IRF4	5'UTR	island	5'UTR-island	chr6:391188-393790	NA	NA
cg06808011	-0.400197	0.327605	-6.89641	7.5e-10	7.75e-08	12.0989	0.701122	0.300925	-0.400197	16	3286070	F	II	ZNF200	TSS1500	shore	TSS1500-shore	chr16:3284639-3285511	NA	NA		rs442387
cg22583147	-0.411997	0.327736	-6.89595	7.52e-10	7.76e-08	12.0968	0.712267	0.30027	-0.411997	3	44331824	F	II	C3orf77	Body	opensea	Body-opensea		NA	NA
cg25649765	-0.326835	0.265174	-6.89567	7.53e-10	7.76e-08	12.0956	0.57022	0.243385	-0.326835	2	11672761	F	II	GREB1	TSS1500	opensea	TSS1500-opensea		TRUE	NA
cg10352237	-0.297988	0.443248	-6.89398	7.59e-10	7.81e-08	12.088	0.72137	0.423382	-0.297988	22	46481248	F	II	LOC400931	TSS1500	shore	TSS1500-shore	chr22:46481815-46482024	TRUE	NA
cg03738669	0.261257	0.732356	6.89328	7.61e-10	7.83e-08	12.0849	0.488516	0.749773	0.261257	20	3218476	R	II	SLC4A11	TSS200	shore	TSS200-shore	chr20:3218578-3220930	NA	NA			rs35057562
cg15399533	0.249085	0.731244	6.89318	7.61e-10	7.83e-08	12.0845	0.498765	0.74785	0.249085	6	108497995	F	II	NR2E1	Body	island	Body-island	chr6:108497595-108497996	NA	NA		rs10563315
cg16510409	0.283765	0.576296	6.89226	7.65e-10	7.86e-08	12.0803	0.311449	0.595214	0.283765	19	20844070	F	I	ZNF626	Body	opensea	Body-opensea		TRUE	NA
cg17022548	-0.372043	0.246177	-6.89216	7.65e-10	7.86e-08	12.0799	0.593417	0.221374	-0.372043	5	139294892	R	II	NRG2	Body	opensea	Body-opensea		NA	TRUE
cg13882278	0.357337	0.414988	6.89137	7.68e-10	7.88e-08	12.0763	0.0814736	0.438811	0.357337	10	23983498	F	I	KIAA1217	TSS200	island	TSS200-island	chr10:23983366-23984978	NA	NA		rs1929607
cg06679720	0.312482	0.569296	6.89132	7.68e-10	7.88e-08	12.0761	0.277646	0.590128	0.312482	13	51417686	F	II	DLEU7	1stExon	island	1stExon-island	chr13:51417371-51418149	NA	NA
cg24055525	-0.249569	0.260399	-6.89107	7.69e-10	7.89e-08	12.075	0.49333	0.243761	-0.249569	20	35973042	F	II	SRC	TSS200	shore	TSS200-shore	chr20:35974177-35974913	NA	NA		rs56118137
cg04707603	-0.449083	0.394984	-6.89095	7.69e-10	7.89e-08	12.0745	0.814127	0.365045	-0.449083	2	33735888	R	II	RASGRP3	5'UTR	opensea	5'UTR-opensea		NA	TRUE
cg20328399	-0.362013	0.443985	-6.8883	7.79e-10	7.97e-08	12.0626	0.781863	0.419851	-0.362013	5	15928089	R	II	FBXL7	Body	island	Body-island	chr5:15928088-15928518	NA	NA
cg09185998	-0.245627	0.306504	-6.88797	7.8e-10	7.98e-08	12.0611	0.535756	0.290129	-0.245627	1	2428936	R	II	PLCH2	Body	opensea	Body-opensea		NA	NA
cg22612448	-0.291351	0.176604	-6.8867	7.84e-10	8.02e-08	12.0554	0.448532	0.157181	-0.291351	1	217203173	F	I	ESRRG	5'UTR	opensea	5'UTR-opensea		NA	TRUE
cg01610632	0.306118	0.716628	6.88568	7.88e-10	8.05e-08	12.0509	0.430918	0.737035	0.306118	3	147127579	R	II	ZIC1	1stExon	island	1stExon-island	chr3:147126988-147128999	NA	NA
cg01093363	0.258025	0.543047	6.88448	7.92e-10	8.08e-08	12.0455	0.302224	0.560249	0.258025	6	30139991	F	II	TRIM15	Body	island	Body-island	chr6:30139718-30140263	NA	TRUE
cg22658979	-0.402551	0.548359	-6.8844	7.93e-10	8.08e-08	12.0451	0.924073	0.521522	-0.402551	11	102826469	R	II	MMP13	TSS200	opensea	TSS200-opensea		NA	NA			rs56263074
cg00017489	0.32429	0.764125	6.8816	8.03e-10	8.17e-08	12.0326	0.461454	0.785744	0.32429	7	153583318	R	II	DPP6	TSS1500	island	TSS1500-island	chr7:153583317-153585666	NA	NA
cg13971025	-0.365553	0.439413	-6.88134	8.04e-10	8.17e-08	12.0314	0.780595	0.415042	-0.365553	9	137996270	R	I	OLFM1	Body	shore	Body-shore	chr9:137997370-137997588	NA	NA
cg26550874	-0.453737	0.420317	-6.88088	8.06e-10	8.19e-08	12.0294	0.843805	0.390068	-0.453737	7	4183528	R	II	SDK1	Body	opensea	Body-opensea		NA	TRUE
cg19539667	0.390574	0.620414	6.88056	8.07e-10	8.2e-08	12.028	0.255879	0.646453	0.390574	17	43339831	F	II	LOC100133991	Body	island	Body-island	chr17:43339124-43339832	NA	TRUE
cg09896622	0.302226	0.625568	6.88041	8.07e-10	8.2e-08	12.0273	0.34349	0.645716	0.302226	13	102568555	R	II	FGF14	Body	island	Body-island	chr13:102568425-102569495	NA	NA
cg12743974	-0.48599	0.37419	-6.87877	8.13e-10	8.25e-08	12.0199	0.827781	0.341791	-0.48599	7	21788358	R	II	DNAH11	Body	opensea	Body-opensea		NA	NA
cg11468953	-0.283049	0.255555	-6.87813	8.16e-10	8.27e-08	12.0171	0.519734	0.236686	-0.283049	11	48034953	R	II	PTPRJ	Body	opensea	Body-opensea		TRUE	TRUE
cg24757159	-0.320052	0.257919	-6.87799	8.16e-10	8.28e-08	12.0164	0.556634	0.236582	-0.320052	3	99345675	R	II	MIR548G	Body	opensea	Body-opensea		NA	TRUE
cg13672747	-0.272086	0.28704	-6.87738	8.19e-10	8.3e-08	12.0137	0.540987	0.268901	-0.272086	3	13905567	R	II	WNT7A	Body	opensea	Body-opensea		NA	TRUE
cg13473356	0.252139	0.537597	6.87606	8.24e-10	8.34e-08	12.0078	0.302267	0.554406	0.252139	3	179754613	R	I	PEX5L	TSS200	island	TSS200-island	chr3:179754520-179755245	TRUE	TRUE
cg01030121	0.400939	0.58631	6.87531	8.26e-10	8.36e-08	12.0045	0.2121	0.613039	0.400939	12	72667236	R	II	LOC283392	Body	island	Body-island	chr12:72665683-72667551	TRUE	NA	high-CpG:70953461-70953614
cg13985518	0.282027	0.759792	6.87517	8.27e-10	8.37e-08	12.0038	0.496567	0.778594	0.282027	7	27143788	F	II	HOXA2	TSS1500	shore	TSS1500-shore	chr7:27143181-27143479	NA	TRUE		rs11974233
cg25480336	0.520122	0.641307	6.87369	8.33e-10	8.42e-08	11.9972	0.15586	0.675981	0.520122	20	50720908	R	I	ZFP64	Body	shore	Body-shore	chr20:50721310-50721912	NA	NA
cg00972761	-0.462443	0.414947	-6.87282	8.36e-10	8.45e-08	11.9933	0.846561	0.384118	-0.462443	1	216348212	F	II	USH2A	Body	opensea	Body-opensea		NA	NA
cg14646244	-0.488578	0.300293	-6.87146	8.41e-10	8.5e-08	11.9872	0.756299	0.267721	-0.488578	7	107300287	F	II	SLC26A4	TSS1500	shore	TSS1500-shore	chr7:107301205-107302416	NA	NA		rs75343499
cg26541218	-0.434646	0.288395	-6.86919	8.5e-10	8.58e-08	11.977	0.694065	0.259418	-0.434646	7	47826387	F	II	PKD1L1	Body	opensea	Body-opensea		TRUE	TRUE
cg26613778	-0.472906	0.382417	-6.86781	8.55e-10	8.62e-08	11.9709	0.823795	0.35089	-0.472906	7	81805241	R	II	CACNA2D1	Body	opensea	Body-opensea		NA	TRUE
cg05667379	0.397683	0.571713	6.86704	8.58e-10	8.65e-08	11.9675	0.200542	0.598225	0.397683	2	115920764	F	II	DPP10	Body	island	Body-island	chr2:115918737-115920765	NA	NA
cg21497990	0.440766	0.591491	6.8651	8.66e-10	8.71e-08	11.9588	0.180109	0.620875	0.440766	7	155255122	F	I	EN2	Body	island	Body-island	chr7:155255098-155255311	NA	NA		rs75103128
cg18633684	0.475394	0.640499	6.86462	8.68e-10	8.73e-08	11.9566	0.196798	0.672192	0.475394	12	104697387	R	II	TXNRD1	5'UTR	island	5'UTR-island	chr12:104697348-104697984	TRUE	TRUE
cg14689623	0.416919	0.596508	6.86394	8.71e-10	8.75e-08	11.9536	0.207384	0.624303	0.416919	11	20691161	F	I	NELL1	5'UTR	island	5'UTR-island	chr11:20690579-20691845	NA	NA
cg07285673	0.373587	0.571237	6.862	8.78e-10	8.82e-08	11.9449	0.222556	0.596143	0.373587	2	29337984	R	II	CLIP4	TSS1500	island	TSS1500-island	chr2:29337983-29338909	NA	NA
cg04021697	0.501818	0.663037	6.86154	8.8e-10	8.83e-08	11.9428	0.194673	0.696492	0.501818	1	3567303	R	I	WDR8	TSS1500	island	TSS1500-island	chr1:3566445-3569636	NA	NA
cg06490988	0.322423	0.602191	6.86151	8.8e-10	8.83e-08	11.9427	0.301263	0.623686	0.322423	3	128212001	R	I	GATA2	5'UTR	island	5'UTR-island	chr3:128205495-128212274	TRUE	NA
cg22478258	-0.343671	0.364706	-6.86149	8.8e-10	8.83e-08	11.9426	0.685465	0.341794	-0.343671	6	36237982	R	II	PNPLA1	TSS1500	opensea	TSS1500-opensea		NA	NA
cg27193735	-0.523983	0.368264	-6.86125	8.81e-10	8.84e-08	11.9415	0.857315	0.333332	-0.523983	7	90562815	F	II	CDK14	Body	opensea	Body-opensea		NA	TRUE
cg03663984	-0.44355	0.338186	-6.85943	8.89e-10	8.9e-08	11.9334	0.752165	0.308616	-0.44355	3	69171495	R	II	LMOD3	1stExon	opensea	1stExon-opensea		NA	NA
cg24203709	-0.252145	0.1075	-6.85781	8.95e-10	8.97e-08	11.9261	0.342835	0.0906899	-0.252145	15	42187179	R	II	SPTBN5	TSS1500	opensea	TSS1500-opensea		TRUE	TRUE
cg26980244	0.255772	0.687945	6.85746	8.97e-10	8.98e-08	11.9246	0.449225	0.704997	0.255772	8	24772513	F	II	NEFM	5'UTR	island	5'UTR-island	chr8:24770908-24772547	TRUE	NA			rs35935642
cg01500945	0.459346	0.66446	6.85665	9e-10	9.01e-08	11.921	0.235737	0.695083	0.459346	16	51185672	F	I	SALL1	TSS1500	island	TSS1500-island	chr16:51183699-51188763	TRUE	NA	high-CpG:49742657-49743175
cg23752828	-0.345174	0.257927	-6.85558	9.04e-10	9.05e-08	11.9162	0.58009	0.234915	-0.345174	12	57941309	F	II	DCTN2	TSS1500	shore	TSS1500-shore	chr12:57940563-57940981	NA	NA
cg09016242	0.358076	0.742008	6.8544	9.09e-10	9.1e-08	11.9109	0.407804	0.76588	0.358076	16	51185110	F	I	SALL1	TSS1500	island	TSS1500-island	chr16:51183699-51188763	TRUE	NA
cg09175749	0.350807	0.463024	6.85406	9.11e-10	9.11e-08	11.9094	0.135604	0.486411	0.350807	1	4715467	F	II	AJAP1	5'UTR	island	5'UTR-island	chr1:4713989-4716555	NA	NA
cg14281591	-0.303812	0.215939	-6.85401	9.11e-10	9.11e-08	11.9092	0.499497	0.195685	-0.303812	13	73636077	F	II	KLF5	Body	shore	Body-shore	chr13:73632860-73634370	NA	NA
cg05512111	-0.306534	0.203217	-6.85398	9.11e-10	9.11e-08	11.909	0.489315	0.182781	-0.306534	3	118734756	R	I	IGSF11	Body	opensea	Body-opensea		NA	TRUE
cg22266967	-0.285206	0.408226	-6.85392	9.11e-10	9.11e-08	11.9088	0.674418	0.389212	-0.285206	4	6695698	R	II	S100P	1stExon	opensea	1stExon-opensea		NA	NA
cg21069434	-0.436143	0.368288	-6.85341	9.13e-10	9.12e-08	11.9065	0.775355	0.339212	-0.436143	2	2192072	F	II	MYT1L	5'UTR	shore	5'UTR-shore	chr2:2193510-2193716	NA	NA
cg07266431	0.433685	0.678869	6.85333	9.14e-10	9.13e-08	11.9062	0.274096	0.707782	0.433685	7	92460113	R	II	CDK6	Body	shelf	Body-shelf	chr7:92462201-92466387	NA	NA
cg09626984	0.26225	0.58715	6.85319	9.14e-10	9.13e-08	11.9055	0.342383	0.604634	0.26225	8	11566096	R	II	GATA4	Body	island	Body-island	chr8:11565217-11567212	TRUE	NA
cg09678212	-0.42632	0.271435	-6.85296	9.15e-10	9.14e-08	11.9045	0.669333	0.243014	-0.42632	3	41240163	R	II	CTNNB1	TSS1500	island	TSS1500-island	chr3:41240162-41241631	NA	NA
cg22495058	-0.290443	0.236487	-6.85254	9.17e-10	9.15e-08	11.9026	0.507567	0.217124	-0.290443	2	11752373	F	II	GREB1	Body	shore	Body-shore	chr2:11750766-11751072	NA	NA
cg14742809	0.341407	0.578463	6.8522	9.19e-10	9.16e-08	11.9011	0.259817	0.601224	0.341407	5	60631028	F	II	ZSWIM6	Body	shore	Body-shore	chr5:60626505-60629809	NA	NA
cg13816419	-0.309009	0.235131	-6.85143	9.22e-10	9.19e-08	11.8976	0.523539	0.214531	-0.309009	20	37209027	F	II	ADIG	TSS1500	opensea	TSS1500-opensea		NA	NA
cg15871127	0.358328	0.459256	6.85114	9.23e-10	9.2e-08	11.8963	0.124817	0.483145	0.358328	13	110960198	R	II	COL4A1	TSS1500	island	TSS1500-island	chr13:110958891-110960590	TRUE	NA
cg01286319	-0.364123	0.287157	-6.85049	9.26e-10	9.22e-08	11.8935	0.627005	0.262882	-0.364123	19	2695343	F	II	GNG7	5'UTR	opensea	5'UTR-opensea		NA	NA		rs11880950
cg24092907	-0.407278	0.348444	-6.85012	9.27e-10	9.23e-08	11.8918	0.72857	0.321292	-0.407278	7	12729367	F	II	ARL4A	3'UTR	shelf	3'UTR-shelf	chr7:12726156-12727248	NA	NA
cg00470341	-0.433923	0.32186	-6.84859	9.34e-10	9.29e-08	11.885	0.726856	0.292932	-0.433923	2	183237787	F	II	PDE1A	Body	opensea	Body-opensea		TRUE	TRUE		rs833114
cg12592691	0.264983	0.683825	6.84722	9.4e-10	9.34e-08	11.8788	0.436508	0.70149	0.264983	7	51102023	F	II	COBL	Body	opensea	Body-opensea		TRUE	TRUE
cg24403845	0.570589	0.583575	6.84714	9.4e-10	9.34e-08	11.8785	0.0510252	0.621614	0.570589	10	108924366	R	I	SORCS1	TSS200	island	TSS200-island	chr10:108923780-108924805	TRUE	NA
cg07431973	-0.314754	0.232931	-6.84692	9.41e-10	9.35e-08	11.8775	0.526701	0.211947	-0.314754	14	52142383	F	II	FRMD6	5'UTR	opensea	5'UTR-opensea		NA	TRUE
cg16741041	0.57912	0.575128	6.84657	9.43e-10	9.36e-08	11.8759	0.0346153	0.613736	0.57912	13	36920332	F	I	SPG20	5'UTR	island	5'UTR-island	chr13:36919737-36921004	NA	NA
cg10615414	0.387585	0.611839	6.84543	9.47e-10	9.4e-08	11.8708	0.250093	0.637678	0.387585	20	37353096	F	I	SLC32A1	TSS200	island	TSS200-island	chr20:37352130-37357372	NA	NA
cg20647257	0.285463	0.731371	6.84539	9.48e-10	9.4e-08	11.8707	0.464938	0.750402	0.285463	7	601713	R	II	PRKAR1B	Body	island	Body-island	chr7:601121-601729	TRUE	NA
cg06436185	-0.249058	0.153856	-6.84508	9.49e-10	9.41e-08	11.8693	0.38631	0.137252	-0.249058	7	151442351	F	I	PRKAG2	Body	opensea	Body-opensea		TRUE	NA
cg24627900	-0.34761	0.278162	-6.84464	9.51e-10	9.43e-08	11.8673	0.602598	0.254988	-0.34761	8	133573739	F	II	HPYR1	TSS200	opensea	TSS200-opensea		NA	NA
cg11004890	0.324393	0.666788	6.84243	9.61e-10	9.51e-08	11.8574	0.364021	0.688414	0.324393	20	3218500	F	II	SLC4A11	TSS200	shore	TSS200-shore	chr20:3218578-3220930	NA	NA
cg08231096	-0.456195	0.403486	-6.84157	9.64e-10	9.54e-08	11.8536	0.829268	0.373073	-0.456195	2	137748460	F	II	THSD7B	TSS200	opensea	TSS200-opensea		NA	NA
cg26060835	-0.310992	0.299106	-6.84139	9.65e-10	9.55e-08	11.8528	0.589365	0.278373	-0.310992	21	19258310	R	II	NCRNA00157	TSS1500	opensea	TSS1500-opensea		NA	NA
cg08110692	-0.427933	0.485692	-6.84066	9.68e-10	9.57e-08	11.8495	0.885096	0.457163	-0.427933	16	552240	F	II	RAB11FIP3	Body	opensea	Body-opensea		NA	NA
cg20470136	-0.239653	0.27068	-6.84055	9.69e-10	9.58e-08	11.849	0.494356	0.254703	-0.239653	X	140996275	F	II	MAGEC1	Body	opensea	Body-opensea		NA	NA
cg18239753	0.365472	0.563957	6.83835	9.79e-10	9.66e-08	11.8392	0.22285	0.588322	0.365472	6	62995963	F	II	KHDRBS2	1stExon	island	1stExon-island	chr6:62995855-62996228	NA	NA	high-CpG:63053912-63054110
cg04931539	-0.335656	0.200173	-6.83638	9.87e-10	9.75e-08	11.8304	0.513452	0.177795	-0.335656	20	62078522	F	II	KCNQ2	Body	shore	Body-shore	chr20:62079615-62079912	NA	NA			rs79611465
cg19113920	-0.38856	0.302882	-6.83624	9.88e-10	9.75e-08	11.8298	0.665538	0.276978	-0.38856	17	11803540	F	II	DNAH9	Body	opensea	Body-opensea		NA	TRUE
cg27321175	-0.392371	0.344208	-6.83607	9.89e-10	9.75e-08	11.829	0.710421	0.31805	-0.392371	10	15689009	R	II	ITGA8	Body	opensea	Body-opensea		NA	NA
cg23831898	-0.519355	0.387256	-6.83605	9.89e-10	9.75e-08	11.8289	0.871987	0.352632	-0.519355	6	32730130	F	II	HLA-DQB2	Body	shore	Body-shore	chr6:32729342-32729877	NA	NA
cg06223767	0.526326	0.628389	6.83468	9.95e-10	9.8e-08	11.8228	0.137151	0.663477	0.526326	6	393616	R	I	IRF4	Body	island	Body-island	chr6:391188-393790	NA	NA
cg08699646	0.400896	0.717257	6.83433	9.97e-10	9.82e-08	11.8212	0.343087	0.743984	0.400896	16	58019359	F	I	TEPP	Body	island	Body-island	chr16:58018400-58019471	TRUE	TRUE		rs9934227
cg11389172	0.379959	0.52729	6.83365	1e-09	9.84e-08	11.8182	0.172662	0.552621	0.379959	10	50818299	R	I	SLC18A3	TSS200	island	TSS200-island	chr10:50817601-50820356	NA	NA
cg10310616	-0.283437	0.298283	-6.83318	1e-09	9.86e-08	11.8161	0.562824	0.279387	-0.283437	2	121621408	R	II	GLI2	Body	shelf	Body-shelf	chr2:121624827-121625209	TRUE	TRUE
cg16201674	0.471068	0.60582	6.83224	1.01e-09	9.9e-08	11.8119	0.166157	0.637225	0.471068	13	95364586	F	I	SOX21	TSS200	island	TSS200-island	chr13:95363152-95366051	NA	NA
cg01164972	-0.302951	0.342014	-6.83175	1.01e-09	9.92e-08	11.8097	0.624769	0.321818	-0.302951	2	130690595	R	II	LOC389033	Body	shore	Body-shore	chr2:130691702-130692102	NA	NA
cg06754079	-0.476661	0.313356	-6.83119	1.01e-09	9.93e-08	11.8072	0.75824	0.281579	-0.476661	6	30079645	R	II	TRIM31	Body	opensea	Body-opensea		NA	NA
cg01772980	-0.270197	0.32502	-6.83114	1.01e-09	9.93e-08	11.807	0.577204	0.307007	-0.270197	11	61957695	F	II	SCGB1D1	TSS200	opensea	TSS200-opensea		NA	NA
cg12271981	0.413223	0.677984	6.83098	1.01e-09	9.94e-08	11.8063	0.292309	0.705532	0.413223	13	88326752	F	I	SLITRK5	5'UTR	island	5'UTR-island	chr13:88326600-88326919	NA	NA		rs74641025
cg10351740	-0.506888	0.3653	-6.83041	1.01e-09	9.96e-08	11.8037	0.838395	0.331507	-0.506888	7	38470121	R	II	AMPH	Body	opensea	Body-opensea		NA	NA
cg08402365	0.276243	0.812478	6.83032	1.02e-09	9.96e-08	11.8033	0.554651	0.830895	0.276243	2	172945274	R	I	MAP1D	3'UTR	island	3'UTR-island	chr2:172944988-172945384	NA	NA
cg18705279	0.251368	0.525542	6.8296	1.02e-09	9.99e-08	11.8001	0.290932	0.5423	0.251368	16	67197129	R	II	HSF4	TSS200	island	TSS200-island	chr16:67196792-67199988	NA	NA
cg19931902	-0.440975	0.339259	-6.82725	1.03e-09	1.01e-07	11.7896	0.750836	0.30986	-0.440975	20	207144	R	II	DEFB129	TSS1500	opensea	TSS1500-opensea		NA	NA
cg15215978	-0.321637	0.340011	-6.8266	1.03e-09	1.01e-07	11.7867	0.640206	0.318569	-0.321637	6	167135152	R	II	RPS6KA2	Body	opensea	Body-opensea		NA	NA
cg09502149	-0.27704	0.316718	-6.82619	1.03e-09	1.01e-07	11.7849	0.575289	0.298249	-0.27704	1	43406792	R	II	SLC2A1	Body	opensea	Body-opensea		TRUE	TRUE
cg23623622	0.236429	0.51264	6.82454	1.04e-09	1.02e-07	11.7775	0.291973	0.528402	0.236429	6	30139880	F	I	TRIM15	Body	island	Body-island	chr6:30139718-30140263	NA	TRUE
cg10305789	0.276994	0.695723	6.82416	1.04e-09	1.02e-07	11.7758	0.437195	0.714189	0.276994	20	37434167	F	I	PPP1R16B	TSS200	shore	TSS200-shore	chr20:37434206-37435592	TRUE	NA
cg02965895	-0.46713	0.284783	-6.82206	1.05e-09	1.03e-07	11.7664	0.720771	0.253641	-0.46713	11	5020172	F	II	OR51L1	TSS200	opensea	TSS200-opensea		NA	NA		rs11035064
cg16255697	-0.388967	0.305246	-6.82187	1.06e-09	1.03e-07	11.7656	0.668282	0.279315	-0.388967	X	113997530	R	II	HTR2C	Body	opensea	Body-opensea		NA	NA
cg12743248	-0.248528	0.189315	-6.82179	1.06e-09	1.03e-07	11.7653	0.421274	0.172747	-0.248528	8	49636840	R	II	EFCAB1	3'UTR	opensea	3'UTR-opensea		NA	NA
cg08855630	-0.488943	0.354862	-6.82086	1.06e-09	1.03e-07	11.7611	0.811209	0.322266	-0.488943	3	68978377	R	II	FAM19A4	5'UTR	shelf	5'UTR-shelf	chr3:68980783-68982035	NA	NA
cg03304610	0.432517	0.577842	6.82038	1.06e-09	1.04e-07	11.7589	0.17416	0.606677	0.432517	4	172734276	F	I	GALNTL6	TSS1500	island	TSS1500-island	chr4:172733734-172735118	NA	NA
cg22289434	0.404607	0.457701	6.81819	1.07e-09	1.04e-07	11.7492	0.080068	0.484675	0.404607	20	34188940	R	II	FER1L4	Body	island	Body-island	chr20:34188719-34190267	TRUE	TRUE
cg18192491	-0.390648	0.376706	-6.81818	1.07e-09	1.04e-07	11.7491	0.741311	0.350663	-0.390648	6	114384871	F	II	HS3ST5	TSS1500	opensea	TSS1500-opensea		NA	NA
cg12867156	-0.350383	0.456935	-6.81747	1.08e-09	1.05e-07	11.7459	0.783959	0.433576	-0.350383	7	4218211	F	II	SDK1	Body	opensea	Body-opensea		NA	NA
cg23142394	0.557076	0.5951	6.81578	1.08e-09	1.05e-07	11.7384	0.0751625	0.632238	0.557076	12	72665771	F	I	LOC283392	Body	island	Body-island	chr12:72665683-72667551	TRUE	NA
cg17334018	0.4116	0.428711	6.81369	1.1e-09	1.06e-07	11.7291	0.044551	0.456151	0.4116	4	96470293	F	I	UNC5C	TSS200	island	TSS200-island	chr4:96469859-96470994	NA	NA	high-CpG:96689137-96689425
cg18501555	0.421358	0.584532	6.81354	1.1e-09	1.06e-07	11.7284	0.191265	0.612623	0.421358	4	111554966	R	II	PITX2	5'UTR	island	5'UTR-island	chr4:111554965-111555504	NA	NA
cg19400238	-0.419715	0.368721	-6.81306	1.1e-09	1.07e-07	11.7263	0.760455	0.34074	-0.419715	4	165118368	F	II	2023-03-01	5'UTR	opensea	5'UTR-opensea		NA	NA
cg12305265	-0.474704	0.357428	-6.8123	1.1e-09	1.07e-07	11.7229	0.800484	0.325781	-0.474704	6	162065571	R	I	PARK2	Body	shore	Body-shore	chr6:162066917-162067689	NA	NA
[truncated: 17,064 more rows]
