# Supplementary material for: Research on the pathological mechanism of rectal adenocarcinoma based on DNA methylation
Source: Medicine (Baltimore). 2023 Jan 27;102(4):e32763. doi: 10.1097/MD.0000000000032763 (PMC9876001; doi:10.1097/MD.0000000000032763)
Supplement: Supplementary file 3 [file medi-102-e32763-s003.xlsx]

## Sheet: CCA甲基化加权网络
V1	V3	Score
SH3RF3	MAPK8	0.967408
GPIHBP1	LPL	0.751982
RGMB	XIAP	0.895882
RGMB	SMAD9	0.959187
RGMB	SMAD5	0.915501
RGMB	MAP3K7IP2	0.932685
RGMB	MAP3K7IP1	0.860534
RGMB	MAP3K7	0.911368
RGMB	BMPR2	0.932664
RGMB	BMPR1B	0.859132
RGMB	BMPR1A	0.940679
RGMB	BMP4	0.957514
RGMB	BMP2	0.908023
RSPO1	LRP6	0.769218
ZSCAN1	MZF1	0.954595
ZSCAN1	CSF3	0.897802
MZF1	TERT	1
MZF1	RBM39	0.926902
KSR2	PRKACA	0.975923
KSR2	MAP3K3	0.914904
OR10A4	CD4	0.660014
MDGA1	CA9	0.812747
UNC5CL	NFKB1	0.791763
SPATA13	RAC1	0.979909
SPATA13	CDC42	0.971213
SPATA13	APC	0.988811
HEPACAM	GFAP	0.881544
HEPACAM	ECM1	0.622072
FBXO15	SKP1	0.814334
FBXO15	RELB	0.864002
FBXO15	RELA	0.771895
FBXO15	NFKBIA	0.818251
FBXO15	NFKB2	0.863601
FBXO15	NFKB1	0.782012
FBXO15	HDAC3	0.657039
FBXO15	GLI2	1
FBXO15	FBXW11	0.827907
FBXO15	FBXO6	0.767544
FBXO15	FBXO31	0.974683
FBXO15	FBXL5	0.710535
FBXO15	CUL1	0.90637
FBXW11	VEGFA	0.896942
FBXW11	SKP1	0.896581
FBXW11	RELB	0.887119
FBXW11	RBX1	0.845413
FBXW11	NFKBIA	0.903035
FBXW11	NFKB2	0.93116
FBXW11	KDR	0.90461
FBXW11	HDAC3	0.863237
FBXW11	GLI3	1
FBXW11	GLI2	1
FBXW11	GLI1	0.933123
FBXW11	FBXW11	1
FBXW11	FBXO6	0.83946
FBXW11	FBXO5	0.921477
FBXW11	FBXO43	0.786006
FBXW11	FBXO31	0.999119
FBXW11	FBXL5	0.868226
FBXW11	CUL1	0.95598
FBXW11	CTNNB1	0.910052
FBXW11	BTRC	0.864378
FBXO6	NFKBIA	0.805074
FBXO6	GLI2	1
FBXO6	FBXO31	0.990065
NFKB2	TRAF5	0.903058
NFKB2	TRAF3	0.979022
NFKB2	TRAF2	0.940054
NFKB2	NFKBIB	0.893086
NFKB2	CCND1	1
NFKB2	BIRC3	0.924091
NFKB2	BIRC2	0.924412
FBXO31	RELB	0.988518
FBXO31	RELA	0.995858
FBXO31	NFKBIA	0.990132
FBXO31	NFKB2	0.99726
FBXO31	NFKB1	0.980376
FBXO31	HDAC3	0.975646
FBXO31	GLI2	1
FBXO31	CUL1	0.999885
FBXL5	NFKBIA	0.713665
FBXL5	GLI2	1
FBXL5	FBXO31	0.963058
LIPH	LPAR4	0.772382
LIPH	LPAR2	0.769075
DCLK2	OTUD7B	0.870045
DCLK2	NFATC4	0.943419
PRICKLE2	VANGL2	0.917934
PRICKLE2	VANGL1	0.852176
PRICKLE2	DVL3	0.847958
PRICKLE2	DVL2	0.85173
PRICKLE2	DVL1	0.929467
GRASP	ARF1	0.91514
JAKMIP1	LEP	0.96333
HIPK4	TP53	0.836064
HIPK4	TOB2	0.797461
HIPK4	SOX10	0.832101
HIPK4	RPS6KA2	1
HIPK4	PRKACA	0.852632
HIPK4	PLCD4	0.724597
HIPK4	PKNOX1	0.795832
HIPK4	PHAX	0.791847
HIPK4	OPTN	0.861109
HIPK4	NRIP2	0.740097
HIPK4	MLX	0.84742
HIPK4	KLHL25	0.913315
HIPK4	HCLS1	0.780816
HIPK4	GPBP1	0.819955
HIPK4	CSRP3	0.763669
HIPK4	CCM2	0.835475
HIPK4	CAMKK1	0.878751
HIPK4	ASAP3	0.850695
HIPK4	ARAP1	0.948297
HIPK4	ANKS1A	0.955511
CCM2	MAPK14	0.946392
CMTM2	KLK3	0.626678
PRICKLE1	VANGL2	0.982946
PRICKLE1	VANGL1	0.959139
PRICKLE1	DVL3	0.960692
PRICKLE1	DVL2	0.966244
PRICKLE1	DVL1	0.993122
LAYN	TLN1	0.68057
LAYN	RDX	0.832919
LAYN	MSN	0.740007
LAYN	EZR	0.870047
ASB15	MAPK3	0.546811
RAET1E	KLRK1	0.835621
CD109	TGFB1	0.81238
GRK7	XCR1	0.852528
GRK7	OPN1SW	0.717369
GRK7	OPN1MW	0.65886
GRK7	OPN1LW	0.778261
GRK7	F2R	0.893449
GRK7	CXCR6	0.754296
GRK7	CXCR5	0.897796
GRK7	CXCR4	0.875243
GRK7	CXCR3	0.645432
GRK7	CXCR2	0.680446
GRK7	CXCR1	0.814101
GRK7	CX3CR1	0.890011
GRK7	CCR9	0.862557
GRK7	CCR8	0.827518
GRK7	CCR7	0.819454
GRK7	CCR6	0.872501
GRK7	CCR5	0.816743
GRK7	CCR4	0.792287
GRK7	CCR3	0.817234
GRK7	CCR2	0.78919
GRK7	CCR10	0.808788
GRK7	CCR1	0.795045
GRK7	ADRB3	0.872106
GRK7	ADRB2	0.755434
GRK7	ADRB1	0.80184
COL6A6	SDC4	0.703813
COL6A6	SDC3	0.738761
COL6A6	SDC2	0.891875
COL6A6	SDC1	0.840481
COL6A6	ITGB8	0.718282
COL6A6	ITGB7	0.630076
COL6A6	ITGB6	0.737276
COL6A6	ITGB5	0.805747
COL6A6	ITGB4	0.890393
COL6A6	ITGB3	0.725772
COL6A6	ITGB1	0.832935
COL6A6	ITGAV	0.777775
COL6A6	ITGA9	0.731701
COL6A6	ITGA8	0.926763
COL6A6	ITGA7	0.867693
COL6A6	ITGA6	0.832647
COL6A6	ITGA5	0.724119
COL6A6	ITGA4	0.885042
COL6A6	ITGA3	0.770871
COL6A6	ITGA2B	0.80998
COL6A6	ITGA2	0.708341
COL6A6	ITGA11	0.863572
COL6A6	ITGA10	0.801943
COL6A6	ITGA1	0.875434
COL6A6	GP6	0.772182
COL6A6	CD44	0.821198
ATP6V1G3	WNT3A	0.736945
ATP6V1G3	LRP6	0.609385
ATP6V1G3	FZD8	0.494288
ATP6V1G3	ATP6AP2	0.340665
LOXHD1	NTS	0.839474
CMTM3	MAPK1	0.765419
CMTM3	KLK3	0.674649
CMTM3	BTK	0.693312
CMTM3	BLNK	0.727856
CMTM3	AR	0.930405
SENP8	MDM2	0.559
CSNK1A1L	GLI3	0.98945
CSNK1A1L	GLI2	0.999931
CSNK1A1L	GLI1	0.708373
CSNK1A1L	CTNNB1	0.700995
CSNK1A1L	AXIN2	0.860389
CSNK1A1L	AXIN1	0.954903
CSNK1A1L	ASAP3	0.822974
SP7	BMP7	0.78674
SSX2IP	MLLT4	0.913414
SSX2IP	ACTN4	0.903242
SSX2IP	ACTN3	0.801183
SSX2IP	ACTN2	0.927986
SSX2IP	ACTN1	0.961342
C1QTNF1	RIT2	0.730151
CABLES1	TP63	0.900254
NEK9	ZYX	0.885421
NEK9	VHL	0.791493
NEK9	PPP1R13L	0.895406
NEK9	PLK1	0.848948
NEK9	NEK6	0.893897
NEK9	MLX	0.909327
NEK9	MDM2	0.909995
NEK9	MDFI	0.884656
NEK9	HCLS1	0.711105
NEK9	GRK5	0.991533
NEK9	EIF4ENIF1	0.883456
NEK9	CBL	0.804457
NEK9	BCL3	0.884406
NEK9	ASAP3	0.916119
NEK9	ABI2	0.856676
TRIM41	PRKCB	0.970737
GALP	GALR3	0.554011
GALP	GALR2	0.709936
GALP	GALR1	0.796852
NKD2	DVL3	0.95228
NKD2	DVL2	0.965663
NKD2	DVL1	0.985412
CARD6	RIPK2	0.690177
TTBK1	CDK5	0.995288
MYST1	TP53	0.774702
OBSCN	RHOA	1
RPS6KL1	SUFU	0.894796
RPS6KL1	GRK5	0.984283
SUFU	ZEB1	0.988126
SUFU	GLI3	1
SUFU	CTNNB1	0.93951
PLVAP	POU3F3	0.728216
SPRY4	RASA1	0.901293
SPRY4	PTPRB	0.904833
SPRY4	HRAS	0.854806
SPRY4	CBL	0.844715
PTPRB	CTNNB1	0.844235
PDCD1LG2	TYROBP	0.469012
PDCD1LG2	PDCD1	0.768321
ADAM33	IL18	0.732613
SPHKAP	SPHK1	0.868641
PREX2	RAC1	0.846364
SPSB1	HGF	0.90717
PIF1	TERT	1
PIF1	PTGES3	0.829634
PIF1	HSP90AA1	0.795003
PIF1	DKC1	0.835813
SEMA6D	PLXNA1	0.981477
SEMA6D	KDR	0.829406
TNIP3	NFKB1	0.662198
ADM2	RAMP1	0.886015
ADM2	CALCRL	0.694493
FAM57A	TIMP2	0.978586
STK33	CRK	0.630968
CDK15	CBL	0.696315
BCL11B	HIVEP3	1
SMYD3	MET	0.994096
CLEC7A	IL6	0.529704
SEMA4A	VEGFA	0.753569
NPVF	NPFFR1	0.592581
TNN	SDC4	0.693615
TNN	SDC3	0.807021
TNN	SDC2	0.934737
TNN	SDC1	0.841444
TNN	ITGB8	0.74401
TNN	ITGB7	0.729924
TNN	ITGB6	0.777749
TNN	ITGB5	0.812239
TNN	ITGB4	0.891509
TNN	ITGB3	0.798675
TNN	ITGB1	0.789392
TNN	ITGAV	0.708445
TNN	ITGA9	0.78731
TNN	ITGA8	0.873953
TNN	ITGA7	0.807778
TNN	ITGA6	0.903943
TNN	ITGA5	0.809883
TNN	ITGA4	0.893803
TNN	ITGA3	0.820799
TNN	ITGA2B	0.862947
TNN	ITGA2	0.768988
TNN	ITGA11	0.909052
TNN	ITGA10	0.669249
TNN	ITGA1	0.894557
PAPPA2	IGFBP5	0.838182
BACH2	HMOX1	0.888125
GNB4	PREX1	0.810368
GNB4	PLCB4	0.616799
GNB4	PLCB3	0.808592
GNB4	PLCB2	0.7514
GNB4	PLCB1	0.680332
GNB4	PIK3R5	0.881742
GNB4	PIK3R3	0.777096
GNB4	PIK3R2	0.799949
GNB4	PIK3R1	0.82728
GNB4	PIK3CG	0.734132
GNB4	PIK3CD	0.889793
GNB4	PIK3CB	0.494305
GNB4	PIK3CA	0.751501
SIGIRR	TIRAP	0.940213
SIGIRR	MYD88	0.781928
UNC5A	RHOA	0.982777
UNC5A	RAC1	0.985004
NTN4	UNC5A	0.994754
NTN4	DCC	0.932151
CARD18	PYCARD	0.656802
GRHL3	IFNG	0.68613
DPP10	KCND2	0.945404
ZMIZ1	AR	1
PMEPA1	AR	1
CDC42SE1	CDC42	0.855119
SAR1A	TGFBR1	0.840934
SAR1A	SMAD2	0.840711
MMP26	MMP9	0.703927
LTB4R2	GNAQ	0.839918
LTB4R2	GNA15	0.754674
LTB4R2	GNA14	0.693445
LTB4R2	GNA11	0.914972
HHAT	SHH	0.951342
DOCK10	CDC42	0.827702
SOX6	NR0B1	0.782376
NR0B1	STAR	0.741017
NR0B1	NOS1	0.88295
NR0B1	ESR1	0.998208
NR0B1	AR	0.954791
MEG3	TP53	0.971082
STYK1	OTUD7B	0.840752
STYK1	MTA1	0.991236
STYK1	MLX	0.92667
STYK1	MBNL3	0.874938
STYK1	GNA12	0.999954
STYK1	FRK	0.859463
STYK1	CTTN	0.967765
STYK1	CSRP3	0.790836
STYK1	ABI2	0.873909
ARHGAP17	RAC1	0.900472
ARHGAP17	CDC42	0.881149
BANP	CCND1	1
MKS1	PRL	0.735956
RHOF	ST6GAL1	0.861626
MYO3A	UHMK1	0.774499
MYO3A	SQSTM1	0.932954
MYO3A	MBNL3	0.781806
MYO3A	HLCS	0.830059
TMEM8B	JUN	0.813374
SOST	LRP6	0.75685
SOST	LRP5	1
SOST	ALPP	0.831657
IL22	STAT5B	0.733228
IL22	STAT5A	0.729887
IL22	STAT3	0.78302
IL22	STAT1	0.673971
IL22	MMP1	0.660813
IL22	IL22RA2	0.684534
IL22	IL22RA1	0.660631
IL22	IL20	0.695518
IL22	IL10RB	0.649857
IL22	IL10RA	0.569476
IL20	IL20RA	0.645296
NXPH1	NRXN3	1
NXPH1	NRXN2	1
NXPH1	NRXN1	1
DNMT3L	DNMT3A	0.999927
UHRF1	KAT5	0.97389
ANKRD11	TP53	1
DNAJC15	JUN	0.827042
TRIB2	HLCS	0.909856
NKIRAS2	NFKBIB	0.820536
NKIRAS2	NFKBIA	0.812911
BMP10	NKX2-5	0.707637
BMP10	GATA4	0.952577
BMP10	BMPR2	0.7055
BMP10	BMPR1B	0.593767
BMP10	BMPR1A	0.676654
BMP10	ATF2	0.640794
BMP10	ACVRL1	0.693415
BMP10	ACVR2A	0.698628
SIGLEC9	IL10	0.660382
SALL3	DNMT3A	1
CHIA	CCL2	0.645664
DKK2	LRP6	0.753244
DKK2	LRP5	1
DKK2	KREMEN2	0.748961
DKK2	CTNNB1	0.827233
KREMEN2	CTNNB1	0.845691
DKK3	STAT1	0.860649
DKK3	CTNNB1	0.875042
DKK3	ABCB1	0.881742
EIF2AK1	HLCS	0.908755
EIF2AK1	EIF2S1	0.84951
FOXP1	AR	1
HAVCR1	CD83	0.776853
TRPC4AP	TNFRSF1A	0.87107
CNTNAP2	CNTN2	0.968582
SETBP1	IFNG	0.813267
LRIG1	NRG1	1
LRIG1	ERBB4	0.976063
LRIG1	EGFR	1
LRIG1	EGF	0.916745
ZNF521	GATA1	0.691803
BACE2	TP53	0.898291
BACE2	NOTCH1	1
BACE2	BACE1	0.940174
BACE2	APP	0.939468
BACE2	APLP2	0.979467
APLP2	CCR5	0.823276
TNFAIP8	TNF	0.981432
CADM1	RAC1	0.975033
SH3BP4	TFRC	0.999024
PRND	RPSA	0.745798
ZMYND8	SRC	0.964479
ZMYND8	SLC9A3R1	0.914228
ZMYND8	PRKCA	1
ZMYND8	ITGB1	0.928414
ZMYND8	GRIN2A	0.986307
ZMYND8	FYN	0.992788
HMHA1	ARG1	0.850037
ZFPM2	EP300	0.887182
FBXO5	CDC20	0.88309
MAST2	UBE2L3	0.816649
MAST2	TRAF6	0.914491
MAST2	SLC9A3	1
MAST2	MTA1	0.99604
MAST2	CHGB	0.791282
UBE2L3	SNCA	0.853231
EPB41L3	TJP2	0.830479
EPB41L3	CASK	0.758443
SARM1	TICAM1	0.865987
TICAM1	TRAF3	0.974377
HECW1	TP53	1
STK38L	PRKCD	0.867766
STK38L	NUAK1	0.916788
STK38L	MLX	0.887788
STK38L	FGR	0.837529
STK38L	EIF4B	0.793579
STK38L	CTTN	0.973581
NUAK1	GNA12	1
NUAK1	CDK2AP1	0.966746
MYH15	CGN	0.762524
MYH15	ACTG1	0.833912
MYH15	ACTB	0.735335
P2RX2	RYR3	0.845205
P2RX2	RYR2	0.87746
P2RX2	RYR1	0.971674
GABARAP	ATG7	0.949833
DUSP14	MAPK9	0.937994
DUSP14	MAPK8	0.788255
DUSP14	MAPK3	0.913218
DUSP14	MAPK14	0.938959
DUSP14	MAPK13	0.778395
DUSP14	MAPK12	0.868686
DUSP14	MAPK11	0.845372
DUSP14	MAPK10	0.768762
DUSP14	MAPK1	0.915338
ADAP1	KIF13B	1
ADAP1	ARF6	1
LILRA2	IL10	0.378646
LILRB3	PTPN6	0.664744
LILRB4	IFNG	0.556347
FERMT2	FBLIM1	0.815202
OS9	HIF1A	0.665923
OS9	EGLN3	0.793514
OS9	EGLN2	0.785807
OS9	EGLN1	0.731713
EGLN2	EPAS1	0.949707
EHMT2	KLK3	1
BRD8	PPARG	0.897919
ZMYND11	NFKB1	0.896924
NRG3	MAPK3	0.826899
NRG3	MAPK1	0.915669
NRG3	ERBB4	0.975192
CORIN	NPPA	0.790345
DLL3	NOTCH4	1
DLL3	NOTCH3	0.961906
DLL3	NOTCH2	0.763353
DLL3	NOTCH1	1
DLL3	JAG1	0.851037
DLL3	DLL1	0.962994
IGF2BP3	IGF2	0.836244
POSTN	MAP3K7	0.765485
TACC2	TTK	0.982175
TTK	MAD1L1	1
HTATIP2	RBM39	0.874646
ARL6IP5	SLC1A3	0.866829
SLC1A3	STX3	0.901868
DLC1	RHOD	0.995481
DLC1	RHOA	0.98422
DLC1	RBM39	0.995707
DLC1	PLCD1	0.999749
DLC1	ARHGAP1	0.978323
TIRAP	TLR1	0.567644
TLR6	TRAF6	0.612031
TLR6	TLR2	0.579265
TLR6	TIRAP	0.695968
TLR6	MYD88	0.666937
TLR6	IL17A	0.480433
TLR6	IKBKG	0.70938
TLR6	IKBKB	0.746393
TLR6	CHUK	0.644765
PTGES3	MTOR	0.95358
AKT1S1	MTOR	0.963914
AKT1S1	IRS1	0.932166
AKT1S1	AKT3	0.78784
RTN3	CRELD1	0.840531
RTN3	BCL2	0.968531
APC2	TBL1XR1	0.977351
APC2	TBL1X	0.963994
APC2	DVL3	0.960772
APC2	DVL2	0.934659
APC2	DVL1	0.988398
APC2	CTNNB1	0.949296
APC2	AXIN2	0.997213
APC2	AXIN1	1
APC2	ARHGEF4	1
TBL1XR1	CTNNB1	0.946271
TBL1XR1	AXIN2	0.949702
TBL1X	CTNNB1	0.899754
TBL1X	AXIN2	0.941328
ARHGEF4	RAC3	0.923474
ARHGEF4	RAC2	0.926937
ARHGEF4	RAC1	0.992114
RASGRP2	RRAS2	0.911371
RASGRP2	RRAS	0.850967
RASGRP2	RAP1B	0.872677
RASGRP2	RAP1A	0.832747
RASGRP2	RAC1	0.891993
RASGRP2	NRAS	0.757648
RASGRP2	MRAS	0.92623
RASGRP2	KRAS	0.919473
RASGRP2	HRAS	0.848617
RASGRP2	CACNG8	0.928539
RASGRP2	CACNG7	0.810569
RASGRP2	CACNG6	0.886855
RASGRP2	CACNG5	0.836213
RASGRP2	CACNG4	0.909394
RASGRP2	CACNG3	0.845524
RASGRP2	CACNG2	0.899249
RASGRP2	CACNG1	0.838267
RASGRP2	CACNB4	0.946561
RASGRP2	CACNB3	0.839104
RASGRP2	CACNB2	0.971121
RASGRP2	CACNB1	0.884976
RASGRP2	CACNA2D4	0.990824
RASGRP2	CACNA2D3	0.998522
RASGRP2	CACNA2D2	0.977227
RASGRP2	CACNA2D1	0.958225
RASGRP2	CACNA1S	0.786321
RASGRP2	CACNA1I	0.997865
RASGRP2	CACNA1H	1
RASGRP2	CACNA1G	1
RASGRP2	CACNA1F	0.829791
RASGRP2	CACNA1E	0.969373
RASGRP2	CACNA1D	0.963551
RASGRP2	CACNA1C	1
RASGRP2	CACNA1B	0.970579
RASGRP2	CACNA1A	0.987272
RASGRP4	RRAS2	0.776259
RASGRP4	RRAS	0.611233
RASGRP4	NRAS	0.56366
RASGRP4	MRAS	0.803444
RASGRP4	KRAS	0.785525
RASGRP4	HRAS	0.602683
RASGRP4	CACNG8	0.850965
RASGRP4	CACNG7	0.694485
RASGRP4	CACNG6	0.806627
RASGRP4	CACNG5	0.70155
RASGRP4	CACNG4	0.862561
RASGRP4	CACNG1	0.73337
RASGRP4	CACNB4	0.909811
RASGRP4	CACNB3	0.741191
RASGRP4	CACNB2	0.884899
RASGRP4	CACNB1	0.756507
RASGRP4	CACNA2D4	0.947344
RASGRP4	CACNA2D3	0.974606
RASGRP4	CACNA2D2	0.965241
RASGRP4	CACNA2D1	0.934034
RASGRP4	CACNA1S	0.619921
RASGRP4	CACNA1I	0.958298
RASGRP4	CACNA1H	1
RASGRP4	CACNA1G	0.983737
RASGRP4	CACNA1F	0.60244
RASGRP4	CACNA1E	0.884219
RASGRP4	CACNA1D	0.878146
RASGRP4	CACNA1C	1
RASGRP4	CACNA1B	0.907191
RASGRP4	CACNA1A	0.920508
MSLN	PCNA	0.85781
OLIG2	LIF	0.795719
RASGRF2	RRAS2	0.945848
RASGRF2	RRAS	0.835725
RASGRF2	RAC1	0.950596
RASGRF2	NRAS	0.88998
RASGRF2	MRAS	0.914073
RASGRF2	KRAS	0.954899
RASGRF2	HRAS	0.885887
RASGRF2	CACNG8	0.966081
RASGRF2	CACNG7	0.913147
RASGRF2	CACNG6	0.914147
RASGRF2	CACNG1	0.921638
RASGRF2	CACNB4	0.982351
RASGRF2	CACNB3	0.893701
RASGRF2	CACNB2	0.993448
RASGRF2	CACNB1	0.889958
RASGRF2	CACNA2D4	0.994522
RASGRF2	CACNA2D2	0.99187
RASGRF2	CACNA2D1	0.974959
RASGRF2	CACNA1S	0.863552
RASGRF2	CACNA1I	0.998354
RASGRF2	CACNA1H	1
RASGRF2	CACNA1G	1
RASGRF2	CACNA1F	0.845915
RASGRF2	CACNA1E	0.982396
RASGRF2	CACNA1D	0.982642
RASGRF2	CACNA1C	1
RASGRF2	CACNA1B	0.987203
RASGRF2	CACNA1A	0.995356
SGK2	PRKACA	0.894253
TSPAN1	PRKD1	0.794744
TSPAN1	PRKCQ	0.843641
TSPAN1	PRKCE	0.963716
TSPAN1	PRKCD	0.836255
TSPAN1	PRKCA	0.985976
TSPAN1	ITGB8	0.789265
TSPAN1	ITGB7	0.72131
TSPAN1	ITGB6	0.917721
TSPAN1	ITGB5	0.935514
TSPAN1	ITGB4	0.95919
TSPAN1	ITGB3	0.792868
TSPAN1	ITGB2	0.919866
TSPAN1	ITGB1	0.808064
TSPAN1	ITGAX	0.84218
TSPAN1	ITGAV	0.706271
TSPAN1	ITGAM	0.727426
TSPAN1	ITGAL	0.909224
TSPAN1	ITGAE	0.920353
TSPAN1	ITGAD	0.593726
TSPAN1	ITGA9	0.847368
TSPAN1	ITGA8	0.799483
TSPAN1	ITGA7	0.843099
TSPAN1	ITGA6	0.900957
TSPAN1	ITGA5	0.660403
TSPAN1	ITGA4	0.813786
TSPAN1	ITGA3	0.881842
TSPAN1	ITGA2B	0.80101
TSPAN1	ITGA2	0.9185
TSPAN1	ITGA11	0.825944
TSPAN1	ITGA10	0.644713
TSPAN1	ITGA1	0.873023
EDIL3	PTK2	0.872079
EDIL3	ITGB3	0.79772
EDIL3	ITGAV	0.852581
DNAJB6	PRNP	1
INSL5	RXFP4	0.81923
INSL5	RLN1	0.497087
RLN1	RXFP2	0.761698
RLN1	PPARG	0.867047
RLN1	PAEP	0.221876
RLN1	NR3C1	0.721165
RLN1	IL6	0.613083
MRC2	PLAU	0.953883
ARHGEF17	RHOA	0.954803
SNPH	STX3	0.890645
SEMA3E	PLXND1	0.913168
SEMA3E	PIP5K1B	0.78761
ARHGEF10	RHOA	1
BRE	TNF	0.981042
H2AFY	IL8	0.758226
ADAMTS1	VCAN	0.877193
ADAMTS1	KDR	0.76798
ADAMTS1	ACAN	0.793334
NLGN3	NRXN3	0.993279
NLGN3	NRXN2	1
NLGN3	NRXN1	0.988181
NLGN2	NRXN3	0.999262
NLGN2	NRXN2	1
NLGN2	NRXN1	0.98232
FAIM3	FASLG	0.688386
FAIM3	FAS	0.860595
FAIM3	FAF1	0.909034
FAIM3	FADD	0.784384
FAIM3	CASP8	0.852119
FAF1	FAS	0.943725
FAF1	CASP8	0.899358
DCLK1	PRKACB	0.694187
DCLK1	MAPK1	0.801058
DCLK1	CAMKK1	0.873913
ATP6V0D1	WNT3A	0.942278
ATP6V0D1	LRP6	0.890348
ATP6V0D1	FZD8	0.968378
ATP6V0D1	ATP6AP2	0.784824
PGLYRP1	IL32	0.724253
PHOX2B	TLX2	0.912694
ALDH1A2	IL3	0.803826
ADAM23	ITGB3	0.808485
ADAM23	ITGA5	0.734762
ADAM19	TNFSF11	0.797848
TNFSF12	VCAM1	0.528047
TNFSF12	TRAF2	0.79842
TNFSF12	CCL5	0.537901
TNFSF12	BIRC2	0.740823
RASAL1	HRAS	0.877778
ARID1A	TAF1	0.821157
ARID1A	POLR2A	0.936868
ARID1A	NR3C1	0.985852
ARID1A	GTF3A	0.855132
ARID1A	GTF2F1	0.943591
ARID1A	GTF2E1	0.900373
ARID1A	GTF2B	0.947429
ARID1A	GTF2A1	0.937048
HMGA2	SCNN1A	0.973432
HMGA2	PIAS3	0.922324
JAG1	SMAD3	0.960122
JAG1	NOTCH4	1
JAG1	NOTCH3	0.971815
JAG1	NOTCH1	1
JAG1	FZD2	0.896335
JAG1	E2F5	0.871508
MFAP5	NOTCH1	0.980512
MFAP5	JAG1	0.670901
PTP4A2	CDKN1A	0.913386
PTP4A2	CDK2	0.933858
LHX3	FSHB	0.697448
FSHB	FSHR	0.462978
MACROD1	FZD1	1
MACROD1	CDH1	1
ITGAE	TLN1	0.876824
ITGAE	THY1	0.94328
ITGAE	PXN	0.992682
ITGAE	PTPN2	0.899827
ITGAE	PTK2	0.941248
ITGAE	PLAUR	0.874924
ITGAE	PKD1	0.987565
ITGAE	CSK	0.957929
ITGAE	CRKL	0.962069
ITGAE	CRK	0.909373
ITGAE	CD47	0.950068
ITGAE	CALR	0.95794
ITGAE	BCAR1	0.996945
ITGAE	ADAM12	0.99187
VIL1	HGF	0.714636
VIL1	CDX2	0.835598
CDX2	CTNNB1	0.877039
UCHL1	SNCA	0.838345
TNFSF4	TSLP	0.759647
TNFSF4	TNFRSF4	0.679581
TNFSF4	MAPK1	0.824952
TNFSF4	IL17A	0.448786
TNFSF4	IL10	0.655215
DNAJC7	HSP90AA1	0.900557
TRPC3	VCAM1	0.825729
ZNF148	ITGAM	0.803185
ZNF148	ALPI	0.869994
STEAP3	BNIP3L	0.900317
IGF2	S1PR1	0.589437
IGF2	IGF2R	0.907978
IGF2	ECM1	0.469831
H19	IGF2	0.927829
BTG2	PRMT1	0.801757
BTG2	HOXB9	0.86859
BTG2	GCOM1	0.782803
BTG2	FOXM1	0.717935
BTG2	CHAF1B	0.68271
BTG2	CHAF1A	0.742524
BTG2	CCND1	0.99636
HOXB9	BMI1	0.952606
TNXB	SDC4	1
TNXB	SDC3	1
TNXB	SDC2	1
TNXB	SDC1	1
TNXB	ITGB8	1
TNXB	ITGB7	1
TNXB	ITGB6	1
TNXB	ITGB5	1
TNXB	ITGB4	1
TNXB	ITGB3	1
TNXB	ITGB1	1
TNXB	ITGAV	1
TNXB	ITGA9	1
TNXB	ITGA8	1
TNXB	ITGA7	1
TNXB	ITGA6	1
TNXB	ITGA5	1
TNXB	ITGA4	1
TNXB	ITGA3	1
TNXB	ITGA2B	1
TNXB	ITGA2	1
TNXB	ITGA11	1
TNXB	ITGA10	1
TNXB	ITGA1	1
TNR	SDC4	0.881928
TNR	SDC3	0.890536
TNR	SDC2	0.974926
TNR	SDC1	0.953255
TNR	ITGB8	0.866022
TNR	ITGB7	0.863033
TNR	ITGB6	0.926766
TNR	ITGB5	0.940443
TNR	ITGB4	0.99191
TNR	ITGB3	0.898053
TNR	ITGB1	0.911368
TNR	ITGAV	0.823902
TNR	ITGA9	0.919039
TNR	ITGA8	0.949093
TNR	ITGA7	0.929632
TNR	ITGA6	0.973215
TNR	ITGA5	0.891389
TNR	ITGA4	0.934873
TNR	ITGA3	0.881426
TNR	ITGA2B	0.916484
TNR	ITGA2	0.936046
TNR	ITGA11	0.968646
TNR	ITGA10	0.730592
TNR	ITGA1	0.955865
TNFAIP6	TNFSF11	0.682415
TNFAIP6	BMP2	0.634565
THBS4	SDC4	0.782039
THBS4	SDC3	0.806112
THBS4	SDC2	0.938269
THBS4	SDC1	0.862261
THBS4	LTBP1	0.95531
THBS4	ITGB8	0.749814
THBS4	ITGB7	0.712721
THBS4	ITGB6	0.772265
THBS4	ITGB5	0.862018
THBS4	ITGB4	0.949166
THBS4	ITGB3	0.773325
THBS4	ITGB1	0.814779
THBS4	ITGAV	0.729787
THBS4	ITGA9	0.839004
THBS4	ITGA8	0.889228
THBS4	ITGA7	0.86473
THBS4	ITGA6	0.884223
THBS4	ITGA5	0.730067
THBS4	ITGA4	0.808796
THBS4	ITGA3	0.812364
THBS4	ITGA2B	0.877652
THBS4	ITGA2	0.808796
THBS4	ITGA11	0.867743
THBS4	ITGA10	0.678328
THBS4	ITGA1	0.887371
THBS4	CD47	0.78299
THBS4	CD36	0.751473
THBS2	SDC4	0.926985
THBS2	SDC3	0.92654
THBS2	SDC2	0.994018
THBS2	SDC1	0.983074
THBS2	LTBP1	0.999804
THBS2	ITGB8	0.935208
THBS2	ITGB7	0.910544
THBS2	ITGB6	0.926877
THBS2	ITGB5	0.95752
THBS2	ITGB4	0.995774
THBS2	ITGB3	0.941303
THBS2	ITGB1	0.945801
THBS2	ITGAV	0.952864
THBS2	ITGA9	0.972267
THBS2	ITGA8	0.961764
THBS2	ITGA7	0.979277
THBS2	ITGA6	0.992754
THBS2	ITGA5	0.942927
THBS2	ITGA4	0.969548
THBS2	ITGA3	0.965045
THBS2	ITGA2B	0.973341
THBS2	ITGA2	0.930743
THBS2	ITGA11	0.980907
THBS2	ITGA10	0.859112
THBS2	ITGA1	0.98539
THBS2	CD47	0.968956
THBS2	CD36	0.918746
TGFBI	TGFB1	0.890314
TGFBI	ALPP	0.861826
PALLD	VASP	0.989497
PALLD	SORBS2	1
PALLD	RDX	1
PALLD	PFN1	0.995422
PALLD	MSN	0.994563
PALLD	LASP1	1
PALLD	EZR	1
PALLD	ACTN1	1
PFN1	PIK3CG	0.754583
PFN1	LAMA1	0.803514
PFN1	FN1	0.797933
NR2F1	TNF	0.953423
NR2F1	NOS2	0.922623
NR2F1	NFKBIA	0.919882
NR2F1	MYC	0.980907
NR2F1	FAT1	1
PIAS3	STAT4	0.767825
PIAS3	STAT1	0.865804
PIAS3	SMAD3	0.953533
PIAS3	SMAD2	0.810089
PIAS3	NR3C2	0.924746
PIAS3	AR	0.863345
HDAC3	SMAD3	0.933689
HDAC3	PPARG	0.91136
HDAC3	NR3C1	0.842584
HDAC3	NCOR2	1
HDAC3	MYC	0.944911
HDAC3	MEF2C	0.77794
HDAC3	HDAC9	0.662158
HDAC3	HDAC4	1
TFAP2C	ESR1	0.980998
TBX3	CDH1	0.967099
TBX2	COL1A2	0.95086
TBX2	CDKN2A	0.885707
TBX2	CDKN1A	0.980265
FOXM1	SP1	0.842694
FOXM1	ONECUT1	0.802524
FOXM1	MYC	0.934303
FOXM1	MMP2	0.788151
FOXM1	LAMA4	0.790708
FOXM1	GAS1	0.823035
FOXM1	ESR1	0.989157
FOXM1	CCND1	0.989675
TAP2	TAPBP	1
TAC3	TACR3	0.728961
TAC3	TACR2	0.641748
TAC3	TACR1	0.840799
TACR2	GNA11	0.829428
TACR1	GNA11	0.953589
SYT4	BDNF	0.999291
ST5	MAPK1	0.965221
SRPK2	ZRANB2	0.922609
SRPK2	ZCCHC8	0.860606
SRPK2	UHMK1	0.920018
SRPK2	SOX10	0.847466
SRPK2	SMAD4	0.936659
SRPK2	SFRS2	0.85557
SRPK2	SFRS1	0.964392
SRPK2	RPS6KA2	1
SRPK2	PRKCD	0.964227
SRPK2	PRKACA	0.973697
SRPK2	NFATC4	0.954568
SRPK2	MTA1	1
SRPK2	MDM2	0.922726
SRPK2	MDFI	0.928288
SRPK2	MBNL3	0.930147
SRPK2	MAPK1	0.927008
SRPK2	HIF1A	0.891888
SRPK2	EIF4B	0.879238
SRPK2	DDX25	0.926382
SRPK2	COPS6	0.845788
SRPK2	CAMKK1	0.977753
SRPK2	BCL3	0.95423
SRPK2	ASAP3	0.967514
SRPK2	ASAP2	1
SOX5	PDGFB	1
SOX5	BMP7	1
SLC6A3	SNCA	0.997253
SIX1	SALL1	0.968396
SFRP5	WNT9B	0.777593
SFRP5	WNT9A	0.87282
SFRP5	WNT8B	0.785296
SFRP5	WNT8A	0.739914
SFRP5	WNT7B	0.863982
SFRP5	WNT7A	0.922052
SFRP5	WNT6	0.906082
SFRP5	WNT5B	0.918029
SFRP5	WNT5A	0.991284
SFRP5	WNT4	0.872664
SFRP5	WNT3A	0.937303
SFRP5	WNT3	0.925222
SFRP5	WNT2B	0.935215
SFRP5	WNT2	0.838967
SFRP5	WNT16	0.830096
SFRP5	WNT11	0.874102
SFRP5	WNT10B	0.832246
SFRP5	WNT10A	0.919114
SFRP5	WNT1	0.916049
SFRP5	FZD9	0.865769
SFRP5	FZD8	0.84641
SFRP5	FZD7	0.843143
SFRP5	FZD6	0.770318
SFRP5	FZD5	0.854324
SFRP5	FZD4	0.850124
SFRP5	FZD3	0.743887
SFRP5	FZD2	0.775281
SFRP5	FZD10	0.792661
SFRP5	FZD1	0.829189
LRP5	FZD8	1
LRP5	FZD6	1
LRP5	FZD1	1
SFRP2	WNT9B	0.878677
SFRP2	WNT9A	0.972874
SFRP2	WNT8B	0.921149
SFRP2	WNT8A	0.879417
SFRP2	WNT7B	0.980622
SFRP2	WNT7A	0.969938
SFRP2	WNT6	0.964718
SFRP2	WNT5B	0.996707
SFRP2	WNT5A	1
SFRP2	WNT4	0.947298
SFRP2	WNT3A	0.992487
SFRP2	WNT3	0.987523
SFRP2	WNT2B	0.979931
SFRP2	WNT2	0.974174
SFRP2	WNT16	0.94723
SFRP2	WNT11	0.952702
SFRP2	WNT10B	0.941644
SFRP2	WNT10A	0.946201
SFRP2	WNT1	0.963224
SFRP2	MYOD1	0.939027
SFRP2	FZD9	0.872284
SFRP2	FZD8	0.970407
SFRP2	FZD7	0.94881
SFRP2	FZD6	0.927297
SFRP2	FZD5	0.940078
SFRP2	FZD4	0.969402
SFRP2	FZD3	0.946229
SFRP2	FZD2	0.946233
SFRP2	FZD10	0.928557
SFRP2	FZD1	0.935581
CCL25	XCR1	0.611315
CCL25	CXCR6	0.574555
CCL25	CXCR5	0.833265
CCL25	CXCR4	0.759691
CCL25	CXCR3	0.5706
CCL25	CXCR2	0.451788
CCL25	CXCR1	0.665895
CCL25	CX3CR1	0.714315
CCL25	CCR9	0.541409
CCL25	CCR8	0.529097
CCL25	CCR7	0.640387
CCL25	CCR6	0.742115
CCL25	CCR5	0.612472
CCL25	CCR4	0.588411
CCL25	CCR3	0.643399
CCL25	CCR2	0.523062
CCL25	CCR10	0.511257
CCL25	CCR1	0.506213
CCL13	XCR1	0.547445
CCL13	CXCR6	0.491863
CCL13	CXCR5	0.689363
CCL13	CXCR4	0.605069
CCL13	CXCR3	0.645426
CCL13	CXCR2	0.535371
CCL13	CXCR1	0.599861
CCL13	CX3CR1	0.705915
CCL13	CCR9	0.545978
CCL13	CCR8	0.38383
CCL13	CCR7	0.61341
CCL13	CCR6	0.627462
CCL13	CCR5	0.400228
CCL13	CCR4	0.533193
CCL13	CCR3	0.509438
CCL13	CCR2	0.635261
CCL13	CCR10	0.674817
CCL13	CCR1	0.623434
CCL13	CCL2	0.785532
CCL8	XCR1	0.581128
CCL8	CXCR6	0.534983
CCL8	CXCR5	0.750281
CCL8	CXCR4	0.65311
CCL8	CXCR3	0.461719
CCL8	CXCR2	0.539727
CCL8	CXCR1	0.697784
CCL8	CX3CR1	0.684344
CCL8	CCR9	0.544042
CCL8	CCR8	0.461727
CCL8	CCR7	0.628882
CCL8	CCR6	0.703429
CCL8	CCR5	0.432988
CCL8	CCR4	0.471029
CCL8	CCR3	0.576956
CCL8	CCR2	0.458493
CCL8	CCR10	0.513231
CCL8	CCR1	0.466082
S100P	MAPK3	0.638319
S100P	DDAH2	0.983097
S100P	CACYBP	0.738762
S100A8	MMP1	0.362632
SLIT2	SDC1	0.879309
SLIT2	ROBO4	0.842149
SLIT2	ROBO2	0.870722
SLIT2	ROBO1	0.98579
SLIT2	GPC1	0.897351
SLIT2	CXCL12	0.86609
ADRB1	GNAL	0.950279
ADRB1	ARRB1	0.800647
GRK1	XCR1	0.886469
GRK1	RHO	0.84283
GRK1	PPP1R14A	0.868711
GRK1	PDE6D	0.899073
GRK1	OPN1SW	0.576706
GRK1	OPN1MW	0.601342
GRK1	OPN1LW	0.806126
GRK1	F2R	0.874937
GRK1	DES	0.862528
GRK1	CXCR6	0.772187
GRK1	CXCR5	0.911608
GRK1	CXCR4	0.899918
GRK1	CXCR3	0.683886
GRK1	CXCR2	0.786728
GRK1	CXCR1	0.859608
GRK1	CX3CR1	0.891556
GRK1	CCR9	0.881179
GRK1	CCR8	0.73641
GRK1	CCR7	0.88281
GRK1	CCR6	0.840177
GRK1	CCR5	0.734247
GRK1	CCR4	0.819349
GRK1	CCR3	0.796941
GRK1	CCR2	0.724921
GRK1	CCR10	0.733067
GRK1	CCR1	0.655354
GRK1	ADRB3	0.845948
GRK1	ADRB2	0.769459
GRK1	ADRB1	0.73916
GRK1	ADD1	0.91071
RGS4	PTAFR	0.73173
RGS4	GNAQ	0.609068
RCVRN	PDE6D	0.819464
CTNNBL1	RAC1	0.899212
ARPC2	TIAM1	0.895064
SLC18A2	VAMP2	0.745359
SLC18A2	SYT1	0.904636
SLC18A2	STXBP1	0.682522
SLC18A2	STX1A	0.736517
SLC18A2	SNAP25	0.814688
SLC18A2	SLC18A2	1
SLC18A2	RIMS1	0.935888
SLC18A2	RAB3A	0.750108
SLC18A2	CPLX1	0.936834
STX3	KCNA1	0.810997
STX3	CACNA1B	0.947297
STX3	CACNA1A	0.912381
STX1A	VAMP2	0.858533
STX1A	SYT1	0.916161
STX1A	SNAP25	0.819329
STX1A	SLC18A3	0.809447
STX1A	SLC18A2	0.736517
STX1A	SLC17A7	0.887338
STX1A	RIMS1	0.934939
STX1A	FURIN	0.913246
STX1A	CPLX1	0.972424
STX1A	CACNG8	0.91892
STX1A	CACNG7	0.79103
STX1A	CACNG6	0.776871
STX1A	CACNG3	0.75486
STX1A	CACNG2	0.799366
STX1A	CACNG1	0.82479
STX1A	CACNB4	0.911153
STX1A	CACNB2	0.952332
STX1A	CACNB1	0.918979
STX1A	CACNA2D1	0.933418
STX1A	CACNA1I	0.96906
STX1A	CACNA1H	1
STX1A	CACNA1G	0.995088
STX1A	CACNA1E	0.931778
STX1A	CACNA1D	0.951604
STX1A	CACNA1C	1
STX1A	CACNA1B	0.941971
STX1A	CACNA1A	0.944865
STX1A	ACCN2	0.880172
SLC18A3	VAMP2	0.734961
SLC18A3	SYT1	0.878583
SLC18A3	STXBP1	0.732485
SLC18A3	STX1A	0.809447
SLC18A3	SNAP25	0.820816
SLC18A3	SLC18A3	1
SLC18A3	RIMS1	0.919464
SLC18A3	RAB3A	0.782076
SLC18A3	CPLX1	0.945398
PTPRN	SPTBN2	0.947249
SIRPA	TNF	0.896572
SIRPA	SHC1	0.899154
SIRPA	PTPN11	0.739622
SIRPA	IL1RAP	0.894214
SIRPA	CD47	0.865863
PTPRZ1	PTN	0.879761
PTPRZ1	LGALS1	0.817364
PTPRZ1	ALK	0.971456
LGALS1	RET	0.833817
LGALS1	COL1A2	0.813807
RGNEF	RHOA	0.952828
PTGER3	GNAQ	0.714368
PTGER3	GNA15	0.69424
PTGER3	GNA14	0.668658
PTGER3	GNA11	0.866357
TAS2R38	SHH	0.85892
TAS2R38	CDK1	0.61415
PSD	ARF6	0.825089
PRSS3	PARD3	0.981943
PRSS3	F2RL3	0.582667
PRSS3	F2RL2	0.478935
PRSS3	F2RL1	0.772037
PRSS3	F2R	0.74425
PROP1	POU1F1	0.418101
ZBTB16	MIR146A	0.660298
ZBTB16	MAPK1	0.960006
ZBTB16	JUP	0.998253
ZBTB16	CCNA1	0.996668
WWOX	TP73	1
WWOX	TNF	0.999501
JDP2	JUN	0.954042
JDP2	FOSB	0.941584
JDP2	ATF2	0.878787
TIMP2	RECK	0.972238
TIMP2	RAP1A	0.969927
TIMP2	MMP2	0.997017
RECK	TIMP2	0.972238
RECK	PITRM1	0.883527
RECK	MMP9	0.67385
RECK	MMP2	0.772045
C7orf16	PRKG1	0.978788
PRKCH	ZAP70	0.991532
PRKCH	VCAM1	0.804921
PRKCH	TJP1	0.963668
PRKCH	TBXA2R	0.9578
PRKCH	SRC	0.982406
PRKCH	SELE	0.831405
PRKCH	RHOA	0.94792
PRKCH	PTK2B	0.984917
PRKCH	NPM1	0.956787
PRKCH	MAPK3	0.903647
PRKCH	MAPK1	0.929301
PRKCH	JAM3	0.979067
PRKCH	JAM2	0.884726
PRKCH	IGSF5	0.692366
PRKCH	ICAM1	0.880737
PRKCH	HRAS	0.972405
PRKCH	HNRNPK	0.938344
PRKCH	F11R	0.933788
PRKCH	CTTN	1
PRKCH	CRK	0.911147
PRKCH	CABIN1	0.940247
PRKCH	BCAR1	0.996317
PRKCH	ACTG1	0.923219
PRKCH	ACTB	0.950809
CACNG4	RASGRF2	0.928705
CACNG4	RASGRF1	0.986727
PKIA	PRKACA	0.723316
NEK6	HSF1	0.928053
NEK6	HCLS1	0.815668
NEK6	FABP4	0.648805
STK24	TSN	0.972632
STK24	TFAM	0.945792
STK24	TDRD1	0.975485
STK24	NEK6	0.991827
STK24	MDFI	0.993928
STK24	KLHL25	0.999929
STK24	KAT5	0.989422
STK24	JAK2	0.965561
STK24	HNRNPH3	0.980224
STK24	HLCS	0.994024
STK24	EIF4H	0.996154
STK24	CTTN	1
STK24	CSDE1	0.990004
STK24	ASAP3	0.994712
SLC17A7	VAMP2	0.829015
SLC17A7	SYT1	0.9402
SLC17A7	STXBP1	0.860214
SLC17A7	STX1A	0.887338
SLC17A7	SNAP25	0.918672
SLC17A7	SLC17A7	1
SLC17A7	RIMS1	0.976729
SLC17A7	RAB3A	0.914205
SLC17A7	CPLX1	0.991997
CPLX1	VAMP2	0.926109
CPLX1	STX3	0.94486
CPLX1	STX1A	0.972424
CPLX1	SNAP25	0.973958
CPLX1	SLC18A3	0.945398
CPLX1	SLC17A7	0.991997
CPLX1	RIMS1	0.999815
CPLX1	RAB3A	0.970026
UNC13B	VAMP2	0.921751
UNC13B	SYT1	0.803341
UNC13B	SNAP25	0.776329
UNC13B	SLC17A7	0.748478
UNC13B	RIMS1	0.85425
UNC13B	CPLX1	0.905058
RAB3A	VAMP2	0.871177
RAB3A	SYT1	0.896631
RAB3A	SNAP25	0.8497
RAB3A	SLC18A3	0.782076
RAB3A	SLC18A2	0.750108
RAB3A	SLC17A7	0.914205
RAB3A	RIMS1	0.921341
RAB3A	CPLX1	0.970026
VAMP2	VAMP2	1
VAMP2	SYT5	0.776993
VAMP2	SYT1	0.755078
VAMP2	STXBP1	0.604816
VAMP2	STX1A	0.858533
VAMP2	SNAP25	0.775755
VAMP2	SLC18A3	0.734961
VAMP2	SLC18A2	0.745359
VAMP2	SLC17A7	0.829015
VAMP2	RIMS1	0.88888
VAMP2	RAB3A	0.871177
VAMP2	INS	0.692922
VAMP2	CPLX1	0.926109
RAB3GAP2	VAMP2	0.872171
RAB3GAP2	SNAP25	0.804156
PRG2	TP53	0.707264
PPP2R2C	PRKCZ	1
PPP2R2C	PRKCI	0.900871
PPP2R2B	YWHAZ	0.980575
PPP2R2B	YWHAQ	0.95651
PPP2R2B	YWHAH	0.893526
PPP2R2B	YWHAG	0.994439
PPP2R2B	YWHAE	0.939217
PPP2R2B	YWHAB	0.935282
PPP2R2B	SFN	0.948371
PPP2R2B	RAF1	0.939466
PPP2R2B	PRKCZ	1
PPP2R2B	PRKCI	0.910887
PPP2R2B	MAP2K2	0.965725
PPP2R2B	MAP2K1	0.963694
PPP2R2B	KSR1	0.997284
PPP2R2B	CHEK1	0.916795
PPP2R2B	BRAF	0.95793
IGSF5	MPDZ	0.325862
IGSF5	JAM3	0.651247
IGSF5	JAM2	0.530117
IGSF5	F11R	0.485805
PPP2R5E	AXIN2	0.954459
PPP2R5B	PPP2R5C	0.965979
PPP2R5B	AXIN2	0.910816
PPP2R5A	PPP2R5C	0.987687
PPP2R5A	MYC	0.969559
PPP2R5A	AXIN2	0.957815
PPP1R3C	PHKG2	0.760598
PPP1R3C	PHKG1	0.839097
PPP1R3C	PHKB	0.770744
PPP1R3C	PHKA2	0.794227
PPP1R3C	PHKA1	0.73559
PPP1R3C	GYS2	0.72038
PPP1R3C	GYS1	0.875812
PPP1R3C	CALML6	0.700093
PPP1R3C	CALML5	0.723972
PPP1R3C	CALML3	0.695721
PPP1R3C	CALM3	0.881808
PPP1R3C	CALM2	0.86636
PPP1R3C	CALM1	0.853387
ADD1	ID3	0.946704
ADD1	ID2	0.925071
PPIB	SDC1	0.94134
PPIB	MAPK1	0.83834
PPIB	BSG	0.886109
POU4F2	CDK4	0.804639
POU4F2	CCND1	0.998364
POU4F2	BAX	0.600033
POU4F1	PMAIP1	0.779238
POU4F1	CDKN1A	0.847048
POU4F1	BCL2	0.966462
POU4F1	BAX	0.691525
PMAIP1	HIVEP2	0.858626
PMAIP1	BAX	0.694253
POU3F2	MITF	0.954941
PRRX1	TNC	0.870727
PMP2	GSK3A	0.60554
PMP2	GNAQ	0.622075
PNOC	OPRL1	0.828264
PNOC	NPPA	0.691041
TTF1	SFTPB	0.53775
PEG3	TRAF2	0.906957
SERPINF1	PPARG	0.838804
SERPINF1	FGF2	0.69715
SERPINF1	CRP	0.728706
PDYN	OPRK1	0.765621
ENPP2	PLAU	0.76574
PDGFC	SOS1	0.832578
PDGFC	SHC3	0.762612
PDGFC	SHC2	0.980475
PDGFC	SHC1	0.873358
PDGFC	RBM39	0.808371
PDGFC	PLCG1	0.834155
PDGFC	PIK3R1	0.909982
PDGFC	PIK3CA	0.809338
PDGFC	PDGFRB	0.84182
PDGFC	PDGFRA	0.93296
PDGFC	MET	0.86236
PDGFC	KDR	0.795067
PDGFC	JAK1	0.892798
PDGFC	IGF1R	1
PDGFC	GRB2	0.938334
PDGFC	FLT4	0.987933
PDGFC	FLT1	0.900499
PDGFC	FGFR2	0.998047
PDGFC	FGFR1	0.922729
PDGFC	ERBB2	0.958978
PDGFC	EGFR	0.97153
PDE4C	CAMP	0.843533
PCMT1	MED1	0.812889
PBX1	STMN1	1
PBX1	PRL	0.996307
PBX1	NANOG	0.991561
PBX1	BMI1	1
NANOG	STAT3	0.800756
BMI1	CDKN2A	0.676027
PRIM1	PRIM2	0.658825
POLE2	RFC3	0.798857
POLE2	RFC1	0.917306
POLE	RFC3	0.960473
POLE	RFC1	0.968543
POLA2	PRIM2	0.869262
PAEP	PTPRC	0.493355
NTSR1	GNAQ	0.817996
NTSR1	GNA15	0.744528
NTSR1	GNA14	0.731713
NTSR1	GNA11	0.892662
DYNLL1	YWHAG	0.971559
DYNLL1	YWHAE	0.928123
DYNLL1	TUBG1	0.913625
DYNLL1	TUBB4	0.934147
DYNLL1	TUBB	1
DYNLL1	TUBA4A	0.841557
DYNLL1	TUBA1A	0.938202
DYNLL1	TSGA14	0.946742
DYNLL1	SFI1	0.951183
DYNLL1	SDCCAG8	0.998191
DYNLL1	RAC1	0.958544
DYNLL1	PRKAR2B	0.895334
DYNLL1	PRKACA	0.977354
DYNLL1	PPP2R1A	0.938827
DYNLL1	PLK4	0.909759
DYNLL1	PLK1	0.89442
DYNLL1	PCNT	1
DYNLL1	PCM1	0.932925
DYNLL1	PAFAH1B1	0.952026
DYNLL1	ODF2	0.941837
DYNLL1	NINL	0.793236
DYNLL1	NEK2	0.964396
DYNLL1	NEDD1	0.877603
DYNLL1	NDE1	0.972301
DYNLL1	MAPRE1	0.903289
DYNLL1	HSP90AA1	0.919931
DYNLL1	HAUS2	0.811144
DYNLL1	FGFR1OP	0.943904
DYNLL1	DYNC1I2	0.922812
DYNLL1	DYNC1H1	1
DYNLL1	DCTN3	0.793601
DYNLL1	DCTN2	0.903253
DYNLL1	DCTN1	0.901042
DYNLL1	CSNK1E	0.950824
DYNLL1	CSNK1D	0.985946
DYNLL1	CLASP1	0.990229
DYNLL1	CKAP5	0.938363
DYNLL1	CETN2	0.908017
DYNLL1	CEP78	0.846889
DYNLL1	CEP76	0.882868
DYNLL1	CEP72	0.990073
DYNLL1	CEP70	0.894212
DYNLL1	CEP63	0.94935
DYNLL1	CEP57	0.921537
DYNLL1	CEP250	0.95659
DYNLL1	CEP164	0.952519
DYNLL1	CEP152	0.896163
DYNLL1	CEP135	0.934832
DYNLL1	CEP110	0.593824
DYNLL1	CENPJ	0.957554
DYNLL1	CDK5RAP2	0.840121
DYNLL1	CDK1	0.935485
DYNLL1	BCL2L11	0.951135
DYNLL1	AZI1	0.992345
DYNLL1	ALMS1	0.942234
DYNLL1	AKAP9	0.919406
DYNLL1	ACTR1A	0.827122
TSGA14	YWHAG	0.932373
TSGA14	TUBB	1
TSGA14	SFI1	0.941116
TSGA14	PRKAR2B	0.875698
TSGA14	NEDD1	0.847986
TSGA14	NDE1	0.93454
TSGA14	MAPRE1	0.872694
TSGA14	DCTN2	0.874802
TSGA14	DCTN1	0.83304
TSGA14	CEP76	0.868716
TSGA14	CEP72	0.981219
ODF2	YWHAG	0.958061
ODF2	TUBB	0.999891
ODF2	SFI1	0.906881
ODF2	PRKAR2B	0.81785
ODF2	NEDD1	0.805091
ODF2	NDE1	0.951121
ODF2	MAPRE1	0.848145
ODF2	DCTN2	0.84189
ODF2	DCTN1	0.82189
ODF2	CEP76	0.821599
ODF2	CEP72	0.966499
NINL	YWHAG	0.845474
NINL	TUBB	1
NINL	SFI1	0.691092
NINL	PRKAR2B	0.755689
NINL	NEDD1	0.776862
NINL	NDE1	0.824277
NINL	MAPRE1	0.685474
NINL	DCTN2	0.676365
NINL	DCTN1	0.766001
NINL	CEP76	0.621109
NINL	CEP72	0.951967
NEK2	YWHAG	0.982278
NEK2	TUBB	1
NEK2	SMPX	0.662897
NEK2	SFI1	0.924509
NEK2	SERBP1	0.866937
NEK2	SAFB2	0.883061
NEK2	RPS6KA2	1
NEK2	PRKAR2B	0.851967
NEK2	PPP1R13L	0.883145
NEK2	NEK11	0.927122
NEK2	NEDD1	0.82298
NEK2	NDE1	0.927044
NEK2	MAPRE1	0.818156
NEK2	HCLS1	0.680602
NEK2	ETS1	0.962258
NEK2	DCTN2	0.907063
NEK2	DCTN1	0.768342
NEK2	CEP76	0.742233
NEK2	CEP72	0.972676
CSNK1E	YWHAG	0.929323
CSNK1E	WWTR1	0.965971
CSNK1E	TUBB	1
CSNK1E	TCF7L2	1
CSNK1E	SFI1	0.89005
CSNK1E	PRKAR2B	0.918878
CSNK1E	PPP2R5C	0.989517
CSNK1E	PPP1R13L	0.954109
CSNK1E	NEUROD1	0.843778
CSNK1E	NEDD1	0.912715
CSNK1E	NDE1	0.937906
CSNK1E	MAPRE1	0.877937
CSNK1E	HCLS1	0.797624
CSNK1E	GLI3	1
CSNK1E	GLI2	1
CSNK1E	FOXO1	0.939287
CSNK1E	FAM110A	0.957444
CSNK1E	EIF4H	0.946595
CSNK1E	DCTN2	0.900831
CSNK1E	DCTN1	0.882039
CSNK1E	CTNNB1	0.910574
CSNK1E	CEP76	0.802694
CSNK1E	CEP72	0.980705
CSNK1E	AXIN2	0.960007
CSNK1E	ANKRD6	0.858665
CSNK1D	YWHAG	0.997281
CSNK1D	TUBB	1
CSNK1D	SFI1	0.983401
CSNK1D	PRKAR2B	0.94119
CSNK1D	PPP1R13L	0.975983
CSNK1D	NEDD1	0.946646
CSNK1D	NDE1	0.992782
CSNK1D	MAPRE1	0.945523
CSNK1D	GLI3	1
CSNK1D	GLI2	1
CSNK1D	GJA1	0.926846
CSNK1D	FOXO1	0.983669
CSNK1D	DCTN2	0.979748
CSNK1D	DCTN1	0.95934
CSNK1D	CTNNB1	0.983949
CSNK1D	CEP76	0.891709
CSNK1D	CEP72	1
SDCCAG8	YWHAG	1
SDCCAG8	SFI1	0.991159
SDCCAG8	PRKAR2B	0.987086
SDCCAG8	NEDD1	0.984762
SDCCAG8	NDE1	0.998706
SDCCAG8	MAPRE1	0.991523
SDCCAG8	DCTN2	0.986422
SDCCAG8	DCTN1	0.99587
SDCCAG8	CEP72	1
PCNT	YWHAG	1
PCNT	SFI1	0.99964
PCNT	PRKAR2B	0.99965
PCNT	NEDD1	0.994545
PCNT	NDE1	1
PCNT	MAPRE1	0.996704
PCNT	DCTN2	0.996086
PCNT	DCTN1	0.999411
PCNT	CEP72	1
PCM1	YWHAG	0.927347
PCM1	SFI1	0.898546
PCM1	PRKAR2B	0.812174
PCM1	NEDD1	0.802409
PCM1	NDE1	0.93104
PCM1	MAPRE1	0.848282
PCM1	DCTN2	0.872153
PCM1	DCTN1	0.788553
PCM1	CEP72	0.977588
HSP90AA1	YWHAG	0.923315
HSP90AA1	SRC	0.922365
HSP90AA1	SGK1	0.963395
HSP90AA1	SFI1	0.888783
HSP90AA1	PRKAR2B	0.819904
HSP90AA1	NOS3	0.901218
HSP90AA1	NEDD1	0.808349
HSP90AA1	NDE1	0.896621
HSP90AA1	MTOR	0.91677
HSP90AA1	MOS	0.595634
HSP90AA1	MAPRE1	0.794323
HSP90AA1	KDR	0.726047
HSP90AA1	DCTN2	0.862477
HSP90AA1	DCTN1	0.817817
HSP90AA1	CEP72	0.961499
HSP90AA1	AR	0.893968
DYNC1I2	YWHAG	0.933378
DYNC1I2	SFI1	0.920341
DYNC1I2	PRKAR2B	0.80523
DYNC1I2	NEDD1	0.852077
DYNC1I2	NDE1	0.864375
DYNC1I2	MAPRE1	0.780099
DYNC1I2	DCTN2	0.780443
DYNC1I2	DCTN1	0.745097
DYNC1I2	CEP72	0.95859
TUBG1	SFI1	0.940674
TUBG1	PRKAR2B	0.560368
TUBG1	NEDD1	0.798459
TUBG1	MAPRE1	0.473149
TUBB4	SFI1	0.900308
TUBB4	PLCB1	0.751646
TUBB4	MAPRE1	0.830946
TUBB4	KCNJ3	0.866888
TUBB4	GJA1	0.817234
PLK4	SFI1	0.880255
PLK4	PRKAR2B	0.75623
PLK4	NEDD1	0.871803
PLK4	NDE1	0.891579
PLK4	MAPRE1	0.834097
PLK4	DCTN1	0.814425
FGFR1OP	YWHAG	0.957198
FGFR1OP	SFI1	0.931817
FGFR1OP	PRKAR2B	0.822225
FGFR1OP	NEDD1	0.790111
FGFR1OP	NDE1	0.919593
FGFR1OP	MAPRE1	0.796147
FGFR1OP	DCTN1	0.824951
DYNC1H1	TUBB	1
DYNC1H1	SFI1	1
DYNC1H1	MAPRE1	1
DCTN3	YWHAG	0.839713
DCTN3	SFI1	0.81083
DCTN3	PRKAR2B	0.672426
DCTN3	NEDD1	0.725953
DCTN3	NDE1	0.771477
DCTN3	MAPRE1	0.795703
DCTN3	DCTN1	0.713552
CLASP1	YWHAG	0.998426
CLASP1	SFI1	0.984429
CLASP1	PRKAR2B	0.967251
CLASP1	NEDD1	0.961798
CLASP1	NDE1	0.99547
CLASP1	MAPRE1	0.972949
CLASP1	DCTN1	0.983003
CKAP5	MAPRE1	0.871903
CETN2	SFI1	0.870948
CETN2	MAPRE1	0.473337
CEP78	YWHAG	0.79917
CEP78	SFI1	0.811711
CEP78	PRKAR2B	0.669012
CEP78	NEDD1	0.78926
CEP78	NDE1	0.849246
CEP78	MAPRE1	0.627368
CEP78	DCTN1	0.803436
CEP70	SFI1	0.868101
CEP70	MAPRE1	0.887506
CEP63	YWHAG	0.933081
CEP63	SFI1	0.917421
CEP63	PRKAR2B	0.854716
CEP63	NEDD1	0.866441
CEP63	NDE1	0.947878
CEP63	MAPRE1	0.890167
CEP63	DCTN2	0.901503
CEP63	DCTN1	0.886979
CEP63	CEP72	0.983976
CEP57	YWHAG	0.941373
CEP57	SFI1	0.933208
CEP57	PRKAR2B	0.825606
CEP57	NEDD1	0.853106
CEP57	NDE1	0.937495
CEP57	MAPRE1	0.813392
CEP57	DCTN2	0.868553
CEP57	DCTN1	0.830409
CEP57	CEP72	0.961752
CEP76	YWHAG	0.883958
CEP76	TUBG1	0.863936
CEP76	TUBB4	0.698762
CEP76	TUBB	0.997372
CEP76	TUBA1A	0.606375
CEP76	SFI1	0.842307
CEP76	SDCCAG8	0.974966
CEP76	PRKAR2B	0.749004
CEP76	PPP2R1A	0.733792
CEP76	PLK4	0.843666
CEP76	PCNT	0.992149
CEP76	PCM1	0.789417
CEP76	NEDD1	0.849837
CEP76	NDE1	0.884257
CEP76	MAPRE1	0.709435
CEP76	HSP90AA1	0.814117
CEP76	HAUS2	0.62767
CEP76	FGFR1OP	0.689379
CEP76	DYNC1I2	0.812167
CEP76	DYNC1H1	0.999249
CEP76	DCTN3	0.502064
CEP76	DCTN2	0.699956
CEP76	DCTN1	0.773701
CEP76	CLASP1	0.909539
CEP76	CKAP5	0.809383
CEP76	CETN2	0.806648
CEP76	CEP78	0.749772
CEP76	CEP72	0.895337
CEP76	CEP70	0.710787
CEP76	CEP63	0.875128
CEP76	CEP57	0.858495
CEP76	CEP250	0.83956
CEP76	CEP164	0.795266
CEP76	CEP135	0.861087
CEP76	CEP110	0.39287
CEP76	CENPJ	0.753667
CEP76	CDK5RAP2	0.691612
CEP76	AZI1	0.889342
CEP76	ALMS1	0.850237
CEP76	AKAP9	0.835158
CEP76	ACTR1A	0.761897
CEP152	YWHAG	0.924467
CEP152	TUBB	1
CEP152	SFI1	0.87085
CEP152	PRKAR2B	0.821636
CEP152	NEDD1	0.851355
CEP152	NDE1	0.900443
CEP152	MAPRE1	0.824637
CEP152	DCTN2	0.825926
CEP152	DCTN1	0.848529
CEP152	CEP76	0.865103
CEP152	CEP72	0.976512
CEP135	SFI1	0.952461
CEP135	PRKAR2B	0.782496
CEP135	NEDD1	0.856476
CEP135	MAPRE1	0.834803
CEP110	SFI1	0.507288
CEP110	PRKAR2B	0.597916
CEP110	NEDD1	0.546476
CEP110	NDE1	0.61815
CEP110	MAPRE1	0.55739
CEP110	DCTN1	0.744547
CENPJ	YWHAG	0.97161
CENPJ	SFI1	0.923444
CENPJ	PRKAR2B	0.912968
CENPJ	NEDD1	0.909409
CENPJ	NDE1	0.964933
CENPJ	MAPRE1	0.91887
CENPJ	DCTN2	0.883891
CENPJ	DCTN1	0.888018
CENPJ	CEP72	0.986246
DCTN2	YWHAG	0.94853
DCTN2	TUBG1	0.695818
DCTN2	TUBB4	0.847199
DCTN2	TUBA1A	0.917366
DCTN2	SPAG9	0.893272
DCTN2	SFI1	0.920926
DCTN2	PRKAR2B	0.849034
DCTN2	PLK4	0.780724
DCTN2	NEDD1	0.851831
DCTN2	NDE1	0.946139
DCTN2	MAPRE1	0.82278
DCTN2	KLC1	0.934051
DCTN2	HAUS2	0.710017
DCTN2	FGFR1OP	0.876738
DCTN2	DYNC1H1	1
DCTN2	DCTN3	0.792051
DCTN2	DCTN1	0.875105
DCTN2	CLASP1	0.97872
DCTN2	CKAP5	0.874092
DCTN2	CETN2	0.659024
DCTN2	CEP78	0.725441
DCTN2	CEP72	0.962003
DCTN2	CEP70	0.83307
DCTN2	CEP250	0.879132
DCTN2	CEP164	0.876226
DCTN2	CEP135	0.895561
DCTN2	CEP110	0.690012
DCTN2	AZI1	0.966641
DCTN2	ALMS1	0.842244
DCTN2	AKAP9	0.826781
DCTN2	ACTR1A	0.772487
CEP72	YWHAG	0.998202
CEP72	TUBG1	0.787121
CEP72	TUBB4	0.985957
CEP72	TUBA1A	0.983084
CEP72	SFI1	0.974869
CEP72	PRKAR2B	0.965131
CEP72	PLK4	0.96174
CEP72	NEDD1	0.967427
CEP72	NDE1	0.997046
CEP72	MAPRE1	0.971723
CEP72	HAUS2	0.957652
CEP72	FGFR1OP	0.970027
CEP72	DYNC1H1	1
CEP72	DCTN3	0.94119
CEP72	DCTN1	0.984269
CEP72	CLASP1	1
CEP72	CKAP5	0.991698
CEP72	CETN2	0.773357
CEP72	CEP78	0.923896
CEP72	CEP70	0.971869
CEP72	CEP250	0.98032
CEP72	CEP164	0.988095
CEP72	CEP135	0.970667
CEP72	CEP110	0.892935
CEP72	AZI1	1
CEP72	ALMS1	0.968525
CEP72	AKAP9	0.964312
CEP72	ACTR1A	0.906501
CDK5RAP2	YWHAG	0.885783
CDK5RAP2	TUBB	0.999562
CDK5RAP2	SFI1	0.829204
CDK5RAP2	PRKAR2B	0.696527
CDK5RAP2	NEDD1	0.737296
CDK5RAP2	NDE1	0.870165
CDK5RAP2	MAPRE1	0.7823
CDK5RAP2	DCTN2	0.764539
CDK5RAP2	DCTN1	0.769017
CDK5RAP2	CEP72	0.936356
AZI1	SFI1	0.977502
AZI1	MAPRE1	0.975175
ALMS1	YWHAG	0.949406
ALMS1	SFI1	0.91612
ALMS1	PRKAR2B	0.823182
ALMS1	NEDD1	0.864895
ALMS1	NDE1	0.953909
ALMS1	MAPRE1	0.81967
ALMS1	DCTN1	0.795671
NDE1	TUBG1	0.906865
NDE1	TUBB4	0.917022
NDE1	TUBA1A	0.963707
NDE1	SFI1	0.957195
NDE1	PRKAR2B	0.901478
NDE1	NEDD1	0.901341
NDE1	MAPRE1	0.943252
NDE1	HAUS2	0.855718
NDE1	DYNC1H1	1
NDE1	DCTN1	0.906871
NDE1	CKAP5	0.971136
NDE1	CETN2	0.845588
NDE1	CEP70	0.898705
NDE1	CEP250	0.967612
NDE1	CEP164	0.936878
NDE1	CEP135	0.948239
NDE1	AZI1	0.987412
NDE1	ACTR1A	0.859933
AKAP9	YWHAG	0.953192
AKAP9	SFI1	0.886352
AKAP9	PRKCE	0.957948
AKAP9	PRKAR2B	0.781021
AKAP9	PPP1CC	0.884857
AKAP9	NEDD1	0.832792
AKAP9	NDE1	0.894239
AKAP9	MAPRE1	0.825154
AKAP9	GRIN2A	0.966315
AKAP9	DCTN1	0.836298
SFI1	MAPRE1	0.882931
SFI1	HAUS2	0.77229
SFI1	CKAP5	0.913752
NEDD1	TUBB4	0.827596
NEDD1	SFI1	0.820132
NEDD1	MAPRE1	0.851329
NEDD1	HAUS2	0.675652
NEDD1	DYNC1H1	1
NEDD1	CKAP5	0.898363
NEDD1	CETN2	0.76014
NEDD1	CEP70	0.820362
NEDD1	CEP250	0.817376
NEDD1	AZI1	0.963799
MAPRE1	TERF1	0.817103
MAPRE1	HAUS2	0.736787
MAPRE1	GH1	0.574315
ACTR1A	SFI1	0.844663
ACTR1A	PRKAR2B	0.737553
ACTR1A	NEDD1	0.794369
ACTR1A	MAPRE1	0.763381
PDE2A	CAMP	0.902895
FSTL1	NOS3	0.885714
NKX2-2	INS	0.756613
NID1	PTPRF	0.999689
TRAF5	CD40	0.719912
GPHB5	TSHR	0.847809
NFIX	POLR3H	0.983166
NFIX	POLR3F	0.95992
NFIX	POLR3E	1
NFIX	POLR3D	0.999835
NFIX	POLR3B	0.998693
NFIX	POLR3A	0.98844
NFIX	POLR2L	0.943894
NFIX	POLR2K	0.984955
NFIX	POLR2H	0.991064
NFIX	POLR2F	0.986312
NFIX	POLR2E	0.99896
NFIX	LZTS1	0.998479
NFIL3	PTH	0.509982
NFIC	POLR3H	0.954822
NFIC	POLR3F	0.940569
NFIC	POLR3E	0.999381
NFIC	POLR3D	0.992502
NFIC	POLR3B	0.996556
NFIC	POLR3A	0.985853
NFIC	POLR2L	0.936989
NFIC	POLR2K	0.974872
NFIC	POLR2H	0.974167
NFIC	POLR2F	0.966274
NFIC	POLR2E	0.993255
NFIC	LZTS1	0.993082
NFIC	CCND1	1
NFIC	C4BPB	0.951484
NFIB	POLR3H	0.708528
NFIB	POLR3F	0.735631
NFIB	POLR3E	0.806534
NFIB	POLR3D	0.853839
NFIB	POLR3B	0.805476
NFIB	POLR3A	0.857522
NFIB	POLR2L	0.526773
NFIB	POLR2K	0.689087
NFIB	POLR2H	0.818868
NFIB	POLR2F	0.77535
NFIB	POLR2E	0.889959
NFIB	LZTS1	0.784664
NFIB	CCND2	0.996524
NFIB	CCND1	0.994011
NFIB	C4BPB	0.637558
POLR3D	LZTS1	0.86483
POLR3B	LZTS1	0.771883
POLR3A	LZTS1	0.749988
POLR2L	LZTS1	0.635323
POLR2L	GTF2F2	0.67604
POLR2K	LZTS1	0.697662
POLR2K	GTF2F2	0.797942
POLR2H	LZTS1	0.732824
POLR2H	GTF2F2	0.806893
POLR2F	LZTS1	0.65042
POLR2F	GTF2F2	0.770327
POLR2E	LZTS1	0.822946
POLR2E	GTF2F2	0.875879
NFIA	POLR3H	0.94919
NFIA	POLR3F	0.94047
NFIA	POLR3E	0.99704
NFIA	POLR3D	0.983378
NFIA	POLR3B	0.987811
NFIA	POLR3A	0.970517
NFIA	POLR2L	0.808892
NFIA	POLR2K	0.96151
NFIA	POLR2H	0.957845
NFIA	POLR2F	0.949718
NFIA	POLR2E	0.983492
NFIA	LZTS1	0.994885
NFIA	CCND1	1
NFIA	C4BPB	0.926118
TNC	SRC	0.809354
TNC	SDC4	0.76847
TNC	SDC3	0.780512
TNC	SDC2	0.828588
TNC	SDC1	0.774717
TNC	ITGB8	0.673949
TNC	ITGB7	0.674941
TNC	ITGB6	0.55441
TNC	ITGB5	0.781022
TNC	ITGB4	0.88188
TNC	ITGB3	0.690422
TNC	ITGB1	0.693053
TNC	ITGAV	0.588374
TNC	ITGA9	0.77793
TNC	ITGA8	0.75062
TNC	ITGA7	0.746364
TNC	ITGA6	0.811736
TNC	ITGA5	0.689288
TNC	ITGA4	0.771387
TNC	ITGA3	0.71334
TNC	ITGA2B	0.748088
TNC	ITGA2	0.659299
TNC	ITGA11	0.847699
TNC	ITGA10	0.526053
TNC	ITGA1	0.832359
TNC	FN1	0.78231
TNC	FGF2	0.794621
TNC	EGFR	0.938569
TNC	EDNRA	0.638652
NEK3	ZYX	0.888515
NEK3	ZNF81	0.664405
NEK3	ZNF765	0.842552
NEK3	ZNF213	0.910332
NEK3	YWHAZ	0.927433
NEK3	SMPX	0.709661
NEK3	SMARCAL1	0.848137
NEK3	SMARCAD1	0.848171
NEK3	RNASEH2C	0.728884
NEK3	PSMA8	0.679637
NEK3	PRDM10	0.809194
NEK3	NUP35	0.710718
NEK3	NFATC4	0.950307
NEK3	MTA1	0.981962
NEK3	METTL3	0.768061
NEK3	MDM2	0.856539
NEK3	LUZP1	0.888973
NEK3	KAT5	0.838136
NEK3	HSPB1	0.887296
[truncated: 26,934 more rows]
