# Supplementary material for: Research on the pathological mechanism of rectal adenocarcinoma based on DNA methylation
Source: Medicine (Baltimore). 2023 Jan 27;102(4):e32763. doi: 10.1097/MD.0000000000032763 (PMC9876001; doi:10.1097/MD.0000000000032763)
Supplement: Supplementary file 4 [file medi-102-e32763-s004.xlsx]

## Sheet: GO m1
ID	Description	GeneRatio	BgRatio	pvalue	p.adjust	qvalue	geneID	Count
GO:0043062	extracellular structure organization	86/259	387/17913	2.3082e-79	3.9866e-76	2.83586e-76	DNAJB6/ITGAE/TNXB/TNR/TNC/ICAM4/IBSP/MADCAM1/ADAM12/ITGAL/THBS1/CD47/COL11A2/COL11A1/COL6A3/COL6A2/COL6A1/COL5A2/COL5A1/COL4A2/COL4A1/SDC4/VWF/LAMA5/LAMA3/LAMB2/LAMB1/CD44/LAMC2/ITGAV/ITGA9/ITGA7/ITGA6/ITGA5/ITGA3/ITGA2B/ITGA2/ITGB8/ITGB7/ITGB5/ITGB4/ITGB3/ITGB1/ITGA1/CAPN2/COL1A1/CAPNS1/COL3A1/LAMC3/LAMC1/LAMB3/LAMA4/LAMA2/CAPN1/ITGA10/ITGB2/ICAM1/JAM3/JAM2/F11R/DAG1/AGRN/COL5A3/ITGAX/COMP/COL1A…	86
GO:0030198	extracellular matrix organization	82/259	334/17913	2.56455e-79	3.9866e-76	2.83586e-76	DNAJB6/ITGAE/TNXB/TNR/TNC/ICAM4/IBSP/MADCAM1/ADAM12/ITGAL/THBS1/CD47/COL11A2/COL11A1/COL6A3/COL6A2/COL6A1/COL5A2/COL5A1/COL4A2/COL4A1/VWF/LAMA5/LAMA3/LAMB2/LAMB1/CD44/LAMC2/ITGAV/ITGA9/ITGA7/ITGA6/ITGA5/ITGA3/ITGA2B/ITGA2/ITGB8/ITGB7/ITGB5/ITGB4/ITGB3/ITGB1/ITGA1/CAPN2/COL1A1/CAPNS1/COL3A1/LAMC3/LAMC1/LAMB3/LAMA4/LAMA2/CAPN1/ITGA10/ITGB2/ICAM1/JAM3/JAM2/F11R/DAG1/AGRN/COL5A3/ITGAX/COMP/COL1A2/ICA…	82
GO:0031589	cell-substrate adhesion	63/259	322/17913	1.59877e-53	1.65686e-50	1.1786e-50	TNN/FERMT2/EDIL3/SEMA3E/SORBS3/MADCAM1/THY1/ITGAL/ADAMTS13/THBS1/SDC4/VWF/CALR/LAMA5/LAMB1/CD44/ITGAV/ITGA7/ITGA6/ITGA5/ITGA3/ITGA2B/ITGA2/ITGB7/ITGB5/ITGB4/ITGB3/ITGB1/ITGA1/ZYX/FLNA/COL1A1/COL3A1/CRKL/LAMC1/RHOA/ITGA10/ITGB2/PARVA/JAM3/DAG1/CTTN/VCL/ACTN3/ACTN1/COL5A3/THBS3/PRKCE/FBLN1/ITGA8/ITGA4/VCAM1/PDPN/PXN/FN1/ACTN4/ACTN2/PIP5K1A/VTN/ITGA11/PARVG/NPNT/PKD1	63
GO:0007229	integrin-mediated signaling pathway	34/259	94/17913	6.29624e-39	3.915e-36	2.78493e-36	FERMT2/ITGAE/MADCAM1/THY1/ITGAL/ADAMTS13/CD47/LAMA5/ITGAV/ITGA9/ITGA7/ITGA6/ITGA5/ITGA3/ITGA2B/ITGA2/ITGB7/ITGB5/ITGB3/ITGB1/ITGA1/ZYX/FLNA/COL3A1/ITGA10/ITGB2/TLN1/ITGAX/PRKD1/ITGAM/ITGA8/ITGA4/ITGA11/ITGAD	34
GO:0050900	leukocyte migration	42/259	467/17913	1.35522e-21	5.26674e-19	3.74648e-19	THBS4/SLIT2/MADCAM1/THY1/ITGAL/THBS1/CD47/SDC4/CALR/CD44/ITGAV/ITGA9/ITGA6/ITGA5/ITGA3/ITGA2B/ITGA2/MSN/ITGB7/ITGB3/ITGB1/ITGA1/COL1A1/CRKL/RHOA/ITGB2/ICAM1/JAM3/JAM2/F11R/ITGAX/COL1A2/ITGAM/SDC3/SDC1/ITGA4/VCAM1/CD9/FN1/PIP5K1C/GP6/SELE	42
GO:0030168	platelet activation	26/259	152/17913	1.12761e-20	3.89526e-18	2.77088e-18	TRPC3/PRKCH/GP1BA/F8/ADAMTS13/VWF/ITGA2B/PRKCA/ITGB3/FLNA/COL1A1/GP5/COL3A1/PRKCG/VCL/TLN1/COMP/PRKCB/COL1A2/PRKCE/PDPN/CD9/GP6/GP9/DGKG/GP1BB	26
GO:0007599	hemostasis	35/259	336/17913	3.73015e-20	9.66419e-18	6.8746e-18	TRPC3/PRKCH/PLAUR/GP1BA/F8/ADAMTS13/THBS1/VWF/PLAT/ITGA2B/ITGA2/PRKCA/ITGB3/FLNA/COL1A1/GP5/COL3A1/PRKCG/VCL/TLN1/COMP/PRKCB/COL1A2/PRKCE/FBLN1/PDPN/CD9/TBXA2R/GP6/GP9/CAPZB/DGKG/MFN2/GP1BB/VTN	35
GO:0050817	coagulation	35/259	337/17913	4.11107e-20	9.83178e-18	6.99381e-18	TRPC3/PRKCH/PLAUR/GP1BA/F8/ADAMTS13/THBS1/VWF/PLAT/ITGA2B/ITGA2/PRKCA/ITGB3/FLNA/COL1A1/GP5/COL3A1/PRKCG/VCL/TLN1/COMP/PRKCB/COL1A2/PRKCE/FBLN1/PDPN/CD9/TBXA2R/GP6/GP9/CAPZB/DGKG/MFN2/GP1BB/VTN	35
GO:0035987	endodermal cell differentiation	16/259	45/17913	1.01932e-18	2.26362e-16	1.61022e-16	COL11A1/COL6A1/COL5A2/COL5A1/COL4A2/LAMA3/LAMB1/ITGAV/ITGA7/ITGA5/ITGB5/LAMB3/ITGB2/ITGA4/FN1/VTN	16
GO:0034113	heterotypic cell-cell adhesion	17/259	61/17913	9.47627e-18	1.73304e-15	1.2328e-15	MADCAM1/THY1/CTNNA3/CD47/CD44/ITGAV/ITGA7/ITGA5/ITGB7/ITGB3/ITGB1/ITGB2/PARVA/ITGAX/ITGA4/VCAM1/ITGAD	17
GO:0007492	endoderm development	17/259	73/17913	2.67397e-16	4.61855e-14	3.28539e-14	COL11A1/COL6A1/COL5A2/COL5A1/COL4A2/LAMA3/LAMB1/ITGAV/ITGA7/ITGA5/ITGB5/LAMC1/LAMB3/ITGB2/ITGA4/FN1/VTN	17
GO:0022604	regulation of cell morphogenesis	33/259	430/17913	4.40922e-15	6.85413e-13	4.87567e-13	FERMT2/SEMA3E/TNR/SLIT2/THY1/LRP8/DAB1/CALR/CD44/ITGA7/RDX/MSN/FLNA/CRKL/RHOA/ITGB2/ICAM1/PARVA/DIAPH1/EZR/DAG1/CTTN/PARVB/ROBO1/RELN/FBLN1/PDPN/FN1/ACTN4/NEFL/CAPZB/FBLIM1/ROBO2	33
GO:0007015	actin filament organization	29/259	325/17913	4.65483e-15	6.89136e-13	4.90215e-13	ARHGEF10/PFN1/SLIT2/SORBS3/CTNNA2/CD47/SDC4/RDX/ITGB5/ZYX/FLNA/PICK1/RHOA/SPTAN1/MARCKS/ICAM1/DIAPH1/EZR/VASP/CTTN/GSN/ACTN1/PRKCE/PXN/ACTA1/ACTN4/ACTN2/SCIN/ARF1	29
GO:0034446	substrate adhesion-dependent cell spreading	17/259	86/17913	5.09427e-15	7.19913e-13	5.12109e-13	FERMT2/CALR/LAMA5/LAMB1/ITGAV/ITGB7/ITGB3/FLNA/CRKL/LAMC1/PARVA/FBLN1/ITGA8/ITGA4/PDPN/FN1/ACTN4	17
GO:0043113	receptor clustering	13/259	49/17913	1.47637e-13	1.91251e-11	1.36046e-11	MADCAM1/THY1/ITGAL/MAGI2/ITGB7/FLNA/PICK1/CRKL/ITGB2/AGRN/GSN/RELN/ITGA4	13
GO:0045785	positive regulation of cell adhesion	29/259	388/17913	4.42543e-13	5.50346e-11	3.91487e-11	EDIL3/IBSP/THY1/AFDN/CD47/SDC4/CSK/CALR/CD44/ITGAV/ITGA6/ITGA5/ITGA3/ITGA2/PRKCA/FLNA/CRKL/RHOA/ITGB2/ICAM1/DAG1/PRKCE/ITGA4/VCAM1/PDPN/FN1/PLPP3/VTN/NPNT	29
GO:0032970	regulation of actin filament-based process	26/259	341/17913	4.92641e-12	5.47008e-10	3.89112e-10	SEMA3E/ARHGEF10/PFN1/SLIT2/SORBS3/CTNNA3/CTNNA2/CD47/SDC4/RDX/FLNA/PICK1/RHOA/SPTAN1/ICAM1/JAM3/F11R/VASP/CTTN/GSN/PRKCE/PDPN/PXN/ACTN2/SCIN/ARF1	26
GO:0061564	axon development	29/259	438/17913	8.94082e-12	9.58517e-10	6.81839e-10	TNN/TNR/SLIT2/TNC/THY1/VLDLR/DAB1/CTNNA2/LAMB2/PRKCA/ITGB1/LAMA2/RHOA/CASP3/SPTAN1/JAM3/EZR/VASP/DAG1/CTTN/VCL/PTPRM/ROBO1/SLIT1/RELN/ITGA4/FN1/NEFL/ROBO2	29
GO:0032956	regulation of actin cytoskeleton organization	24/259	297/17913	1e-11	1.03634e-09	7.37196e-10	SEMA3E/ARHGEF10/PFN1/SLIT2/SORBS3/CTNNA2/CD47/SDC4/RDX/FLNA/PICK1/RHOA/SPTAN1/ICAM1/JAM3/F11R/VASP/CTTN/GSN/PRKCE/PXN/ACTN2/SCIN/ARF1	24
GO:0110053	regulation of actin filament organization	21/259	228/17913	1.77849e-11	1.78365e-09	1.2688e-09	ARHGEF10/PFN1/SLIT2/SORBS3/CTNNA2/CD47/SDC4/RDX/FLNA/PICK1/RHOA/SPTAN1/ICAM1/VASP/CTTN/GSN/PRKCE/PXN/ACTN2/SCIN/ARF1	21
GO:0051668	localization within membrane	16/259	126/17913	3.9689e-11	3.62921e-09	2.58163e-09	MADCAM1/THY1/ITGAL/MAGI2/ITGB7/ITGB3/FLNA/PICK1/CRKL/ITGB2/DAG1/AGRN/GSN/RELN/ITGA4/GRASP	16
GO:0033627	cell adhesion mediated by integrin	12/259	61/17913	6.01577e-11	5.19528e-09	3.69565e-09	ITGAV/ITGA5/ITGA2/ITGB3/ITGB1/CRKL/ICAM1/ITGA4/VTN/ITGA11/ITGB6/NPNT	12
GO:1902905	positive regulation of supramolecular fiber organization	18/259	185/17913	2.10285e-10	1.67635e-08	1.19247e-08	ARHGEF10/PFN1/SORBS3/CTNNA2/CD47/SDC4/FLNA/PICK1/RHOA/ICAM1/VASP/CTTN/GSN/PRKCE/PXN/ACTN2/SCIN/ARF1	18
GO:0071560	cellular response to transforming growth factor beta stimulus	19/259	233/17913	1.33631e-09	8.97778e-08	6.38632e-08	FERMT2/THBS1/COL4A2/ITGA3/ITGB5/ZYX/COL1A1/COL3A1/CRKL/RHOA/F11R/PARD6A/LTBP1/ZBTB7A/COL1A2/ITGA8/PXN/SDCBP/NPNT	19
GO:0060627	regulation of vesicle-mediated transport	27/259	480/17913	1.8158e-09	1.15211e-07	8.1955e-08	TSPAN1/MAGI2/CD47/SDC4/CSK/CALR/ITGAV/ITGA2/RDX/MSN/ITGB3/RAP1B/PICK1/ITGB2/PRKCG/EZR/PRKCB/PRKD1/ITGAM/SDC1/ACTN4/ACTN2/SELE/SDCBP/GRASP/ARF1/VTN	27
GO:0071559	response to transforming growth factor beta	19/259	239/17913	2.04466e-09	1.22247e-07	8.696e-08	FERMT2/THBS1/COL4A2/ITGA3/ITGB5/ZYX/COL1A1/COL3A1/CRKL/RHOA/F11R/PARD6A/LTBP1/ZBTB7A/COL1A2/ITGA8/PXN/SDCBP/NPNT	19
GO:0010975	regulation of neuron projection development	25/259	458/17913	1.36545e-08	6.73838e-07	4.79333e-07	ZMYND8/TNR/SLIT2/PRRX1/LTK/THY1/MAGI2/VLDLR/LRP8/DAB1/CTNNA2/ITGA6/ITGA3/CRKL/RHOA/CTTN/ROBO1/PRKD1/RELN/FN1/VIM/NEFL/MAPK6/ARF1/ROBO2	25
GO:0090066	regulation of anatomical structure size	24/259	442/17913	2.98719e-08	1.4288e-06	1.01637e-06	TNR/PFN1/SLIT2/NTS/CTNNA2/RDX/MSN/ITGA1/PICK1/RHOA/SPTAN1/ICAM1/EZR/VASP/CTTN/GSN/PTPRM/COMP/PRKCE/FN1/ACTN2/NEFL/SCIN/ARF1	24
GO:0032535	regulation of cellular component size	20/259	315/17913	3.52981e-08	1.63794e-06	1.16514e-06	TNR/PFN1/SLIT2/CTNNA2/RDX/MSN/PICK1/RHOA/SPTAN1/ICAM1/EZR/VASP/CTTN/GSN/PRKCE/FN1/ACTN2/NEFL/SCIN/ARF1	20
GO:0002576	platelet degranulation	13/259	128/17913	4.32143e-08	1.97578e-06	1.40547e-06	F8/THBS1/VWF/ITGA2B/ITGB3/FLNA/VCL/TLN1/ACTN1/CD9/FN1/ACTN4/ACTN2	13
GO:0050919	negative chemotaxis	7/259	26/17913	6.33736e-08	2.77505e-06	1.97402e-06	SLIT2/ITGAV/ITGB3/RHOA/ROBO1/SLIT1/ROBO2	7
GO:0046834	lipid phosphorylation	8/259	39/17913	7.15863e-08	3.01636e-06	2.14568e-06	PIP5K1B/PIP4K2B/PIKFYVE/PIP4K2C/PIP4K2A/PIP5K1C/PIP5K1A/DGKG	8
GO:0031346	positive regulation of cell projection organization	21/259	362/17913	7.47996e-08	3.10069e-06	2.20567e-06	ZMYND8/PFN1/SLIT2/LTK/MAGI2/VLDLR/LRP8/ITGA6/ITGA3/ITGA2/RHOA/AGRN/ROBO1/PRKD1/RELN/LCN2/FN1/NEFL/MAPK6/ARF1/ROBO2	21
GO:0002685	regulation of leukocyte migration	15/259	186/17913	8.79921e-08	3.46288e-06	2.46331e-06	THBS4/SLIT2/MADCAM1/THY1/THBS1/CALR/ITGA2B/ITGA2/MSN/CRKL/RHOA/ICAM1/JAM3/ITGA4/CD9	15
GO:1900046	regulation of hemostasis	10/259	75/17913	1.21905e-07	4.73754e-06	3.37004e-06	PLAUR/GP1BA/THBS1/PLAT/PRKCA/COMP/PDPN/CD9/TBXA2R/VTN	10
GO:0006936	muscle contraction	20/259	343/17913	1.42286e-07	5.29985e-06	3.77004e-06	SORBS3/CTNNA3/ITGA2/ITGB5/ITGA1/FLNA/RHOA/CTTN/VCL/TLN1/ACTN3/SYNM/COMP/PXN/ACTA1/ACTN2/TBXA2R/VIM/PROK2/NPNT	20
GO:0007016	cytoskeletal anchoring at plasma membrane	5/259	10/17913	1.44421e-07	5.29985e-06	3.77004e-06	TLN2/EZR/DAG1/TLN1/FLNB	5
GO:0046718	viral entry into host cell	12/259	121/17913	1.87647e-07	6.57854e-06	4.67962e-06	ITGAV/ITGA5/ITGA2/ITGB7/ITGB5/ITGB3/ITGB1/ICAM1/F11R/DAG1/GSN/ITGB6	12
GO:0042063	gliogenesis	18/259	285/17913	1.88321e-07	6.57854e-06	4.67962e-06	ARHGEF10/PRKCH/DAB1/CSK/LAMB2/LAMB1/PICK1/CRKL/LAMC3/LAMA2/RHOA/DAG1/GSN/RELN/CD9/VIM/GAP43/VTN	18
GO:0051235	maintenance of location	18/259	286/17913	1.98399e-07	6.85357e-06	4.87527e-06	THY1/CALR/ITGAV/ITGB3/FLNA/TLN2/DIAPH1/EZR/DAG1/TLN1/GSN/LTBP1/PRKCE/FLNB/LCN2/CAPN3/SCIN/PKD1	18
GO:0031623	receptor internalization	11/259	102/17913	2.60614e-07	8.80704e-06	6.26487e-06	MAGI2/ITGB3/ITGB1/PICK1/ITGB2/EZR/CD9/GRIA1/SELE/SDCBP/ARF1	11
GO:0043112	receptor metabolic process	14/259	177/17913	3.02957e-07	1.01279e-05	7.20444e-06	MAGI2/VLDLR/ITGAV/ITGB3/ITGB1/PICK1/CAPN1/ITGB2/EZR/CD9/GRIA1/SELE/SDCBP/ARF1	14
GO:1905475	regulation of protein localization to membrane	14/259	181/17913	3.98261e-07	1.27649e-05	9.08027e-06	ZMYND8/PRKCH/CSK/PRNP/ITGA3/ITGB1/CRKL/ITGB2/EZR/DAG1/GSN/PRKCE/ITGAM/GRASP	14
GO:0006898	receptor-mediated endocytosis	18/259	301/17913	4.22027e-07	1.32533e-05	9.42773e-06	MAGI2/VLDLR/CALR/ITGB3/ITGB1/PICK1/ITGB2/EZR/CTTN/ITGAM/ITGA4/CD9/PIP5K1C/GRIA1/SELE/SDCBP/ARF1/VTN	18
GO:0099173	postsynapse organization	13/259	158/17913	5.14057e-07	1.58238e-05	1.12562e-05	ZMYND8/MAGI2/LRP8/PRNP/ITGA3/PICK1/CRKL/CTTN/ACTN1/RELN/NEFL/GAP43/ARF1	13
GO:0021987	cerebral cortex development	11/259	112/17913	6.75975e-07	1.96412e-05	1.39717e-05	SLIT2/LRP8/DAB1/LAMB1/FLNA/COL3A1/CRKL/RHOA/ROBO1/RELN/NEFL	11
GO:0002011	morphogenesis of an epithelial sheet	8/259	54/17913	1.00389e-06	2.83736e-05	2.01835e-05	COL5A1/CD44/ITGA5/FLNA/RHOA/DAG1/PDPN/LAMA1	8
GO:0061041	regulation of wound healing	12/259	143/17913	1.15001e-06	3.14439e-05	2.23675e-05	PLAUR/GP1BA/THBS1/PLAT/PRKCA/PRKCE/PDPN/CD9/CAPN3/TBXA2R/PLPP3/VTN	12
GO:0030193	regulation of blood coagulation	9/259	74/17913	1.17067e-06	3.14439e-05	2.23675e-05	PLAUR/GP1BA/THBS1/PLAT/PRKCA/PDPN/CD9/TBXA2R/VTN	9
GO:0002064	epithelial cell development	14/259	199/17913	1.25055e-06	3.29487e-05	2.3438e-05	PALLD/MAGI2/AFDN/LAMB2/RDX/MSN/FLNA/RAP1B/ICAM1/F11R/EZR/FLNB/SDC1/VIM	14
GO:0001101	response to acid chemical	18/259	330/17913	1.59369e-06	4.0613e-05	2.889e-05	TNC/LTK/COL6A1/COL5A2/COL4A1/ITGA2/CAPN2/COL1A1/COL3A1/RHOA/CASP3/ICAM1/GSN/COL1A2/PRKCE/UCP2/CD9/PKD2L1	18
GO:0051271	negative regulation of cellular component movement	19/259	365/17913	1.63013e-06	4.12039e-05	2.93103e-05	TNN/ZMYND8/SLIT2/THY1/THBS1/MAGI2/AFDN/CALR/COL3A1/RHOA/DAG1/VCL/ACTN1/PTPRM/ROBO1/FBLN1/CD9/ACTN4/TBXA2R	19
GO:0003158	endothelium development	11/259	124/17913	1.87011e-06	4.68884e-05	3.3354e-05	AFDN/LAMA5/RDX/MSN/RAP1B/RHOA/ICAM1/F11R/EZR/ITGAX/PDPN	11
GO:0050818	regulation of coagulation	9/259	79/17913	2.04714e-06	5.09165e-05	3.62193e-05	PLAUR/GP1BA/THBS1/PLAT/PRKCA/PDPN/CD9/TBXA2R/VTN	9
GO:0043200	response to amino acid	10/259	106/17913	3.16404e-06	7.74567e-05	5.50986e-05	COL6A1/COL5A2/COL4A1/CAPN2/COL1A1/COL3A1/RHOA/CASP3/ICAM1/COL1A2	10
GO:0045987	positive regulation of smooth muscle contraction	6/259	31/17913	4.68721e-06	0.000109568	7.79409e-05	ITGA2/RHOA/CTTN/TBXA2R/PROK2/NPNT	6
GO:0031099	regeneration	13/259	194/17913	5.14864e-06	0.000119456	8.49748e-05	TNR/PRRX1/TNC/THY1/LAMB2/JAM3/DAG1/GSN/UCP2/CD9/CAPN3/NEFL/VTN	13
GO:0099024	plasma membrane invagination	7/259	50/17913	7.15781e-06	0.000157827	0.00011227	THBS1/ITGA2/RHOA/ITGB2/GSN/ITGAM/ARF1	7
GO:0006909	phagocytosis	16/259	308/17913	1.12884e-05	0.000231934	0.000164986	ITGAL/THBS1/CD47/CSK/CALR/ITGAV/ITGA2/ITGB3/ITGB1/ITGB2/PRKCG/GSN/PRKCE/ITGAM/PIP5K1C/PIP5K1A	16
GO:1990778	protein localization to cell periphery	15/259	276/17913	1.25056e-05	0.000253728	0.000180489	PRKCH/AFDN/CSK/LAMA5/ITGA3/RDX/ITGB1/FLNA/F11R/EZR/DAG1/PRKCE/ACTN2/PIP5K1A/GRASP	15
GO:0045765	regulation of angiogenesis	18/259	383/17913	1.25681e-05	0.000253728	0.000180489	SEMA3E/THBS4/THBS2/ADAM12/THBS1/COL4A2/ITGA5/PRKCA/ITGB8/ITGB1/RHOA/ITGB2/PTPRM/ITGAX/PRKCB/PRKD1/TBXA2R/PLXND1	18
GO:0022029	telencephalon cell migration	7/259	57/17913	1.73832e-05	0.00033156	0.000235855	TNR/SLIT2/DAB1/LAMB1/RHOA/ROBO1/RELN	7
GO:0050807	regulation of synapse organization	13/259	218/17913	1.80746e-05	0.000342647	0.000243741	ZMYND8/THBS2/LRP8/CTNNA2/PRNP/CRKL/RHOA/DAG1/AGRN/SLIT1/RELN/GAP43/ROBO2	13
GO:0010324	membrane invagination	7/259	58/17913	1.95276e-05	0.000365731	0.000260162	THBS1/ITGA2/RHOA/ITGB2/GSN/ITGAM/ARF1	7
GO:0050803	regulation of synapse structure or activity	13/259	222/17913	2.19004e-05	0.000398177	0.000283242	ZMYND8/THBS2/LRP8/CTNNA2/PRNP/CRKL/RHOA/DAG1/AGRN/SLIT1/RELN/GAP43/ROBO2	13
GO:0070208	protein heterotrimerization	4/259	13/17913	2.75531e-05	0.00048672	0.000346227	COL6A2/COL6A1/COL1A1/COL1A2	4
GO:0106027	neuron projection organization	8/259	85/17913	3.15677e-05	0.00055137	0.000392216	ZMYND8/LRP8/PRNP/ITGA3/PICK1/CTTN/RELN/ARF1	8
GO:0098742	cell-cell adhesion via plasma-membrane adhesion molecules	13/259	233/17913	3.63067e-05	0.000627098	0.000446084	ITGAL/DAB1/ITGA5/ITGB1/ITGB2/ICAM1/PTPRM/ROBO1/ITGAM/VCAM1/SELE/PKD1/ROBO2	13
GO:0040013	negative regulation of locomotion	17/259	377/17913	3.7054e-05	0.000636469	0.000452751	TNN/ZMYND8/SLIT2/THY1/THBS1/MAGI2/AFDN/CALR/COL3A1/RHOA/DAG1/VCL/PTPRM/ROBO1/FBLN1/TBXA2R/ROBO2	17
GO:0071230	cellular response to amino acid stimulus	7/259	64/17913	3.74791e-05	0.000636735	0.00045294	COL6A1/COL5A2/COL4A1/CAPN2/COL1A1/COL3A1/COL1A2	7
GO:0048265	response to pain	5/259	28/17913	4.5512e-05	0.000760736	0.000541147	THBS4/THBS1/CAPN2/PRKCG/RELN	5
GO:0010927	cellular component assembly involved in morphogenesis	8/259	91/17913	5.17457e-05	0.00084229	0.000599161	OBSCN/ITGB1/DAG1/PIKFYVE/CD9/ACTA1/CAPN3/ACTN2	8
GO:0051701	interaction with host	12/259	211/17913	6.01927e-05	0.000964394	0.000686019	ITGAV/ITGA5/ITGA2/ITGB7/ITGB5/ITGB3/ITGB1/ICAM1/F11R/DAG1/GSN/ITGB6	12
GO:0010632	regulation of epithelial cell migration	14/259	294/17913	0.000101986	0.00149733	0.00106512	PFN1/SLIT2/THBS1/CALR/ITGA3/ITGA2/PRKCA/ITGB3/RHOA/PTPRM/PRKD1/PRKCE/TBXA2R/PLPP3	14
GO:0050954	sensory perception of mechanical stimulus	10/259	159/17913	0.000108515	0.00155018	0.00110271	COL11A2/COL11A1/ITGA2/COL1A1/CASP3/ICAM1/DIAPH1/COL2A1/LOXHD1/GRM7	10
GO:0030048	actin filament-based movement	9/259	132/17913	0.00012987	0.00182699	0.00129963	CTNNA3/FLNA/PARVA/ACTN3/PDPN/ACTA1/ACTN4/ACTN2/VIM	9
GO:2000310	regulation of NMDA receptor activity	5/259	35/17913	0.000138419	0.00190417	0.00135453	CAPN1/RELN/ACTN2/GRIA1/NEFL	5
GO:0030949	positive regulation of vascular endothelial growth factor receptor signaling pathway	4/259	19/17913	0.000139492	0.00191048	0.00135902	ITGA5/ITGB3/PRKCB/VTN	4
GO:0097305	response to alcohol	12/259	232/17913	0.000148208	0.00201214	0.00143133	SLIT2/TNC/LRP8/MLC1/RHOA/ICAM1/DAG1/GSN/PRKCE/VCAM1/TBXA2R/NEFL	12
GO:0071634	regulation of transforming growth factor beta production	5/259	36/17913	0.000158862	0.0021381	0.00152093	THBS1/ITGAV/ITGB8/LTBP1/ITGB6	5
GO:0050804	modulation of chemical synaptic transmission	16/259	393/17913	0.000204192	0.00263444	0.001874	ZMYND8/TNR/LRP8/PLAT/PRNP/ITGB1/RAP1B/PICK1/LAMA2/PRKCG/GRIK1/PRKCB/PRKCE/RELN/GRIA1/ARF1	16
GO:0071604	transforming growth factor beta production	5/259	38/17913	0.000206592	0.00263444	0.001874	THBS1/ITGAV/ITGB8/LTBP1/ITGB6	5
GO:2001222	regulation of neuron migration	5/259	38/17913	0.000206592	0.00263444	0.001874	TNN/CTNNA2/FLNA/COL3A1/RELN	5
GO:0007163	establishment or maintenance of cell polarity	10/259	172/17913	0.000206756	0.00263444	0.001874	MSN/RAP1B/CRKL/RHOA/PARVA/JAM3/GSN/PARVB/LAMA1/PKD1	10
GO:0099177	regulation of trans-synaptic signaling	16/259	394/17913	0.000210124	0.00263946	0.00187758	ZMYND8/TNR/LRP8/PLAT/PRNP/ITGB1/RAP1B/PICK1/LAMA2/PRKCG/GRIK1/PRKCB/PRKCE/RELN/GRIA1/ARF1	16
GO:1904375	regulation of protein localization to cell periphery	8/259	113/17913	0.000237226	0.00291516	0.00207369	PRKCH/CSK/ITGA3/ITGB1/EZR/DAG1/PRKCE/GRASP	8
GO:0050730	regulation of peptidyl-tyrosine phosphorylation	12/259	245/17913	0.000245544	0.0030055	0.00213795	THBS4/THY1/LRP8/PRNP/CD44/ITGA5/ITGB3/ITGB2/ICAM1/PRKCE/RELN/VTN	12
GO:0071222	cellular response to lipopolysaccharide	10/259	176/17913	0.000248971	0.0030355	0.00215929	ADAMTS13/PRKCA/CAPN2/RHOA/ICAM1/PRKCE/LCN2/TBXA2R/VIM/TRIM41	10
GO:0043312	neutrophil degranulation	18/259	485/17913	0.000258692	0.00311734	0.00221751	PLAUR/ITGAL/CD47/CD44/ITGAV/RAP1B/RHOA/SPTAN1/CAPN1/ITGB2/DIAPH1/VCL/GSN/PLD1/ITGAX/ITGAM/LCN2/SDCBP	18
GO:0007611	learning or memory	12/259	247/17913	0.00026452	0.00316825	0.00225372	TNR/ADAM2/VLDLR/PRNP/ITGA5/ITGA3/ITGB1/CASP3/PRKCG/RELN/ITGA8/GRIA1	12
GO:0002283	neutrophil activation involved in immune response	18/259	488/17913	0.00027868	0.00328188	0.00233456	PLAUR/ITGAL/CD47/CD44/ITGAV/RAP1B/RHOA/SPTAN1/CAPN1/ITGB2/DIAPH1/VCL/GSN/PLD1/ITGAX/ITGAM/LCN2/SDCBP	18
GO:0060560	developmental growth involved in morphogenesis	11/259	214/17913	0.000294004	0.00344928	0.00245363	TNR/SLIT2/TNC/MAGI2/LAMB2/ITGB1/CTTN/VCL/SLIT1/ITGA4/FN1	11
GO:1905477	positive regulation of protein localization to membrane	8/259	120/17913	0.000357237	0.00400957	0.0028522	PRKCH/PRNP/ITGA3/ITGB1/ITGB2/EZR/PRKCE/ITGAM	8
GO:0002446	neutrophil mediated immunity	18/259	499/17913	0.000363953	0.00405566	0.00288499	PLAUR/ITGAL/CD47/CD44/ITGAV/RAP1B/RHOA/SPTAN1/CAPN1/ITGB2/DIAPH1/VCL/GSN/PLD1/ITGAX/ITGAM/LCN2/SDCBP	18
GO:0042119	neutrophil activation	18/259	499/17913	0.000363953	0.00405566	0.00288499	PLAUR/ITGAL/CD47/CD44/ITGAV/RAP1B/RHOA/SPTAN1/CAPN1/ITGB2/DIAPH1/VCL/GSN/PLD1/ITGAX/ITGAM/LCN2/SDCBP	18
GO:0071346	cellular response to interferon-gamma	9/259	153/17913	0.000392352	0.00431033	0.00306614	ADAMTS13/CD47/CD44/ZYX/ICAM1/GSN/FLNB/VCAM1/VIM	9
GO:1901216	positive regulation of neuron death	7/259	93/17913	0.000400735	0.00435625	0.0030988	PRNP/ITGA1/CAPN2/RHOA/CASP3/ITGB2/ITGAM	7
GO:0110020	regulation of actomyosin structure organization	7/259	94/17913	0.000427725	0.0045855	0.00326189	ARHGEF10/PFN1/SORBS3/CD47/SDC4/RHOA/PXN	7
GO:1905668	positive regulation of protein localization to endosome	3/259	11/17913	0.000452425	0.00480065	0.00341493	RDX/MSN/EZR	3
GO:2000786	positive regulation of autophagosome assembly	3/259	11/17913	0.000452425	0.00480065	0.00341493	PIP4K2B/PIP4K2C/PIP4K2A	3
GO:0018108	peptidyl-tyrosine phosphorylation	14/259	346/17913	0.000538586	0.00560021	0.0039837	THBS4/LTK/THY1/LRP8/CSK/PRNP/CD44/ITGA5/ITGB3/ITGB2/ICAM1/PRKCE/RELN/VTN	14
GO:0070482	response to oxygen levels	15/259	389/17913	0.000567219	0.00583935	0.0041538	THBS1/CLCA1/PLAT/ITGA2/CAPN2/COL1A1/PICK1/RHOA/CASP3/ICAM1/POLG/PRKCE/UCP2/VCAM1/ACTN4	15
GO:0021889	olfactory bulb interneuron differentiation	3/259	12/17913	0.000596803	0.00596611	0.00424397	SLIT2/ROBO1/ROBO2	3
GO:0098885	modification of postsynaptic actin cytoskeleton	3/259	12/17913	0.000596803	0.00596611	0.00424397	PFN1/CTNNA2/RHOA	3
GO:1905666	regulation of protein localization to endosome	3/259	12/17913	0.000596803	0.00596611	0.00424397	RDX/MSN/EZR	3
GO:0060840	artery development	7/259	100/17913	0.00062169	0.00615552	0.00437871	PRRX1/COL3A1/LTBP1/ROBO1/COMP/PLXND1/ROBO2	7
GO:1904062	regulation of cation transmembrane transport	13/259	312/17913	0.000644785	0.00634379	0.00451264	THY1/PRNP/FLNA/CAPN1/DIAPH1/PRKCE/RELN/CAPN3/ACTN4/ACTN2/GRIA1/NEFL/ARF1	13
GO:0071229	cellular response to acid chemical	10/259	199/17913	0.000656884	0.00638204	0.00453985	TNC/LTK/COL6A1/COL5A2/COL4A1/CAPN2/COL1A1/COL3A1/COL1A2/PRKCE	10
GO:0009612	response to mechanical stimulus	10/259	200/17913	0.000682845	0.00657264	0.00467543	TNC/THBS1/COL11A1/ITGA2/COL1A1/COL3A1/RHOA/DAG1/ACTA1/PKD1	10
GO:0032963	collagen metabolic process	7/259	102/17913	0.000699931	0.00671631	0.00477763	TNXB/COL5A1/ITGA2/ITGB1/COL1A1/COL1A2/VIM	7
GO:0048678	response to axon injury	6/259	75/17913	0.000754129	0.0071449	0.00508251	TNR/TNC/LAMB2/JAM3/DAG1/NEFL	6
GO:0032388	positive regulation of intracellular transport	10/259	203/17913	0.000765857	0.0071449	0.00508251	PRNP/RDX/MSN/MLC1/FLNA/ITGB2/EZR/ITGAM/ACTN2/ARF1	10
GO:0061430	bone trabecula morphogenesis	3/259	13/17913	0.000767577	0.0071449	0.00508251	CHAD/COL1A1/THBS3	3
GO:1903651	positive regulation of cytoplasmic transport	3/259	13/17913	0.000767577	0.0071449	0.00508251	RDX/MSN/EZR	3
GO:0071496	cellular response to external stimulus	13/259	320/17913	0.000814713	0.00756102	0.00537851	TNC/ITGA6/ITGA2/COL1A1/PICK1/ICAM1/DAG1/PDK2/PRKD1/UCP2/LCN2/ITGA4/VCAM1	13
GO:0030239	myofibril assembly	5/259	51/17913	0.000829939	0.00767295	0.00545813	OBSCN/ITGB1/ACTA1/CAPN3/ACTN2	5
GO:0071216	cellular response to biotic stimulus	10/259	206/17913	0.00085701	0.00785972	0.00559099	ADAMTS13/PRKCA/CAPN2/RHOA/ICAM1/PRKCE/LCN2/TBXA2R/VIM/TRIM41	10
GO:0045198	establishment of epithelial cell apical/basal polarity	3/259	14/17913	0.000966516	0.00865965	0.00616002	MSN/RHOA/LAMA1	3
GO:0050890	cognition	12/259	286/17913	0.000973292	0.00867356	0.00616991	TNR/ADAM2/VLDLR/PRNP/ITGA5/ITGA3/ITGB1/CASP3/PRKCG/RELN/ITGA8/GRIA1	12
GO:0009991	response to extracellular stimulus	17/259	498/17913	0.000973648	0.00867356	0.00616991	TRPC3/TNC/ITGA6/ITGA2/COL1A1/PICK1/ICAM1/PRKCG/GSN/PDK2/PRKD1/UCP2/LCN2/ITGA4/VCAM1/ACTA1/TBXA2R	17
GO:0046677	response to antibiotic	13/259	328/17913	0.00102082	0.00904198	0.00643199	TNC/CAPN2/COL1A1/RHOA/CASP3/ICAM1/GSN/PRKCE/LCN2/SDC1/VCAM1/TBXA2R/NEFL	13
GO:0031668	cellular response to extracellular stimulus	11/259	251/17913	0.00110816	0.00967771	0.00688422	TNC/ITGA6/COL1A1/PICK1/ICAM1/PDK2/PRKD1/UCP2/LCN2/ITGA4/VCAM1	11
GO:0120192	tight junction assembly	5/259	55/17913	0.00117282	0.010157	0.00722513	PRKCH/AFDN/F11R/PARD6A/ACTN4	5
GO:0006874	cellular calcium ion homeostasis	14/259	375/17913	0.00117284	0.010157	0.00722513	TRPC3/THY1/CALR/SV2A/PRNP/ITGAV/DIAPH1/PRKCB/PRKCE/CAPN3/GRIA1/PROK2/PKD1/PLCZ1	14
GO:0034349	glial cell apoptotic process	3/259	15/17913	0.00119529	0.0102092	0.00726231	PRKCH/PRKCA/CASP3	3
GO:0060009	Sertoli cell development	3/259	15/17913	0.00119529	0.0102092	0.00726231	FLNA/ICAM1/SDC1	3
GO:1903543	positive regulation of exosomal secretion	3/259	15/17913	0.00119529	0.0102092	0.00726231	SDC4/SDC1/SDCBP	3
GO:0010922	positive regulation of phosphatase activity	4/259	33/17913	0.00125637	0.0105569	0.00750964	MAGI2/ITGA2/ITGA1/NPNT	4
GO:0002040	sprouting angiogenesis	9/259	181/17913	0.00130507	0.0109072	0.00775881	SEMA3E/SLIT2/THBS1/ITGA5/ITGB1/RHOA/PARVA/ROBO1/TBXA2R	9
GO:0051091	positive regulation of DNA-binding transcription factor activity	11/259	257/17913	0.00133954	0.0111353	0.00792109	PRKCH/NPM1/LRP8/ITGB2/ICAM1/ZBTB7A/PRKCB/PRKD1/RELN/CAPN3/PLPP3	11
GO:0099010	modification of postsynaptic structure	3/259	16/17913	0.00145549	0.0118769	0.00844862	PFN1/CTNNA2/RHOA	3
GO:0050920	regulation of chemotaxis	9/259	186/17913	0.0015761	0.0125967	0.0089606	THBS4/SLIT2/THBS1/CALR/ITGA2/JAM3/ROBO1/PRKD1/ROBO2	9
GO:0120193	tight junction organization	5/259	59/17913	0.00161071	0.0128074	0.00911051	PRKCH/AFDN/F11R/PARD6A/ACTN4	5
GO:0055074	calcium ion homeostasis	14/259	388/17913	0.00161517	0.0128102	0.00911247	TRPC3/THY1/CALR/SV2A/PRNP/ITGAV/DIAPH1/PRKCB/PRKCE/CAPN3/GRIA1/PROK2/PKD1/PLCZ1	14
GO:0003184	pulmonary valve morphogenesis	3/259	17/17913	0.0017486	0.0134898	0.00959595	SLIT2/ROBO1/ROBO2	3
GO:0106057	negative regulation of calcineurin-mediated signaling	3/259	17/17913	0.0017486	0.0134898	0.00959595	PRNP/ACTN3/FHL2	3
GO:2000811	negative regulation of anoikis	3/259	17/17913	0.0017486	0.0134898	0.00959595	ITGA5/ITGB1/PTRH2	3
GO:0006027	glycosaminoglycan catabolic process	5/259	61/17913	0.00186982	0.0142832	0.0101603	SDC4/CD44/AGRN/SDC3/SDC1	5
GO:0031646	positive regulation of neurological system process	5/259	61/17913	0.00186982	0.0142832	0.0101603	TNR/ITGA2/DAG1/ITGAX/RELN	5
GO:0051648	vesicle localization	11/259	270/17913	0.00197842	0.0148214	0.0105432	F8/MAGI2/SV2A/RAP1B/PRKCG/PRKCB/ITGA4/ACTN4/PIP5K1C/GRIA1/ARF1	11
GO:0050854	regulation of antigen receptor-mediated signaling pathway	5/259	63/17913	0.00215819	0.0157507	0.0112042	PRKCH/THY1/PRNP/EZR/PRKCB	5
GO:0007568	aging	12/259	318/17913	0.00237562	0.017018	0.0121057	NPM1/COL4A2/CALR/PRNP/ITGB2/ICAM1/DAG1/GSN/POLG/COMP/UCP2/VCAM1	12
GO:0060359	response to ammonium ion	7/259	126/17913	0.00239025	0.0170834	0.0121522	CRKL/CASP7/CASP3/DIAPH1/PRKCG/AGRN/PRKCE	7
GO:0071242	cellular response to ammonium ion	5/259	65/17913	0.00247769	0.0175071	0.0124537	CRKL/CASP7/CASP3/DIAPH1/AGRN	5
GO:0033574	response to testosterone	4/259	40/17913	0.00259276	0.0180738	0.0128567	THBS1/CALR/MSN/TBXA2R	4
GO:0042326	negative regulation of phosphorylation	15/259	455/17913	0.00266901	0.0185222	0.0131757	SLIT2/NPM1/THY1/CSK/PRNP/PKN1/CRKL/RHOA/CASP3/EZR/DAG1/ACTN3/PARD6A/FBLN1/PLPP3	15
GO:0019058	viral life cycle	12/259	324/17913	0.00276719	0.0191608	0.01363	ITGAV/ITGA5/ITGA2/ITGB7/ITGB5/ITGB3/ITGB1/ICAM1/F11R/DAG1/GSN/ITGB6	12
GO:0071397	cellular response to cholesterol	3/259	20/17913	0.00283916	0.0193574	0.0137698	LRP8/MLC1/DAG1	3
GO:0097734	extracellular exosome biogenesis	3/259	20/17913	0.00283916	0.0193574	0.0137698	SDC4/SDC1/SDCBP	3
GO:0098743	cell aggregation	3/259	20/17913	0.00283916	0.0193574	0.0137698	COL11A1/COL2A1/PKD1	3
GO:0031345	negative regulation of cell projection organization	8/259	166/17913	0.00290773	0.0196953	0.0140102	TNR/SLIT2/THY1/DAB1/PRNP/ITGA3/RHOA/VIM	8
GO:0120032	regulation of plasma membrane bounded cell projection assembly	8/259	166/17913	0.00290773	0.0196953	0.0140102	ZMYND8/PFN1/SLIT2/RDX/ICAM1/AGRN/PLD1/GAP43	8
GO:0006816	calcium ion transport	14/259	415/17913	0.00298538	0.020108	0.0143038	TRPC3/THY1/CLCA1/PRNP/ITGAV/RHOA/ICAM1/DIAPH1/PRKCB/PRKCE/CAPN3/PKD2L1/PKD1/PLCZ1	14
GO:0010522	regulation of calcium ion transport into cytosol	6/259	98/17913	0.00299454	0.020108	0.0143038	TRPC3/THY1/PRNP/DIAPH1/PRKCE/CAPN3	6
GO:0099175	regulation of postsynapse organization	6/259	98/17913	0.00299454	0.020108	0.0143038	ZMYND8/LRP8/PRNP/CRKL/RELN/GAP43	6
GO:2001237	negative regulation of extrinsic apoptotic signaling pathway	6/259	100/17913	0.00331135	0.0217194	0.01545	THBS1/ITGAV/ITGA6/ICAM1/CTTN/COL2A1	6
GO:0070371	ERK1 and ERK2 cascade	11/259	289/17913	0.00333888	0.0218079	0.015513	CSK/CD44/ITGAV/PRKCA/RAP1B/CRKL/ICAM1/EZR/FBLN1/FN1/NPNT	11
GO:0000045	autophagosome assembly	5/259	70/17913	0.00342505	0.0221988	0.015791	PIP4K2B/PIKFYVE/PIP4K2C/PIP4K2A/MFN2	5
GO:0007416	synapse assembly	8/259	172/17913	0.00361089	0.0231948	0.0164995	THBS2/MAGI2/CRKL/AGRN/SLIT1/PLXND1/GAP43/ROBO2	8
GO:0010038	response to metal ion	12/259	335/17913	0.00362084	0.0232021	0.0165048	TRPC3/ADAMTS13/THBS1/CALR/PRNP/CASP3/ICAM1/GSN/SDC1/VCAM1/ACTA1/CAPN3	12
GO:1901879	regulation of protein depolymerization	5/259	71/17913	0.00364189	0.0232021	0.0165048	RDX/SPTAN1/GSN/ACTN2/SCIN	5
GO:0071622	regulation of granulocyte chemotaxis	4/259	44/17913	0.00368171	0.0233125	0.0165833	THBS4/SLIT2/THBS1/JAM3	4
GO:0140112	extracellular vesicle biogenesis	3/259	22/17913	0.00375455	0.0235341	0.0167409	SDC4/SDC1/SDCBP	3
GO:0051650	establishment of vesicle localization	10/259	253/17913	0.00387888	0.0241672	0.0171913	F8/SV2A/RAP1B/PRKCG/PRKCB/ITGA4/ACTN4/PIP5K1C/GRIA1/ARF1	10
GO:0016485	protein processing	11/259	295/17913	0.00389789	0.0242371	0.017241	ADAMTS13/THBS1/PLAT/PRNP/CAPN2/CASP3/GSN/COMP/CAST/PCSK2/VTN	11
GO:1905037	autophagosome organization	5/259	73/17913	0.00410483	0.0252711	0.0179766	PIP4K2B/PIKFYVE/PIP4K2C/PIP4K2A/MFN2	5
GO:0071404	cellular response to low-density lipoprotein particle stimulus	3/259	23/17913	0.00427206	0.026016	0.0185064	ITGB1/ITGB2/CD9	3
GO:0035640	exploration behavior	3/259	25/17913	0.00543149	0.0316282	0.0224986	TNR/ITGA3/PRKCE	3
GO:1905809	negative regulation of synapse organization	3/259	25/17913	0.00543149	0.0316282	0.0224986	PRNP/SLIT1/ROBO2	3
GO:0071349	cellular response to interleukin-12	4/259	49/17913	0.00543244	0.0316282	0.0224986	CD47/MSN/RAP1B/ARF1	4
GO:0070671	response to interleukin-12	4/259	50/17913	0.00583896	0.0337423	0.0240025	CD47/MSN/RAP1B/ARF1	4
GO:0031647	regulation of protein stability	10/259	272/17913	0.00639855	0.0361692	0.0257289	TSPAN1/PFN1/CALR/PRNP/FLNA/CASP3/GSN/PRKD1/CAPN3/PLPP3	10
GO:0006970	response to osmotic stress	5/259	82/17913	0.00671697	0.0375595	0.0267178	ITGA2/MLC1/PKN1/CASP3/CAPN3	5
GO:0010959	regulation of metal ion transport	12/259	365/17913	0.00706489	0.0391529	0.0278513	TRPC3/THY1/PRNP/FLNA/RHOA/ICAM1/DIAPH1/PRKCE/CAPN3/ACTN4/ACTN2/ARF1	12
GO:0033688	regulation of osteoblast proliferation	3/259	28/17913	0.0074941	0.0408757	0.0290768	TNN/ITGAV/RHOA	3
GO:0045861	negative regulation of proteolysis	11/259	324/17913	0.00773841	0.0419873	0.0298676	DNAJB6/PLAUR/THBS1/COL6A3/PLAT/PRNP/CD44/PRKCG/CAST/SDCBP/VTN	11
GO:0031503	protein-containing complex localization	9/259	238/17913	0.00795924	0.0429606	0.0305599	SSX2IP/ITGB3/EZR/DAG1/PURA/RELN/FIP1L1/TNPO1/GRASP	9
GO:0035306	positive regulation of dephosphorylation	4/259	55/17913	0.00817612	0.0439785	0.031284	MAGI2/ITGA2/ITGA1/NPNT	4
GO:0070723	response to cholesterol	3/259	29/17913	0.00827077	0.0441818	0.0314286	LRP8/MLC1/DAG1	3
GO:0042552	myelination	6/259	122/17913	0.00864722	0.0448931	0.0319346	ARHGEF10/JAM3/DAG1/PIKFYVE/ITGAX/CD9	6
GO:0002291	T cell activation via T cell receptor contact with antigen bound to MHC molecule on antigen presenting cell	2/259	10/17913	0.00868085	0.0448931	0.0319346	ITGAL/ICAM1	2
GO:0006930	substrate-dependent cell migration, cell extension	2/259	10/17913	0.00868085	0.0448931	0.0319346	CTTN/SDCBP	2
GO:0014877	response to muscle inactivity involved in regulation of muscle adaptation	2/259	10/17913	0.00868085	0.0448931	0.0319346	DAG1/ACTN3	2
GO:0014894	response to denervation involved in regulation of muscle adaptation	2/259	10/17913	0.00868085	0.0448931	0.0319346	DAG1/ACTN3	2
GO:0032836	glomerular basement membrane development	2/259	10/17913	0.00868085	0.0448931	0.0319346	LAMB2/COL4A4	2
GO:0035878	nail development	2/259	10/17913	0.00868085	0.0448931	0.0319346	ITGA6/ITGB4	2
GO:0045713	low-density lipoprotein particle receptor biosynthetic process	2/259	10/17913	0.00868085	0.0448931	0.0319346	ITGAV/ITGB3	2
GO:0061299	retina vasculature morphogenesis in camera-type eye	2/259	10/17913	0.00868085	0.0448931	0.0319346	COL4A1/LAMA1	2
GO:0070099	regulation of chemokine-mediated signaling pathway	2/259	10/17913	0.00868085	0.0448931	0.0319346	SLIT2/ROBO1	2
GO:0072015	glomerular visceral epithelial cell development	2/259	10/17913	0.00868085	0.0448931	0.0319346	MAGI2/LAMB2	2
GO:0014888	striated muscle adaptation	4/259	56/17913	0.00870715	0.0448931	0.0319346	TRPC3/GSN/ACTN3/ACTA1	4
GO:0003018	vascular process in circulatory system	7/259	161/17913	0.00904201	0.0458932	0.032646	SLIT2/NTS/ITGA1/RHOA/ICAM1/PTPRM/COMP	7
GO:0006986	response to unfolded protein	7/259	161/17913	0.00904201	0.0458932	0.032646	THBS4/THBS1/CALR/TLN1/COMP/HSPB2/MFN2	7
GO:0010743	regulation of macrophage derived foam cell differentiation	3/259	30/17913	0.00909302	0.0458932	0.032646	PRKCH/ITGAV/ITGB3	3
GO:0045197	establishment or maintenance of epithelial cell apical/basal polarity	3/259	30/17913	0.00909302	0.0458932	0.032646	MSN/RHOA/LAMA1	3
GO:0090314	positive regulation of protein targeting to membrane	3/259	30/17913	0.00909302	0.0458932	0.032646	PRNP/ITGB2/ITGAM	3
GO:0099504	synaptic vesicle cycle	7/259	162/17913	0.00933738	0.0470501	0.033469	MAGI2/SV2A/RAP1B/PRKCG/PLD1/PRKCB/PIP5K1C	7
GO:0033687	osteoblast proliferation	3/259	31/17913	0.0099614	0.0496314	0.0353052	TNN/ITGAV/RHOA	3
GO:0099084	postsynaptic specialization organization	3/259	31/17913	0.0099614	0.0496314	0.0353052	ZMYND8/RELN/GAP43	3
GO:0048489	synaptic vesicle transport	6/259	126/17913	0.0100494	0.0497511	0.0353903	SV2A/RAP1B/PRKCG/PRKCB/PIP5K1C/ARF1	6

## Sheet: GO m2
ID	Description	GeneRatio	BgRatio	pvalue	p.adjust	qvalue	geneID	Count
GO:0031145	anaphase-promoting complex-dependent catabolic process	63/117	81/17913	9.32343e-130	1.4787e-126	1.18947e-126	UBE2E1/UBE2D1/PSMF1/PSME4/PSME3/PSME1/PSMD9/PSMD8/PSMD7/PSMD5/PSMD4/PSMD3/PSMD2/PSMD13/PSMD12/PSMD11/PSMD10/PSMD1/PSMC6/PSMC5/PSMC2/PSMC1/PSMB8/PSMB5/PSMB10/PSMA7/PSMA4/PSMB4/PSMB3/PSMB2/PSMB1/PSMA5/PSMA3/PSMA2/PSMA1/PSMC4/PSMC3/UBE2S/FZR1/CDC27/CDC23/CDC16/AURKA/ANAPC5/ANAPC2/ANAPC10/BUB1B/PSMD6/PSMB9/PSMB7/PSMB6/PSMD14/UBE2C/CDC20/PSMA8/PSME2/PSMB11/PSMA6/ANAPC7/CDC26/ANAPC4/ANAPC11/ANAPC1	63
GO:0000209	protein polyubiquitination	69/117	288/17913	2.79737e-95	1.10916e-92	8.92213e-93	UBE3C/UBE2E1/UBE2D1/TRIP12/SKP1/RBX1/PSMF1/PSME4/PSME3/PSME1/PSMD9/PSMD8/PSMD7/PSMD5/PSMD4/PSMD3/PSMD2/PSMD13/PSMD12/PSMD11/PSMD10/PSMD1/PSMC6/PSMC5/PSMC2/PSMC1/PSMB8/PSMB5/PSMB10/PSMA7/PSMA4/CUL1/BTRC/PSMB4/PSMB3/PSMB2/PSMB1/PSMA5/PSMA3/PSMA2/PSMA1/PSMC4/PSMC3/UBE2S/FZR1/CDC27/CDC23/CDC16/ANAPC5/ANAPC2/ANAPC13/ANAPC10/PSMD6/PSMB9/PSMB7/PSMB6/PSMD14/UBE3A/UBE2C/PRKN/PSMA8/PSME2/PSMB11/PSMA6/ANAPC…	69
GO:0006521	regulation of cellular amino acid metabolic process	46/117	61/17913	7.4393e-92	1.96645e-89	1.58183e-89	PSMF1/PSME4/PSME3/PSME1/PSMD9/PSMD8/PSMD7/PSMD5/PSMD4/PSMD3/PSMD2/PSMD13/PSMD12/PSMD11/PSMD10/PSMD1/PSMC6/PSMC5/PSMC2/PSMC1/PSMB8/PSMB5/PSMB10/PSMA7/PSMA4/PSMB4/PSMB3/PSMB2/PSMB1/PSMA5/PSMA3/PSMA2/PSMA1/PSMC4/PSMC3/PSMD6/PSMB9/PSMB7/PSMB6/PSMD14/OAZ1/AZIN1/PSMA8/PSME2/PSMB11/PSMA6	46
GO:1902750	negative regulation of cell cycle G2/M phase transition	50/117	97/17913	2.63181e-87	5.21757e-85	4.19705e-85	SKP1/RBX1/PSMF1/PSME4/PSME3/PSME1/PSMD9/PSMD8/PSMD7/PSMD5/PSMD4/PSMD3/PSMD2/PSMD13/PSMD12/PSMD11/PSMD10/PSMD1/PSMC6/PSMC5/PSMC2/PSMC1/PSMB8/PSMB5/PSMB10/PSMA7/PSMA4/CUL1/PSMB4/PSMB3/PSMB2/PSMB1/PSMA5/PSMA3/PSMA2/PSMA1/PSMC4/PSMC3/FZR1/AURKA/PSMD6/PSMB9/PSMB7/PSMB6/PSMD14/CDC14B/PSMA8/PSME2/PSMB11/PSMA6	50
GO:0061418	regulation of transcription from RNA polymerase II promoter in response to hypoxia	47/117	77/17913	8.37853e-87	1.47648e-84	1.18769e-84	RBX1/PSMF1/PSME4/PSME3/PSME1/PSMD9/PSMD8/PSMD7/PSMD5/PSMD4/PSMD3/PSMD2/PSMD13/PSMD12/PSMD11/PSMD10/PSMD1/PSMC6/PSMC5/PSMC2/PSMC1/PSMB8/PSMB5/PSMB10/PSMA7/PSMA4/PSMB4/PSMB3/PSMB2/PSMB1/PSMA5/PSMA3/PSMA2/PSMA1/PSMC4/PSMC3/PSMD6/PSMB9/PSMB7/PSMB6/PSMD14/ELOB/ELOC/PSMA8/PSME2/PSMB11/PSMA6	47
GO:0070498	interleukin-1-mediated signaling pathway	49/117	101/17913	1.06333e-83	1.53313e-81	1.23326e-81	SKP1/RBX1/PSMF1/PSME4/PSME3/PSME1/PSMD9/PSMD8/PSMD7/PSMD5/PSMD4/PSMD3/PSMD2/PSMD13/PSMD12/PSMD11/PSMD10/PSMD1/PSMC6/PSMC5/PSMC2/PSMC1/PSMB8/PSMB5/PSMB10/PSMA7/PSMA4/CUL1/BTRC/PSMB4/PSMB3/PSMB2/PSMB1/PSMA5/PSMA3/PSMA2/PSMA1/PSMC4/NOD1/PSMC3/PSMD6/PSMB9/PSMB7/PSMB6/PSMD14/PSMA8/PSME2/PSMB11/PSMA6	49
GO:1902036	regulation of hematopoietic stem cell differentiation	44/117	72/17913	4.58735e-81	6.06295e-79	4.87708e-79	PSMF1/PSME4/PSME3/PSME1/PSMD9/PSMD8/PSMD7/PSMD5/PSMD4/PSMD3/PSMD2/PSMD13/PSMD12/PSMD11/PSMD10/PSMD1/PSMC6/PSMC5/PSMC2/PSMC1/PSMB8/PSMB5/PSMB10/PSMA7/PSMA4/PSMB4/PSMB3/PSMB2/PSMB1/PSMA5/PSMA3/PSMA2/PSMA1/PSMC4/PSMC3/PSMD6/PSMB9/PSMB7/PSMB6/PSMD14/PSMA8/PSME2/PSMB11/PSMA6	44
GO:0002479	antigen processing and presentation of exogenous peptide antigen via MHC class I, TAP-dependent	44/117	75/17913	6.80886e-80	8.30681e-78	6.68205e-78	PSMF1/PSME4/PSME3/PSME1/PSMD9/PSMD8/PSMD7/PSMD5/PSMD4/PSMD3/PSMD2/PSMD13/PSMD12/PSMD11/PSMD10/PSMD1/PSMC6/PSMC5/PSMC2/PSMC1/PSMB8/PSMB5/PSMB10/PSMA7/PSMA4/PSMB4/PSMB3/PSMB2/PSMB1/PSMA5/PSMA3/PSMA2/PSMA1/PSMC4/PSMC3/PSMD6/PSMB9/PSMB7/PSMB6/PSMD14/PSMA8/PSME2/PSMB11/PSMA6	44
GO:0060218	hematopoietic stem cell differentiation	44/117	83/17913	4.22739e-77	3.7248e-75	2.99626e-75	PSMF1/PSME4/PSME3/PSME1/PSMD9/PSMD8/PSMD7/PSMD5/PSMD4/PSMD3/PSMD2/PSMD13/PSMD12/PSMD11/PSMD10/PSMD1/PSMC6/PSMC5/PSMC2/PSMC1/PSMB8/PSMB5/PSMB10/PSMA7/PSMA4/PSMB4/PSMB3/PSMB2/PSMB1/PSMA5/PSMA3/PSMA2/PSMA1/PSMC4/PSMC3/PSMD6/PSMB9/PSMB7/PSMB6/PSMD14/PSMA8/PSME2/PSMB11/PSMA6	44
GO:0002223	stimulatory C-type lectin receptor signaling pathway	47/117	113/17913	5.46168e-76	3.93737e-74	3.16725e-74	SKP1/PSMF1/PSME4/PSME3/PSME1/PSMD9/PSMD8/PSMD7/PSMD5/PSMD4/PSMD3/PSMD2/PSMD13/PSMD12/PSMD11/PSMD10/PSMD1/PSMC6/PSMC5/PSMC2/PSMC1/PSMB8/PSMB5/PSMB10/PSMA7/PSMA4/CUL1/BTRC/PSMB4/PSMB3/PSMB2/PSMB1/PSMA5/PSMA3/PSMA2/PSMA1/PSMC4/PSMC3/PSMD6/PSMB9/PSMB7/PSMB6/PSMD14/PSMA8/PSME2/PSMB11/PSMA6	47
GO:0071347	cellular response to interleukin-1	49/117	156/17913	4.50868e-72	2.7503e-70	2.21236e-70	SKP1/RBX1/PSMF1/PSME4/PSME3/PSME1/PSMD9/PSMD8/PSMD7/PSMD5/PSMD4/PSMD3/PSMD2/PSMD13/PSMD12/PSMD11/PSMD10/PSMD1/PSMC6/PSMC5/PSMC2/PSMC1/PSMB8/PSMB5/PSMB10/PSMA7/PSMA4/CUL1/BTRC/PSMB4/PSMB3/PSMB2/PSMB1/PSMA5/PSMA3/PSMA2/PSMA1/PSMC4/NOD1/PSMC3/PSMD6/PSMB9/PSMB7/PSMB6/PSMD14/PSMA8/PSME2/PSMB11/PSMA6	49
GO:0060071	Wnt signaling pathway, planar cell polarity pathway	44/117	107/17913	1.22789e-70	7.21273e-69	5.80197e-69	PSMF1/PSME4/PSME3/PSME1/PSMD9/PSMD8/PSMD7/PSMD5/PSMD4/PSMD3/PSMD2/PSMD13/PSMD12/PSMD11/PSMD10/PSMD1/PSMC6/PSMC5/PSMC2/PSMC1/PSMB8/PSMB5/PSMB10/PSMA7/PSMA4/PSMB4/PSMB3/PSMB2/PSMB1/PSMA5/PSMA3/PSMA2/PSMA1/PSMC4/PSMC3/PSMD6/PSMB9/PSMB7/PSMB6/PSMD14/PSMA8/PSME2/PSMB11/PSMA6	44
GO:0070555	response to interleukin-1	50/117	183/17913	4.19088e-70	2.29198e-68	1.84368e-68	SKP1/RBX1/PSMF1/PSME4/PSME3/PSME1/PSMD9/PSMD8/PSMD7/PSMD5/PSMD4/PSMD3/PSMD2/PSMD13/PSMD12/PSMD11/PSMD10/PSMD1/PSMC6/PSMC5/PSMC2/PSMC1/PSMB8/PSMB5/PSMB10/PSMA7/PSMA4/CUL1/BTRC/PSMB4/PSMB3/PSMB2/PSMB1/PSMA5/PSMA3/PSMA2/PSMA1/PSMC4/NOD1/PSMC3/PSMD6/PSMB9/PSMB7/PSMB6/PSMD14/SNCA/PSMA8/PSME2/PSMB11/PSMA6	50
GO:2000736	regulation of stem cell differentiation	44/117	116/17913	1.06078e-68	5.60798e-67	4.5111e-67	PSMF1/PSME4/PSME3/PSME1/PSMD9/PSMD8/PSMD7/PSMD5/PSMD4/PSMD3/PSMD2/PSMD13/PSMD12/PSMD11/PSMD10/PSMD1/PSMC6/PSMC5/PSMC2/PSMC1/PSMB8/PSMB5/PSMB10/PSMA7/PSMA4/PSMB4/PSMB3/PSMB2/PSMB1/PSMA5/PSMA3/PSMA2/PSMA1/PSMC4/PSMC3/PSMD6/PSMB9/PSMB7/PSMB6/PSMD14/PSMA8/PSME2/PSMB11/PSMA6	44
GO:0038061	NIK/NF-kappaB signaling	49/117	179/17913	1.1716e-68	5.99405e-67	4.82166e-67	TRIP6/SKP1/PSMF1/PSME4/PSME3/PSME1/PSMD9/PSMD8/PSMD7/PSMD5/PSMD4/PSMD3/PSMD2/PSMD13/PSMD12/PSMD11/PSMD10/PSMD1/PSMC6/PSMC5/PSMC2/PSMC1/PSMB8/PSMB5/PSMB10/PSMA7/PSMA4/CUL1/BTRC/PSMB4/PSMB3/PSMB2/PSMB1/PSMA5/PSMA3/PSMA2/PSMA1/PSMC4/NOD1/PSMC3/PSMD6/PSMB9/PSMB7/PSMB6/PSMD14/PSMA8/PSME2/PSMB11/PSMA6	49
GO:0001736	establishment of planar polarity	44/117	123/17913	2.52704e-67	1.17879e-65	9.48228e-66	PSMF1/PSME4/PSME3/PSME1/PSMD9/PSMD8/PSMD7/PSMD5/PSMD4/PSMD3/PSMD2/PSMD13/PSMD12/PSMD11/PSMD10/PSMD1/PSMC6/PSMC5/PSMC2/PSMC1/PSMB8/PSMB5/PSMB10/PSMA7/PSMA4/PSMB4/PSMB3/PSMB2/PSMB1/PSMA5/PSMA3/PSMA2/PSMA1/PSMC4/PSMC3/PSMD6/PSMB9/PSMB7/PSMB6/PSMD14/PSMA8/PSME2/PSMB11/PSMA6	44
GO:0007164	establishment of tissue polarity	44/117	123/17913	2.52704e-67	1.17879e-65	9.48228e-66	PSMF1/PSME4/PSME3/PSME1/PSMD9/PSMD8/PSMD7/PSMD5/PSMD4/PSMD3/PSMD2/PSMD13/PSMD12/PSMD11/PSMD10/PSMD1/PSMC6/PSMC5/PSMC2/PSMC1/PSMB8/PSMB5/PSMB10/PSMA7/PSMA4/PSMB4/PSMB3/PSMB2/PSMB1/PSMA5/PSMA3/PSMA2/PSMA1/PSMC4/PSMC3/PSMD6/PSMB9/PSMB7/PSMB6/PSMD14/PSMA8/PSME2/PSMB11/PSMA6	44
GO:0090263	positive regulation of canonical Wnt signaling pathway	44/117	135/17913	3.52943e-65	1.51289e-63	1.21698e-63	PSMF1/PSME4/PSME3/PSME1/PSMD9/PSMD8/PSMD7/PSMD5/PSMD4/PSMD3/PSMD2/PSMD13/PSMD12/PSMD11/PSMD10/PSMD1/PSMC6/PSMC5/PSMC2/PSMC1/PSMB8/PSMB5/PSMB10/PSMA7/PSMA4/PSMB4/PSMB3/PSMB2/PSMB1/PSMA5/PSMA3/PSMA2/PSMA1/PSMC4/PSMC3/PSMD6/PSMB9/PSMB7/PSMB6/PSMD14/PSMA8/PSME2/PSMB11/PSMA6	44
GO:0010565	regulation of cellular ketone metabolic process	47/117	178/17913	7.62901e-65	3.18411e-63	2.56132e-63	PSMF1/PSME4/PSME3/PSME1/PSMD9/PSMD8/PSMD7/PSMD5/PSMD4/PSMD3/PSMD2/PSMD13/PSMD12/PSMD11/PSMD10/PSMD1/PSMC6/PSMC5/PSMC2/PSMC1/PSMB8/PSMB5/PSMB10/PSMA7/PSMA4/PSMB4/PSMB3/PSMB2/PSMB1/PSMA5/PSMA3/PSMA2/PSMA1/PSMC4/PSMC3/PSMD6/PSMB9/PSMB7/PSMB6/PSMD14/OAZ1/AZIN1/SNCA/PSMA8/PSME2/PSMB11/PSMA6	47
GO:0071456	cellular response to hypoxia	49/117	210/17913	8.421e-65	3.42454e-63	2.75472e-63	RBX1/PSMF1/PSME4/PSME3/PSME1/PSMD9/PSMD8/PSMD7/PSMD5/PSMD4/PSMD3/PSMD2/PSMD13/PSMD12/PSMD11/PSMD10/PSMD1/PSMC6/PSMC5/PSMC2/PSMC1/PSMB8/PSMB5/PSMB10/PSMA7/PSMA4/PSMB4/PSMB3/PSMB2/PSMB1/PSMA5/PSMA3/PSMA2/PSMA1/PSMC4/PSMC3/PSMD6/PSMB9/PSMB7/PSMB6/PSMD14/PINK1/ELOB/ELOC/PSMA8/PSME2/PSMB11/UBQLN1/PSMA6	49
GO:0044839	cell cycle G2/M phase transition	51/117	257/17913	1.14858e-63	3.87586e-62	3.11777e-62	SKP1/RBX1/PSMF1/PSME4/PSME3/PSME1/PSMD9/PSMD8/PSMD7/PSMD5/PSMD4/PSMD3/PSMD2/PSMD13/PSMD12/PSMD11/PSMD10/PSMD1/PSMC6/PSMC5/PSMC2/PSMC1/PSMB8/PSMB5/PSMB10/PSMA7/PSMA4/CUL1/BTRC/PSMB4/PSMB3/PSMB2/PSMB1/PSMA5/PSMA3/PSMA2/PSMA1/PSMC4/PSMC3/FZR1/AURKA/PSMD6/PSMB9/PSMB7/PSMB6/PSMD14/CDC14B/PSMA8/PSME2/PSMB11/PSMA6	51
GO:0043488	regulation of mRNA stability	45/117	158/17913	1.23144e-63	3.98584e-62	3.20624e-62	PSMF1/PSME4/PSME3/PSME1/PSMD9/PSMD8/PSMD7/PSMD5/PSMD4/PSMD3/PSMD2/PSMD13/PSMD12/PSMD11/PSMD10/PSMD1/PSMC6/PSMC5/PSMC2/PSMC1/PSMB8/PSMB5/PSMB10/PSMA7/PSMA4/PSMB4/PSMB3/PSMB2/PSMB1/PSMA5/PSMA3/PSMA2/PSMA1/PSMC4/HSPB1/PSMC3/PSMD6/PSMB9/PSMB7/PSMB6/PSMD14/PSMA8/PSME2/PSMB11/PSMA6	45
GO:0061013	regulation of mRNA catabolic process	45/117	178/17913	5.74032e-61	1.54308e-59	1.24126e-59	PSMF1/PSME4/PSME3/PSME1/PSMD9/PSMD8/PSMD7/PSMD5/PSMD4/PSMD3/PSMD2/PSMD13/PSMD12/PSMD11/PSMD10/PSMD1/PSMC6/PSMC5/PSMC2/PSMC1/PSMB8/PSMB5/PSMB10/PSMA7/PSMA4/PSMB4/PSMB3/PSMB2/PSMB1/PSMA5/PSMA3/PSMA2/PSMA1/PSMC4/HSPB1/PSMC3/PSMD6/PSMB9/PSMB7/PSMB6/PSMD14/PSMA8/PSME2/PSMB11/PSMA6	45
GO:1905330	regulation of morphogenesis of an epithelium	44/117	181/17913	1.06899e-58	2.56881e-57	2.06637e-57	PSMF1/PSME4/PSME3/PSME1/PSMD9/PSMD8/PSMD7/PSMD5/PSMD4/PSMD3/PSMD2/PSMD13/PSMD12/PSMD11/PSMD10/PSMD1/PSMC6/PSMC5/PSMC2/PSMC1/PSMB8/PSMB5/PSMB10/PSMA7/PSMA4/PSMB4/PSMB3/PSMB2/PSMB1/PSMA5/PSMA3/PSMA2/PSMA1/PSMC4/PSMC3/PSMD6/PSMB9/PSMB7/PSMB6/PSMD14/PSMA8/PSME2/PSMB11/PSMA6	44
GO:0048863	stem cell differentiation	44/117	237/17913	5.11229e-53	1.08108e-51	8.69628e-52	PSMF1/PSME4/PSME3/PSME1/PSMD9/PSMD8/PSMD7/PSMD5/PSMD4/PSMD3/PSMD2/PSMD13/PSMD12/PSMD11/PSMD10/PSMD1/PSMC6/PSMC5/PSMC2/PSMC1/PSMB8/PSMB5/PSMB10/PSMA7/PSMA4/PSMB4/PSMB3/PSMB2/PSMB1/PSMA5/PSMA3/PSMA2/PSMA1/PSMC4/PSMC3/PSMD6/PSMB9/PSMB7/PSMB6/PSMD14/PSMA8/PSME2/PSMB11/PSMA6	44
GO:0001666	response to hypoxia	49/117	354/17913	8.55069e-53	1.78439e-51	1.43538e-51	RBX1/PSMF1/PSME4/PSME3/PSME1/PSMD9/PSMD8/PSMD7/PSMD5/PSMD4/PSMD3/PSMD2/PSMD13/PSMD12/PSMD11/PSMD10/PSMD1/PSMC6/PSMC5/PSMC2/PSMC1/PSMB8/PSMB5/PSMB10/PSMA7/PSMA4/PSMB4/PSMB3/PSMB2/PSMB1/PSMA5/PSMA3/PSMA2/PSMA1/PSMC4/PSMC3/PSMD6/PSMB9/PSMB7/PSMB6/PSMD14/PINK1/ELOB/ELOC/PSMA8/PSME2/PSMB11/UBQLN1/PSMA6	49
GO:0006520	cellular amino acid metabolic process	47/117	347/17913	5.10386e-50	9.63658e-49	7.75173e-49	PSMF1/PSME4/PSME3/PSME1/PSMD9/PSMD8/PSMD7/PSMD5/PSMD4/PSMD3/PSMD2/PSMD13/PSMD12/PSMD11/PSMD10/PSMD1/PSMC6/PSMC5/PSMC2/PSMC1/PSMB8/PSMB5/PSMB10/PSMA7/PSMA4/PSMB4/PSMB3/PSMB2/PSMB1/PSMA5/PSMA3/PSMA2/PSMA1/PSMC4/PSMC3/PSMD6/PSMB9/PSMB7/PSMB6/PSMD14/OAZ1/AZIN1/AIMP2/PSMA8/PSME2/PSMB11/PSMA6	47
GO:0062012	regulation of small molecule metabolic process	49/117	439/17913	4.74033e-48	8.74205e-47	7.03216e-47	PSMF1/PSME4/PSME3/PSME1/PSMD9/PSMD8/PSMD7/PSMD5/PSMD4/PSMD3/PSMD2/PSMD13/PSMD12/PSMD11/PSMD10/PSMD1/PSMC6/PSMC5/PSMC2/PSMC1/PSMB8/PSMB5/PSMB10/PSMA7/PSMA4/PSMB4/PSMB3/PSMB2/PSMB1/PSMA5/PSMA3/PSMA2/PSMA1/PSMC4/PSMC3/PSMD6/PSMB9/PSMB7/PSMB6/PSMD14/PINK1/OAZ1/AZIN1/PRKN/SNCA/PSMA8/PSME2/PSMB11/PSMA6	49
GO:0198738	cell-cell signaling by wnt	49/117	500/17913	3.13242e-45	5.40002e-44	4.34381e-44	SKP1/RBX1/PSMF1/PSME4/PSME3/PSME1/PSMD9/PSMD8/PSMD7/PSMD5/PSMD4/PSMD3/PSMD2/PSMD13/PSMD12/PSMD11/PSMD10/PSMD1/PSMC6/PSMC5/PSMC2/PSMC1/PSMB8/PSMB5/PSMB10/PSMA7/PSMA4/CUL1/BTRC/PSMB4/PSMB3/PSMB2/PSMB1/PSMA5/PSMA3/PSMA2/PSMA1/PSMC4/PSMC3/PSMD6/PSMB9/PSMB7/PSMB6/PSMD14/PRKN/PSMA8/PSME2/PSMB11/PSMA6	49
GO:0042176	regulation of protein catabolic process	29/117	354/17913	6.06244e-24	1.01211e-22	8.14147e-23	UBXN1/RBX1/PSMF1/PSME3/PSMD3/PSMD2/PSMD10/PSMD1/PSMC6/PSMC5/PSMC2/PSMC1/BTRC/PSMC4/RAD23B/PSMC3/FZR1/AURKA/IDE/PSMD14/UBE3A/PINK1/OAZ1/AZIN1/BAG5/MYCBP2/PRKN/SNCA/UBQLN1	29
GO:0043248	proteasome assembly	6/117	11/17913	3.06882e-11	4.59166e-10	3.69356e-10	PSMD9/PSMD5/PSMD11/PSMD10/POMP/ADRM1	6
GO:0009896	positive regulation of catabolic process	17/117	392/17913	6.96142e-10	1.0223e-08	8.22343e-09	RBX1/PSMD10/PSMC6/PSMC5/PSMC2/PSMC1/PSMC4/NOD1/PSMC3/FZR1/AURKA/IDE/PINK1/OAZ1/PRKN/SNCA/UBQLN1	17
GO:0051783	regulation of nuclear division	12/117	172/17913	1.3369e-09	1.92756e-08	1.55054e-08	FZR1/CDC27/CDC23/AURKA/CUL7/BUB1B/AURKAIP1/UBE2C/CDC20/CUL9/KIF11/CDC26	12
GO:0048285	organelle fission	16/117	395/17913	6.10772e-09	8.64897e-08	6.9573e-08	PSMD13/UBE2S/FZR1/CDC27/CDC23/AURKA/CUL7/BUB1B/PINK1/AURKAIP1/UBE2C/PRKN/CDC20/CUL9/KIF11/CDC26	16
GO:0140014	mitotic nuclear division	12/117	237/17913	4.90372e-08	6.69259e-07	5.38357e-07	UBE2S/CDC27/CDC23/AURKA/CUL7/BUB1B/AURKAIP1/UBE2C/CDC20/CUL9/KIF11/CDC26	12
GO:0031331	positive regulation of cellular catabolic process	14/117	341/17913	4.93716e-08	6.69259e-07	5.38357e-07	RBX1/PSMD10/PSMC6/PSMC5/PSMC2/PSMC1/PSMC4/NOD1/PSMC3/AURKA/PINK1/PRKN/SNCA/UBQLN1	14
GO:0043312	neutrophil degranulation	15/117	485/17913	6.23067e-07	8.09987e-06	6.51559e-06	PSMD7/PSMD3/PSMD2/PSMD13/PSMD12/PSMD11/PSMD1/PSMC2/PSMB1/PSMA5/PSMA2/PSMC3/PSMD6/PSMB7/PSMD14	15
GO:1902175	regulation of oxidative stress-induced intrinsic apoptotic signaling pathway	5/117	26/17913	6.43001e-07	8.29106e-06	6.66938e-06	HSPB1/PINK1/BAG5/PRKN/UBQLN1	5
GO:0002283	neutrophil activation involved in immune response	15/117	488/17913	6.73324e-07	8.61203e-06	6.92758e-06	PSMD7/PSMD3/PSMD2/PSMD13/PSMD12/PSMD11/PSMD1/PSMC2/PSMB1/PSMA5/PSMA2/PSMC3/PSMD6/PSMB7/PSMD14	15
GO:0002446	neutrophil mediated immunity	15/117	499/17913	8.90436e-07	1.12082e-05	9.01594e-06	PSMD7/PSMD3/PSMD2/PSMD13/PSMD12/PSMD11/PSMD1/PSMC2/PSMB1/PSMA5/PSMA2/PSMC3/PSMD6/PSMB7/PSMD14	15
GO:0042119	neutrophil activation	15/117	499/17913	8.90436e-07	1.12082e-05	9.01594e-06	PSMD7/PSMD3/PSMD2/PSMD13/PSMD12/PSMD11/PSMD1/PSMC2/PSMB1/PSMA5/PSMA2/PSMC3/PSMD6/PSMB7/PSMD14	15
GO:0015872	dopamine transport	5/117	31/17913	1.61815e-06	2.02078e-05	1.62553e-05	SLC6A3/PINK1/PRKN/SNCA/TOR1A	5
GO:0052547	regulation of peptidase activity	13/117	398/17913	2.02597e-06	2.49084e-05	2.00365e-05	CASP1/UBXN1/PSMF1/PSME4/PSMB8/PSMA3/NOD1/PSMB9/ADRM1/PSMD14/PINK1/SNCA/PDCD2	13
GO:0042417	dopamine metabolic process	5/117	36/17913	3.49798e-06	4.23495e-05	3.40663e-05	SLC6A3/SNCB/PRKN/SNCA/SNCAIP	5
GO:0070841	inclusion body assembly	4/117	23/17913	1.39063e-05	0.000162172	0.000130453	PSMC5/BAG5/PRKN/SNCAIP	4
GO:0051306	mitotic sister chromatid separation	5/117	49/17913	1.65357e-05	0.000190041	0.00015287	CDC27/CDC23/BUB1B/CDC20/CDC26	5
GO:0001963	synaptic transmission, dopaminergic	4/117	25/17913	1.96668e-05	0.000224399	0.000180509	PINK1/PRKN/SNCA/TOR1A	4
GO:1905818	regulation of chromosome separation	5/117	52/17913	2.21882e-05	0.00024782	0.000199348	CDC27/CDC23/BUB1B/CDC20/CDC26	5
GO:0051583	dopamine uptake involved in synaptic transmission	3/117	10/17913	3.15177e-05	0.000340049	0.000273537	PRKN/SNCA/TOR1A	3
GO:0051934	catecholamine uptake involved in synaptic transmission	3/117	10/17913	3.15177e-05	0.000340049	0.000273537	PRKN/SNCA/TOR1A	3
GO:0051304	chromosome separation	5/117	68/17913	8.18963e-05	0.000848938	0.000682892	CDC27/CDC23/BUB1B/CDC20/CDC26	5
GO:1903201	regulation of oxidative stress-induced cell death	5/117	75/17913	0.000130761	0.0013294	0.00106938	HSPB1/PINK1/BAG5/PRKN/UBQLN1	5
GO:0090083	regulation of inclusion body assembly	3/117	16/17913	0.000142931	0.00143473	0.00115411	PSMC5/BAG5/SNCAIP	3
GO:0061912	selective autophagy	4/117	46/17913	0.000228251	0.0022209	0.00178651	NOD1/PINK1/PRKN/UBQLN1	4
GO:0051580	regulation of neurotransmitter uptake	3/117	19/17913	0.00024381	0.00235782	0.00189664	PRKN/SNCA/TOR1A	3
GO:0036473	cell death in response to oxidative stress	5/117	92/17913	0.000341167	0.00318288	0.00256033	HSPB1/PINK1/BAG5/PRKN/UBQLN1	5
GO:0051983	regulation of chromosome segregation	5/117	93/17913	0.00035869	0.0033268	0.0026761	CDC27/CDC23/BUB1B/CDC20/CDC26	5
GO:1902882	regulation of response to oxidative stress	5/117	97/17913	0.000435677	0.00399412	0.0032129	HSPB1/PINK1/BAG5/PRKN/UBQLN1	5
GO:0010458	exit from mitosis	3/117	28/17913	0.000789717	0.00699716	0.00562856	UBE2S/CDC23/UBE2C	3
GO:0043457	regulation of cellular respiration	3/117	29/17913	0.000876663	0.00772437	0.00621354	IDE/PINK1/SNCA	3
GO:0033044	regulation of chromosome organization	8/117	311/17913	0.00100118	0.00877275	0.00705686	TRIP12/CDC27/CDC23/BUB1B/PINK1/SNCA/CDC20/CDC26	8
GO:0006457	protein folding	6/117	176/17913	0.00105018	0.00915154	0.00736157	UBXN1/PSMC1/RAD23B/HSPB1/BAG5/TOR1A	6
GO:0036503	ERAD pathway	4/117	79/17913	0.00178136	0.0151406	0.0121792	UBXN1/PRKN/TOR1A/UBQLN1	4
GO:0048488	synaptic vesicle endocytosis	3/117	37/17913	0.00179472	0.0151406	0.0121792	SNCB/SNCA/TOR1A	3
GO:0140238	presynaptic endocytosis	3/117	37/17913	0.00179472	0.0151406	0.0121792	SNCB/SNCA/TOR1A	3
GO:1901526	positive regulation of mitophagy	2/117	10/17913	0.00183936	0.0153538	0.0123507	PINK1/PRKN	2
GO:1903265	positive regulation of tumor necrosis factor-mediated signaling pathway	2/117	10/17913	0.00183936	0.0153538	0.0123507	CASP1/PRKN	2
GO:2001023	regulation of response to drug	4/117	80/17913	0.00186577	0.0154928	0.0124625	PINK1/PRKN/SNCA/TOR1A	4
GO:0007100	mitotic centrosome separation	2/117	11/17913	0.00223852	0.0183005	0.014721	AURKA/KIF11	2
GO:0006979	response to oxidative stress	9/117	442/17913	0.0024647	0.0198427	0.0159616	PSMB5/HSPB1/UBE3A/PINK1/BAG5/PRKN/SNCA/TOR1A/UBQLN1	9
GO:0032731	positive regulation of interleukin-1 beta production	3/117	42/17913	0.0025896	0.0206387	0.0166019	CASP1/NOD1/HSPB1	3
GO:0002862	negative regulation of inflammatory response to antigenic stimulus	2/117	12/17913	0.00267478	0.0208975	0.0168101	PSMB4/PSMA1	2
GO:0009895	negative regulation of catabolic process	7/117	288/17913	0.00284516	0.0221197	0.0177933	UBXN1/PSMF1/PINK1/AZIN1/BAG5/MYCBP2/SNCA	7
GO:0016574	histone ubiquitination	3/117	44/17913	0.00295938	0.0227843	0.0183279	UBE2E1/TRIP12/SKP1	3
GO:0031648	protein destabilization	3/117	46/17913	0.00336005	0.025137	0.0202203	BTRC/PRKN/SNCA	3
GO:0090199	regulation of release of cytochrome c from mitochondria	3/117	46/17913	0.00336005	0.025137	0.0202203	PSMD10/PINK1/PRKN	3
GO:0072425	signal transduction involved in G2 DNA damage checkpoint	2/117	14/17913	0.00365661	0.0267253	0.021498	FZR1/CDC14B	2
GO:0090128	regulation of synapse maturation	2/117	14/17913	0.00365661	0.0267253	0.021498	ANAPC2/CDC20	2
GO:0042220	response to cocaine	3/117	48/17913	0.0037924	0.0274646	0.0220927	SLC6A3/UBE3A/SNCA	3
GO:0016540	protein autoprocessing	2/117	16/17913	0.00478097	0.0335514	0.026989	CASP1/KLK6	2
GO:0010823	negative regulation of mitochondrion organization	3/117	54/17913	0.00528677	0.0369375	0.0297128	PSMD10/PINK1/PRKN	3
GO:0050905	neuromuscular process	4/117	107/17913	0.00532193	0.0370201	0.0297792	UCHL1/SLC6A3/MYCBP2/PRKN	4
GO:0099003	vesicle-mediated transport in synapse	5/117	174/17913	0.00570473	0.0393378	0.0316436	PINK1/SNCB/PRKN/SNCA/TOR1A	5
GO:0015893	drug transport	5/117	175/17913	0.00584252	0.0401136	0.0322677	SLC6A3/PINK1/PRKN/SNCA/TOR1A	5
GO:0098780	response to mitochondrial depolarisation	2/117	20/17913	0.00744208	0.0493855	0.0397261	PINK1/PRKN	2

## Sheet: GO m4
ID	Description	GeneRatio	BgRatio	pvalue	p.adjust	qvalue	geneID	Count
GO:0097711	ciliary basal body-plasma membrane docking	52/139	95/17913	5.7987e-88	1.54361e-84	1.12861e-84	DYNLL1/ODF2/NINL/NEK2/CSNK1E/CSNK1D/PCNT/PCM1/HSP90AA1/DYNC1I2/TUBG1/PLK4/FGFR1OP/DYNC1H1/DCTN3/CLASP1/CKAP5/CETN2/CEP70/CEP63/CEP57/CEP76/CEP152/CEP135/CENPJ/DCTN2/CEP72/CDK5RAP2/ALMS1/NDE1/AKAP9/SFI1/MAPRE1/ACTR1A/PPP2R1A/CEP250/PAFAH1B1/TUBA4A/TUBA1A/CDK1/CEP164/YWHAE/PRKACA/PLK1/PRKAR2B/DCTN1/TUBB/HAUS2/SDCCAG8/CEP78/NEDD1/YWHAG	52
GO:0140056	organelle localization by membrane tethering	52/139	141/17913	3.1259e-76	4.16058e-73	3.042e-73	DYNLL1/ODF2/NINL/NEK2/CSNK1E/CSNK1D/PCNT/PCM1/HSP90AA1/DYNC1I2/TUBG1/PLK4/FGFR1OP/DYNC1H1/DCTN3/CLASP1/CKAP5/CETN2/CEP70/CEP63/CEP57/CEP76/CEP152/CEP135/CENPJ/DCTN2/CEP72/CDK5RAP2/ALMS1/NDE1/AKAP9/SFI1/MAPRE1/ACTR1A/PPP2R1A/CEP250/PAFAH1B1/TUBA4A/TUBA1A/CDK1/CEP164/YWHAE/PRKACA/PLK1/PRKAR2B/DCTN1/TUBB/HAUS2/SDCCAG8/CEP78/NEDD1/YWHAG	52
GO:0010389	regulation of G2/M transition of mitotic cell cycle	55/139	185/17913	1.02998e-74	9.13939e-72	6.68225e-72	PKIA/DYNLL1/ODF2/NINL/NEK2/CSNK1E/CSNK1D/PCNT/PCM1/HSP90AA1/DYNC1I2/TUBG1/PLK4/FGFR1OP/DYNC1H1/DCTN3/CLASP1/CKAP5/CETN2/CEP70/CEP63/CEP57/CEP76/CEP152/CEP135/CENPJ/DCTN2/CEP72/CDK5RAP2/ALMS1/NDE1/AKAP9/SFI1/MAPRE1/ACTR1A/PPP2R1A/CEP250/PAFAH1B1/TUBA4A/TUBA1A/CDK1/CEP164/YWHAE/PRKACA/PLK1/PRKAR2B/DCTN1/TUBB/HAUS2/SMARCD3/SDCCAG8/CEP78/NEDD1/BRSK1/YWHAG	55
GO:0022406	membrane docking	52/139	150/17913	1.57778e-74	1.05001e-71	7.67716e-72	DYNLL1/ODF2/NINL/NEK2/CSNK1E/CSNK1D/PCNT/PCM1/HSP90AA1/DYNC1I2/TUBG1/PLK4/FGFR1OP/DYNC1H1/DCTN3/CLASP1/CKAP5/CETN2/CEP70/CEP63/CEP57/CEP76/CEP152/CEP135/CENPJ/DCTN2/CEP72/CDK5RAP2/ALMS1/NDE1/AKAP9/SFI1/MAPRE1/ACTR1A/PPP2R1A/CEP250/PAFAH1B1/TUBA4A/TUBA1A/CDK1/CEP164/YWHAE/PRKACA/PLK1/PRKAR2B/DCTN1/TUBB/HAUS2/SDCCAG8/CEP78/NEDD1/YWHAG	52
GO:0000086	G2/M transition of mitotic cell cycle	56/139	238/17913	1.15201e-69	5.11108e-67	3.73696e-67	PKIA/DYNLL1/ODF2/NINL/NEK2/CSNK1E/CSNK1D/PCNT/PCM1/HSP90AA1/DYNC1I2/TUBG1/PLK4/FGFR1OP/DYNC1H1/DCTN3/CLASP1/CKAP5/CETN2/CEP70/CEP63/CEP57/CEP76/CEP152/CEP135/CENPJ/DCTN2/CEP72/CDK5RAP2/ALMS1/NDE1/AKAP9/SFI1/MAPRE1/ACTR1A/PPP2R1A/CEP250/PAFAH1B1/TUBA4A/TUBA1A/CDK1/CEP164/YWHAE/PRKACA/PLK1/BRSK2/PRKAR2B/DCTN1/TUBB/HAUS2/SMARCD3/SDCCAG8/CEP78/NEDD1/BRSK1/YWHAG	56
GO:0060271	cilium assembly	53/139	335/17913	8.67426e-56	2.30909e-53	1.68828e-53	DYNLL1/ODF2/NINL/NEK2/CSNK1E/CSNK1D/PCNT/PCM1/HSP90AA1/DYNC1I2/TUBG1/PLK4/FGFR1OP/DYNC1H1/DCTN3/CLASP1/CKAP5/CETN2/CEP70/CEP63/CEP57/CEP76/CEP152/CEP135/CENPJ/DCTN2/CEP72/CDK5RAP2/ALMS1/NDE1/AKAP9/SFI1/MAPRE1/ACTR1A/PPP2R1A/CEP250/PAFAH1B1/TUBA4A/TUBA1A/CDK1/CEP164/YWHAE/PRKACA/PLK1/PRKAR2B/DCTN1/TUBB/HAUS2/MAP4/SDCCAG8/CEP78/NEDD1/YWHAG	53
GO:0044782	cilium organization	53/139	346/17913	5.27609e-55	1.27681e-52	9.3354e-53	DYNLL1/ODF2/NINL/NEK2/CSNK1E/CSNK1D/PCNT/PCM1/HSP90AA1/DYNC1I2/TUBG1/PLK4/FGFR1OP/DYNC1H1/DCTN3/CLASP1/CKAP5/CETN2/CEP70/CEP63/CEP57/CEP76/CEP152/CEP135/CENPJ/DCTN2/CEP72/CDK5RAP2/ALMS1/NDE1/AKAP9/SFI1/MAPRE1/ACTR1A/PPP2R1A/CEP250/PAFAH1B1/TUBA4A/TUBA1A/CDK1/CEP164/YWHAE/PRKACA/PLK1/PRKAR2B/DCTN1/TUBB/HAUS2/MAP4/SDCCAG8/CEP78/NEDD1/YWHAG	53
GO:0000226	microtubule cytoskeleton organization	44/139	460/17913	5.18225e-36	1.1496e-33	8.40525e-34	ODF2/NEK2/CSNK1D/PCNT/PCM1/TUBG1/PLK4/FGFR1OP/DYNC1H1/CLASP1/CKAP5/CETN2/CEP70/CEP63/CEP57/CEP76/CEP152/CEP135/CENPJ/CEP72/CDK5RAP2/NDE1/AKAP9/MAPRE1/MARK2/PPP2R1A/CEP250/CDKN1B/PAFAH1B1/CDK1/MAP2/PLK1/BRSK2/CDK5R1/DCTN1/TUBB/MAPT/HAUS2/MAP1B/MAP1A/MAP4/CRIPT/SDCCAG8/BRSK1	44
GO:0032886	regulation of microtubule-based process	20/139	199/17913	6.98862e-17	1.16273e-14	8.50129e-15	NEK2/PLK4/DYNC1H1/CLASP1/CEP70/CEP76/CENPJ/CDK5RAP2/AKAP9/MAPRE1/MARK2/CEP250/CDKN1B/PAFAH1B1/MAP2/PLK1/CDK5R1/DCTN1/MAPT/MAP1B	20
GO:0050770	regulation of axonogenesis	14/139	148/17913	8.96703e-12	8.52509e-10	6.2331e-10	NTN1/MARK2/PAFAH1B1/MAP2K1/MAP2/BRSK2/STK11/APOE/CDK5R1/MAPT/DCC/MAP1B/TUBB2B/BRSK1	14
GO:0007409	axonogenesis	20/139	393/17913	2.68916e-11	2.38618e-09	1.74465e-09	HSP90AA1/NTN1/PITPNA/MARK2/PAFAH1B1/MAPK7/MAP2K1/MAP2/BRSK2/STK11/APOE/CDK5R1/MAPT/TUBB3/DCC/UNC5C/MAP1B/NR4A3/TUBB2B/BRSK1	20
GO:0018105	peptidyl-serine phosphorylation	16/139	231/17913	3.23056e-11	2.77411e-09	2.02829e-09	CSNK1E/CSNK1D/HSP90AA1/AKAP9/MARK2/CSNK1G3/MAP2K2/CDK1/MAPK7/RAF1/ATP2B4/PRKACA/PLK1/BRSK2/CDK5R1/BRAF	16
GO:1903829	positive regulation of cellular protein localization	18/139	318/17913	5.06265e-11	4.21149e-09	3.07922e-09	PCNT/PCM1/CEP250/CDK1/YWHAQ/SFN/YWHAZ/YWHAH/YWHAE/YWHAB/PRKACA/PLK1/STK11/CDK5R1/HYAL2/MAPT/MAP1A/YWHAG	18
GO:0001558	regulation of cell growth	19/139	396/17913	2.39109e-10	1.76808e-08	1.29273e-08	SGK2/FGFR1OP/H3F3A/PIN1/NTN1/PPP2R1A/CDKN1B/PAFAH1B1/SFN/MAP2/STK11/APOE/CDK5R1/HYAL2/MAPT/GJA1/DCC/MAP1B/FBP1	19
GO:0051293	establishment of spindle localization	8/139	36/17913	2.70344e-10	1.94501e-08	1.42209e-08	DYNC1H1/CLASP1/CDK5RAP2/NDE1/PAFAH1B1/PLK1/DCTN1/MAP4	8
GO:0016049	cell growth	20/139	466/17913	5.48138e-10	3.7414e-08	2.73551e-08	SGK2/HSP90AA1/FGFR1OP/H3F3A/PIN1/NTN1/PPP2R1A/CDKN1B/PAFAH1B1/SFN/MAP2/STK11/APOE/CDK5R1/HYAL2/MAPT/GJA1/DCC/MAP1B/FBP1	20
GO:1900739	regulation of protein insertion into mitochondrial membrane involved in apoptotic signaling pathway	7/139	25/17913	6.22421e-10	4.04118e-08	2.9547e-08	YWHAQ/SFN/YWHAZ/YWHAH/YWHAE/YWHAB/YWHAG	7
GO:1900740	positive regulation of protein insertion into mitochondrial membrane involved in apoptotic signaling pathway	7/139	25/17913	6.22421e-10	4.04118e-08	2.9547e-08	YWHAQ/SFN/YWHAZ/YWHAH/YWHAE/YWHAB/YWHAG	7
GO:0051653	spindle localization	8/139	41/17913	8.2625e-10	5.23685e-08	3.82891e-08	DYNC1H1/CLASP1/CDK5RAP2/NDE1/PAFAH1B1/PLK1/DCTN1/MAP4	8
GO:0010769	regulation of cell morphogenesis involved in differentiation	15/139	260/17913	1.7539e-09	1.06111e-07	7.75829e-08	NTN1/MARK2/PAFAH1B1/MAP2K1/MAP2/YWHAH/BRSK2/STK11/APOE/CDK5R1/MAPT/DCC/MAP1B/TUBB2B/BRSK1	15
GO:0072698	protein localization to microtubule cytoskeleton	8/139	47/17913	2.61498e-09	1.51328e-07	1.10643e-07	CSNK1D/PCM1/DCTN2/CEP72/MAPRE1/CEP250/MAP1A/CRIPT	8
GO:0051656	establishment of organelle localization	18/139	448/17913	1.1998e-08	6.14206e-07	4.49076e-07	CSNK1D/PCM1/DYNC1H1/CLASP1/DCTN2/CDK5RAP2/NDE1/NTN1/PAFAH1B1/MAP2/YWHAZ/PLK1/DCTN1/MAPT/MAP1B/NR4A3/MAP4/BECN1	18
GO:0001764	neuron migration	11/139	152/17913	2.81044e-08	1.36025e-06	9.94547e-07	PCM1/NDE1/NTN1/MARK2/PAFAH1B1/YWHAE/CDK5R1/GJA1/DCC/MAP1B/TUBB2B	11
GO:0071900	regulation of protein serine/threonine kinase activity	18/139	479/17913	3.34367e-08	1.58944e-06	1.16212e-06	PKIA/PPP2R1A/CDKN1B/MAP2K2/CDK1/SFN/RAF1/MAP2K1/ATP2B4/MST1/PLK1/APOE/PRKAR2B/CDK5R1/MST1R/HYAL2/KSR1/YWHAG	18
GO:0019886	antigen processing and presentation of exogenous peptide antigen via MHC class II	9/139	97/17913	6.30016e-08	2.84255e-06	2.07832e-06	DYNLL1/DYNC1I2/DYNC1H1/DCTN3/DCTN2/ACTR1A/KLC1/DCTN1/DCTN6	9
GO:0042326	negative regulation of phosphorylation	17/139	455/17913	9.0083e-08	3.74689e-06	2.73953e-06	PKIA/DYNLL1/FGFR1OP/PIN1/PPP2R1A/CDKN1B/PAFAH1B1/SFN/PPP5C/PLK1/APOE/PRKAR2B/HYAL2/MAPT/FOXO1/FBP1/YWHAG	17
GO:1905515	non-motile cilium assembly	7/139	49/17913	9.52504e-08	3.90087e-06	2.85211e-06	CSNK1D/PCM1/CEP135/CENPJ/CEP250/DCTN1/MAP4	7
GO:1902905	positive regulation of supramolecular fiber organization	11/139	185/17913	2.10081e-07	8.10487e-06	5.92586e-06	CLASP1/CDK5RAP2/AKAP9/MAPRE1/CDKN1B/TPM1/APOE/CDK5R1/DCTN1/MAPT/MAP1B	11
GO:0032386	regulation of intracellular transport	15/139	400/17913	5.18236e-07	1.72443e-05	1.26081e-05	PKIA/PCNT/PCM1/DYNC1H1/CRYAA/MAP2K2/SFN/MAP2K1/MAP2/YWHAE/PRKACA/BRSK2/CDK5R1/HYAL2/MAP1B	15
GO:1905710	positive regulation of membrane permeability	7/139	64/17913	6.25281e-07	1.98154e-05	1.4488e-05	YWHAQ/SFN/YWHAZ/YWHAH/YWHAE/YWHAB/YWHAG	7
GO:0042176	regulation of protein catabolic process	14/139	354/17913	6.75639e-07	2.11594e-05	1.54707e-05	CSNK1E/CSNK1D/HSP90AA1/PIN1/CDKN1B/PRKACA/PLK1/BRSK2/APOE/GRIN2A/GJA1/FOXO1/USP7/MAP1A	14
GO:0048588	developmental cell growth	11/139	216/17913	9.8437e-07	2.95518e-05	2.16067e-05	HSP90AA1/PIN1/NTN1/PAFAH1B1/MAP2/STK11/APOE/CDK5R1/MAPT/DCC/MAP1B	11
GO:2001235	positive regulation of apoptotic signaling pathway	10/139	178/17913	1.28549e-06	3.67954e-05	2.69029e-05	PPP2R1A/YWHAQ/SFN/YWHAZ/YWHAH/YWHAE/YWHAB/HYAL2/BECN1/YWHAG	10
GO:1905475	regulation of protein localization to membrane	10/139	181/17913	1.49621e-06	4.19253e-05	3.06536e-05	YWHAQ/SFN/YWHAZ/YWHAH/YWHAE/YWHAB/CDK5R1/APPL1/CRIPT/YWHAG	10
GO:1904951	positive regulation of establishment of protein localization	15/139	440/17913	1.70533e-06	4.67999e-05	3.42176e-05	PCNT/PCM1/CEP135/CENPJ/YWHAQ/SFN/YWHAZ/YWHAH/YWHAE/YWHAB/PRKACA/CDK5R1/HYAL2/GJA1/YWHAG	15
GO:0000302	response to reactive oxygen species	11/139	230/17913	1.8203e-06	4.90361e-05	3.58527e-05	CDK1/TPM1/MAPK7/PPP5C/APOE/HYAL2/MAPT/FOXO1/NR4A3/BECN1/SOD2	11
GO:1902115	regulation of organelle assembly	10/139	185/17913	1.82366e-06	4.90361e-05	3.58527e-05	PLK4/DYNC1H1/CEP76/CEP135/CENPJ/CDK5RAP2/PLK1/MAP4/BECN1/SDCCAG8	10
GO:0050804	modulation of chemical synaptic transmission	14/139	393/17913	2.31762e-06	5.93909e-05	4.34235e-05	AKAP9/CRTC1/YWHAH/PRKACA/APOE/PRKAR2B/GRIN2A/MAPT/DCC/MAP1B/MAP1A/TUBB2B/BRSK1/YWHAG	14
GO:0038007	netrin-activated signaling pathway	4/139	13/17913	2.3513e-06	5.93909e-05	4.34235e-05	NTN1/TUBB3/DCC/UNC5C	4
GO:0048308	organelle inheritance	4/139	13/17913	2.3513e-06	5.93909e-05	4.34235e-05	MAP2K2/CDK1/MAP2K1/YWHAZ	4
GO:0048313	Golgi inheritance	4/139	13/17913	2.3513e-06	5.93909e-05	4.34235e-05	MAP2K2/CDK1/MAP2K1/YWHAZ	4
GO:0050808	synapse organization	14/139	394/17913	2.38724e-06	5.93909e-05	4.34235e-05	PIN1/NTN1/PAFAH1B1/TUBA1A/YWHAZ/APOE/CDK5R1/DCTN1/TUBB/GPHN/MAPT/MAP1B/CRIPT/DLG3	14
GO:0099177	regulation of trans-synaptic signaling	14/139	394/17913	2.38724e-06	5.93909e-05	4.34235e-05	AKAP9/CRTC1/YWHAH/PRKACA/APOE/PRKAR2B/GRIN2A/MAPT/DCC/MAP1B/MAP1A/TUBB2B/BRSK1/YWHAG	14
GO:0140014	mitotic nuclear division	11/139	237/17913	2.43524e-06	6.00242e-05	4.38866e-05	NEK2/CLASP1/CDK5RAP2/NCAPD2/AKAP8/PIN1/PPP2R1A/CDKN1B/PLK1/NCAPH/BECN1	11
GO:0030705	cytoskeleton-dependent intracellular transport	9/139	154/17913	3.2125e-06	7.73525e-05	5.65561e-05	DYNLL1/PCM1/PAFAH1B1/TUBA1A/MAP2/TUBB/MAPT/MAP1B/MAP1A	9
GO:1905508	protein localization to microtubule organizing center	5/139	31/17913	3.78092e-06	8.82878e-05	6.45514e-05	CSNK1D/PCM1/DCTN2/CEP72/CEP250	5
GO:0090559	regulation of membrane permeability	7/139	84/17913	4.00755e-06	9.2252e-05	6.74498e-05	YWHAQ/SFN/YWHAZ/YWHAH/YWHAE/YWHAB/YWHAG	7
GO:0008637	apoptotic mitochondrial changes	8/139	119/17913	4.08209e-06	9.28763e-05	6.79063e-05	YWHAQ/SFN/YWHAZ/YWHAH/YWHAE/YWHAB/SOD2/YWHAG	8
GO:1905477	positive regulation of protein localization to membrane	8/139	120/17913	4.34534e-06	9.8028e-05	7.1673e-05	YWHAQ/SFN/YWHAZ/YWHAH/YWHAE/YWHAB/CDK5R1/YWHAG	8
GO:0030261	chromosome condensation	5/139	32/17913	4.45325e-06	9.92661e-05	7.25782e-05	NCAPD2/H3F3A/AKAP8/CDK1/NCAPH	5
GO:0006094	gluconeogenesis	7/139	86/17913	4.69332e-06	0.000103253	7.54932e-05	MST1/SIK1/FOXO1/G6PC2/FBP2/FBP1/CRTC2	7
GO:0007006	mitochondrial membrane organization	8/139	122/17913	4.91522e-06	0.000107248	7.84145e-05	HSP90AA1/YWHAQ/SFN/YWHAZ/YWHAH/YWHAE/YWHAB/YWHAG	8
GO:0001508	action potential	8/139	123/17913	5.22311e-06	0.00011304	8.26489e-05	AKAP9/GJD2/YWHAH/YWHAE/GJA1/KCNJ3/GLRA1/KCNIP2	8
GO:0034614	cellular response to reactive oxygen species	9/139	165/17913	5.65345e-06	0.000121367	8.87371e-05	CDK1/TPM1/MAPK7/PPP5C/MAPT/FOXO1/NR4A3/BECN1/SOD2	9
GO:0051081	nuclear envelope disassembly	4/139	16/17913	5.87773e-06	0.000122769	8.97625e-05	PAFAH1B1/CDK1/PLK1/DCTN1	4
GO:0060560	developmental growth involved in morphogenesis	10/139	214/17913	6.69174e-06	0.000138089	0.000100963	HSP90AA1/NTN1/PAFAH1B1/MAP2/STK11/APOE/CDK5R1/MAPT/DCC/MAP1B	10
GO:0045787	positive regulation of cell cycle	13/139	373/17913	6.86596e-06	0.000139588	0.000102059	PLK4/DYNC1H1/CENPJ/CDKN1B/PAFAH1B1/CDK1/SFN/PRKACA/CDK5R1/TGM1/NR4A3/BECN1/SMARCD3	13
GO:0000070	mitotic sister chromatid segregation	8/139	132/17913	8.80866e-06	0.000171718	0.000125551	NEK2/CDK5RAP2/NCAPD2/AKAP8/PPP2R1A/PLK1/NCAPH/BECN1	8
GO:0048638	regulation of developmental growth	12/139	325/17913	8.83749e-06	0.000171718	0.000125551	PIN1/NTN1/CDKN1B/PAFAH1B1/CDK1/MAP2/APOE/CDK5R1/MAPT/GJA1/DCC/MAP1B	12
GO:0051348	negative regulation of transferase activity	11/139	272/17913	9.07777e-06	0.000175109	0.00012803	PKIA/FGFR1OP/PPP2R1A/CDKN1B/SFN/PLK1/APOE/PRKAR2B/HYAL2/MAPT/YWHAG	11
GO:0007018	microtubule-based movement	10/139	224/17913	9.99085e-06	0.000188622	0.00013791	DYNLL1/PCM1/DYNC1I2/KLC1/PAFAH1B1/MAP2/MAPT/MAP1B/MAP1A/MAP4	10
GO:0051961	negative regulation of nervous system development	11/139	290/17913	1.65314e-05	0.000301415	0.000220379	PCM1/CDK5RAP2/NTN1/PAFAH1B1/MAP2/YWHAH/PRKACA/APOE/CDK5R1/APPL2/DCC	11
GO:0099622	cardiac muscle cell membrane repolarization	5/139	42/17913	1.76758e-05	0.000317926	0.000232451	AKAP9/YWHAE/GJA1/KCNJ3/KCNIP2	5
GO:0071236	cellular response to antibiotic	8/139	147/17913	1.9334e-05	0.000345416	0.00025255	CDKN1B/CDK1/MAPK7/PPP5C/FOXO1/NR4A3/GLRA1/BECN1	8
GO:0035637	multicellular organismal signaling	9/139	193/17913	1.99415e-05	0.000353896	0.00025875	AKAP9/PAFAH1B1/ATP2B4/YWHAE/PRKACA/GJA1/KCNJ3/GLRA1/KCNIP2	9
GO:0045926	negative regulation of growth	10/139	244/17913	2.0962e-05	0.000369542	0.00027019	NTN1/PPP2R1A/CDKN1B/MAP2/STK11/CDK5R1/HYAL2/GJA1/DCC/FBP1	10
GO:0031346	positive regulation of cell projection organization	12/139	362/17913	2.5804e-05	0.000448955	0.000328253	CEP135/CENPJ/NTN1/MARK2/PAFAH1B1/CRTC1/MAP2K1/STK11/APOE/MAPT/MAP1B/TUBB2B	12
GO:0008361	regulation of cell size	8/139	154/17913	2.70467e-05	0.000467521	0.000341827	NTN1/PAFAH1B1/MAP2/APOE/CDK5R1/MAPT/DCC/MAP1B	8
GO:0032409	regulation of transporter activity	10/139	257/17913	3.26606e-05	0.000550269	0.000402328	SGK2/AKAP9/DAPK1/YWHAH/YWHAE/PRKACA/GRIN2A/GJA1/KCNIP2/DLG3	10
GO:0006979	response to oxidative stress	13/139	442/17913	4.09324e-05	0.000685296	0.000501052	SGK2/CDK1/TPM1/MAPK7/PPP5C/DAPK1/APOE/HYAL2/MAPT/FOXO1/NR4A3/BECN1/SOD2	13
GO:0031345	negative regulation of cell projection organization	8/139	166/17913	4.62284e-05	0.000754969	0.000551994	NTN1/PAFAH1B1/MAP2/YWHAH/APOE/CDK5R1/DCC/MAP4	8
GO:0043393	regulation of protein binding	9/139	217/17913	5.00129e-05	0.000806875	0.000589945	CSNK1E/MAPRE1/PIN1/MARK2/MAP2/PRKACA/PLK1/APOE/SMARCD3	9
GO:0046677	response to antibiotic	11/139	328/17913	5.1036e-05	0.000814836	0.000595766	HSP90AA1/CDKN1B/CDK1/MAPK7/PPP5C/GRIN2A/HYAL2/FOXO1/NR4A3/GLRA1/BECN1	11
GO:0050807	regulation of synapse organization	9/139	218/17913	5.18274e-05	0.000816359	0.000596879	NTN1/PAFAH1B1/TUBA1A/YWHAZ/APOE/CDK5R1/DCTN1/TUBB/CRIPT	9
GO:0033157	regulation of intracellular protein transport	9/139	220/17913	5.56237e-05	0.000855897	0.000625787	PKIA/PCNT/PCM1/SFN/YWHAE/PRKACA/BRSK2/CDK5R1/HYAL2	9
GO:0016311	dephosphorylation	13/139	458/17913	5.88549e-05	0.000900412	0.000658335	PPP2R2B/SFI1/PIN1/PPP2R1A/PPP5C/YWHAE/YWHAB/STK11/CAMK2G/DLG3/G6PC2/FBP2/FBP1	13
GO:0050803	regulation of synapse structure or activity	9/139	222/17913	5.96519e-05	0.000907391	0.000663437	NTN1/PAFAH1B1/TUBA1A/YWHAZ/APOE/CDK5R1/DCTN1/TUBB/CRIPT	9
GO:0030901	midbrain development	6/139	90/17913	7.1458e-05	0.00106269	0.000776982	DYNLL1/CSNK1E/CSNK1D/YWHAQ/YWHAH/YWHAE	6
GO:0048871	multicellular organismal homeostasis	13/139	472/17913	7.97919e-05	0.00116707	0.000853298	DYNC1H1/ALMS1/CRTC1/SFN/PRKACA/STK11/PRKAR2B/APPL2/HYAL2/GJA1/FOXO1/NR4A3/KSR2	13
GO:0000077	DNA damage checkpoint	7/139	133/17913	8.03142e-05	0.00116829	0.00085419	CEP63/NEK11/CDKN1B/CDK1/SFN/PLK1/BRSK1	7
GO:1902855	regulation of non-motile cilium assembly	3/139	12/17913	9.55677e-05	0.00135799	0.000992893	CEP135/CENPJ/MAP4	3
GO:0022898	regulation of transmembrane transporter activity	9/139	242/17913	0.000115379	0.00156612	0.00114507	AKAP9/DAPK1/YWHAH/YWHAE/PRKACA/GRIN2A/GJA1/KCNIP2/DLG3	9
GO:0031570	DNA integrity checkpoint	7/139	141/17913	0.0001159	0.00156612	0.00114507	CEP63/NEK11/CDKN1B/CDK1/SFN/PLK1/BRSK1	7
GO:0048857	neural nucleus development	5/139	62/17913	0.000118743	0.00159644	0.00116723	DYNLL1/YWHAQ/YWHAH/YWHAE/CDK5R1	5
GO:0099111	microtubule-based transport	7/139	143/17913	0.00012655	0.001676	0.0012254	DYNLL1/PCM1/PAFAH1B1/MAP2/MAPT/MAP1B/MAP1A	7
GO:0061337	cardiac conduction	7/139	144/17913	0.000132165	0.00171887	0.00125675	AKAP9/ATP2B4/YWHAE/PRKACA/GJA1/KCNJ3/KCNIP2	7
GO:0007093	mitotic cell cycle checkpoint	7/139	147/17913	0.000150237	0.00193016	0.00141123	CDK5RAP2/NEK11/CDKN1B/CDK1/SFN/PLK1/BRSK1	7
GO:0010762	regulation of fibroblast migration	4/139	35/17913	0.000150816	0.00193016	0.00141123	APPL2/HYAL2/MTA2/APPL1	4
GO:0090257	regulation of muscle system process	9/139	251/17913	0.00015197	0.00193561	0.00141522	AKAP9/PIN1/TPM1/ATP2B4/PRKACA/CAMK2G/FOXO1/NR4A3/BECN1	9
GO:0062014	negative regulation of small molecule metabolic process	6/139	107/17913	0.000186253	0.00228482	0.00167054	ATP2B4/MST1/SIK1/APOE/APPL2/FBP1	6
GO:0003012	muscle system process	12/139	448/17913	0.000196003	0.0023609	0.00172617	PIN1/TPM1/ATP2B4/PRKACA/CAMK2G/GJA1/FOXO1/KCNJ3/NR4A3/GLRA1/BECN1/KCNIP2	12
GO:0045927	positive regulation of growth	9/139	266/17913	0.000234311	0.00278454	0.00203591	FGFR1OP/H3F3A/PIN1/NTN1/PAFAH1B1/CDK1/SFN/MAPT/MAP1B	9
GO:0009896	positive regulation of catabolic process	11/139	392/17913	0.000244932	0.00287229	0.00210007	CSNK1E/CSNK1D/HSP90AA1/CDKN1B/DAPK1/PLK1/STK11/APOE/GJA1/FOXO1/BECN1	11
GO:0042752	regulation of circadian rhythm	6/139	114/17913	0.000262951	0.00304337	0.00222515	CSNK1E/CSNK1D/CRTC1/CDK1/SIK1/USP7	6
GO:0060004	reflex	3/139	17/17913	0.000287106	0.00325224	0.00237787	GJA1/NR4A3/GLRA1	3
GO:0010038	response to metal ion	10/139	335/17913	0.000289395	0.00326428	0.00238667	CDKN1B/CDK1/PPP5C/GPHN/MAPT/GLRA1/BECN1/KCNIP2/FBP1/BRAF	10
GO:0034605	cellular response to heat	6/139	117/17913	0.000302579	0.00337015	0.00246408	DNAJC7/HSP90AA1/YWHAE/PRKACA/CAMK2G/MAPT	6
GO:0043434	response to peptide hormone	11/139	404/17913	0.000316768	0.00345603	0.00252687	CDKN1B/PRKACA/PRKAR2B/APPL2/GJA1/FOXO1/APPL1/MAP1B/NR4A3/CPEB1/YWHAG	11
GO:0010761	fibroblast migration	4/139	43/17913	0.000338795	0.00366615	0.0026805	APPL2/HYAL2/MTA2/APPL1	4
GO:0051260	protein homooligomerization	10/139	345/17913	0.000365225	0.00387342	0.00283204	CEP57/CRYAA/CRTC1/APOE/APPL2/SPAG9/GLRA1/FBP1/SOD2/CRTC2	10
GO:0042593	glucose homeostasis	8/139	227/17913	0.000399014	0.00414913	0.00303362	RAF1/PRKACA/BRSK2/STK11/APPL2/FOXO1/G6PC2/CRTC2	8
GO:0006111	regulation of gluconeogenesis	4/139	46/17913	0.000440002	0.00453986	0.00331931	MST1/SIK1/FOXO1/FBP1	4
GO:0106027	neuron projection organization	5/139	85/17913	0.000521976	0.00528327	0.00386285	PAFAH1B1/APOE/CDK5R1/DCTN1/MAP1A	5
GO:0071375	cellular response to peptide hormone stimulus	9/139	297/17913	0.000523997	0.00528364	0.00386312	PRKACA/PRKAR2B/APPL2/FOXO1/APPL1/MAP1B/NR4A3/CPEB1/YWHAG	9
GO:0035690	cellular response to drug	10/139	362/17913	0.000531998	0.00534407	0.0039073	CDK1/MAPK7/PPP5C/ATP2B4/CDK5R1/FOXO1/NR4A3/GLRA1/BECN1/FBP1	10
GO:0098930	axonal transport	4/139	51/17913	0.000653928	0.0063764	0.00466209	PAFAH1B1/MAP2/MAPT/MAP1A	4
GO:0007611	learning or memory	8/139	247/17913	0.000696139	0.00671421	0.00490908	PAFAH1B1/CRTC1/APOE/PRKAR2B/GRIN2A/MAPT/MAP1A/BRSK1	8
GO:0016482	cytosolic transport	6/139	140/17913	0.000785006	0.00740405	0.00541345	MAP2K2/MAP2K1/MAP2/DCTN1/SPAG9/BECN1	6
GO:0017038	protein import	6/139	140/17913	0.000785006	0.00740405	0.00541345	PKIA/HSP90AA1/APOE/APPL2/HYAL2/APPL1	6
GO:0051983	regulation of chromosome segregation	5/139	93/17913	0.000787132	0.00740405	0.00541345	NEK2/DYNC1H1/CDK5RAP2/PLK1/BECN1	5
GO:0071241	cellular response to inorganic substance	7/139	194/17913	0.000803389	0.00750393	0.00548649	CDKN1B/PPP5C/FOXO1/GLRA1/BECN1/FBP1/BRAF	7
GO:0106106	cold-induced thermogenesis	6/139	143/17913	0.000876824	0.00807649	0.00590511	DYNC1H1/ALMS1/STK11/APPL2/GJA1/KSR2	6
GO:0120161	regulation of cold-induced thermogenesis	6/139	143/17913	0.000876824	0.00807649	0.00590511	DYNC1H1/ALMS1/STK11/APPL2/GJA1/KSR2	6
GO:0061351	neural precursor cell proliferation	6/139	144/17913	0.000909201	0.00831716	0.00608107	PCM1/NDE1/PAFAH1B1/APPL2/FOXO1/SMARCD3	6
GO:0120162	positive regulation of cold-induced thermogenesis	5/139	97/17913	0.000952257	0.00865156	0.00632557	DYNC1H1/ALMS1/APPL2/GJA1/KSR2	5
GO:0007088	regulation of mitotic nuclear division	6/139	150/17913	0.00112325	0.0100677	0.00736097	NEK2/CDK5RAP2/PIN1/CDKN1B/PLK1/BECN1	6
GO:0035303	regulation of dephosphorylation	7/139	206/17913	0.00113999	0.0101834	0.00744556	PPP2R2B/SFI1/PIN1/PPP2R1A/YWHAE/YWHAB/DLG3	7
GO:1990845	adaptive thermogenesis	6/139	152/17913	0.00120257	0.0107065	0.00782802	DYNC1H1/ALMS1/STK11/APPL2/GJA1/KSR2	6
GO:0031331	positive regulation of cellular catabolic process	9/139	341/17913	0.00138707	0.0119988	0.00877287	CSNK1E/CSNK1D/HSP90AA1/DAPK1/PLK1/STK11/APOE/FOXO1/BECN1	9
GO:0060047	heart contraction	8/139	275/17913	0.00138829	0.0119988	0.00877287	AKAP9/TPM1/ATP2B4/YWHAE/PRKACA/GJA1/KCNJ3/KCNIP2	8
GO:0099173	postsynapse organization	6/139	158/17913	0.00146644	0.0125519	0.00917732	PAFAH1B1/APOE/CDK5R1/GPHN/CRIPT/DLG3	6
GO:0050905	neuromuscular process	5/139	107/17913	0.00147687	0.0126007	0.00921297	PAFAH1B1/DCTN1/GRIN2A/NR4A3/GLRA1	5
GO:0007143	female meiotic nuclear division	3/139	30/17913	0.00159234	0.0133411	0.0097543	PPP2R1A/PLK1/NCAPH	3
GO:0010959	regulation of metal ion transport	9/139	365/17913	0.00220503	0.0174696	0.0127729	AKAP9/ATP2B4/YWHAH/YWHAE/PRKACA/SIK1/CAMK2G/GJA1/KCNIP2	9
GO:0090066	regulation of anatomical structure size	10/139	442/17913	0.0023783	0.0184042	0.0134562	NTN1/PAFAH1B1/MAP2/APOE/CDK5R1/MAPT/GJA1/DCC/MAP1B/SOD2	10
GO:0061045	negative regulation of wound healing	4/139	73/17913	0.00249745	0.0190493	0.0139279	CLASP1/CDKN1B/APOE/GJA1	4
GO:0072401	signal transduction involved in DNA integrity checkpoint	4/139	73/17913	0.00249745	0.0190493	0.0139279	CDKN1B/CDK1/SFN/PLK1	4
GO:0072422	signal transduction involved in DNA damage checkpoint	4/139	73/17913	0.00249745	0.0190493	0.0139279	CDKN1B/CDK1/SFN/PLK1	4
GO:0032488	Cdc42 protein signal transduction	2/139	10/17913	0.00258267	0.0191506	0.0140019	NTN1/APOE	2
GO:0044351	macropinocytosis	2/139	10/17913	0.00258267	0.0191506	0.0140019	APPL2/APPL1	2
GO:0051657	maintenance of organelle location	2/139	10/17913	0.00258267	0.0191506	0.0140019	AKAP9/PAFAH1B1	2
GO:0060368	regulation of Fc receptor mediated stimulatory signaling pathway	2/139	10/17913	0.00258267	0.0191506	0.0140019	APPL2/APPL1	2
GO:0060767	epithelial cell proliferation involved in prostate gland development	2/139	10/17913	0.00258267	0.0191506	0.0140019	CDKN1B/STK11	2
GO:1903800	positive regulation of production of miRNAs involved in gene silencing by miRNA	2/139	10/17913	0.00258267	0.0191506	0.0140019	MAP2K2/MAP2K1	2
GO:0010498	proteasomal protein catabolic process	9/139	382/17913	0.00298852	0.0213283	0.0155941	CSNK1E/CSNK1D/CDK1/PRKACA/PLK1/BRSK2/APOE/USP7/MAP1A	9
GO:1901214	regulation of neuron death	8/139	313/17913	0.00310061	0.0219517	0.0160499	PIN1/PPP5C/APOE/CDK5R1/MAPT/DCC/NR4A3/SOD2	8
GO:0048548	regulation of pinocytosis	2/139	11/17913	0.00314058	0.0219666	0.0160609	APPL2/APPL1	2
GO:0090209	negative regulation of triglyceride metabolic process	2/139	11/17913	0.00314058	0.0219666	0.0160609	SIK1/APOE	2
GO:1901660	calcium ion export	2/139	11/17913	0.00314058	0.0219666	0.0160609	ATP2B4/YWHAE	2
GO:0016572	histone phosphorylation	3/139	38/17913	0.00316236	0.0219666	0.0160609	NEK11/AKAP8/CDK1	3
GO:0010827	regulation of glucose transmembrane transport	4/139	78/17913	0.00317699	0.0219666	0.0160609	APPL2/APPL1/NR4A3/BRAF	4
GO:0045995	regulation of embryonic development	5/139	128/17913	0.00322999	0.0222177	0.0162444	CLASP1/PAFAH1B1/CDK1/MAPK7/PRKACA	5
GO:0007286	spermatid development	5/139	132/17913	0.00368476	0.0247064	0.018064	ODF2/CEP57/H3F3A/PAFAH1B1/PRKACA	5
GO:0006914	autophagy	10/139	471/17913	0.00374112	0.0247064	0.018064	DYNLL1/HSP90AA1/MARK2/DAPK1/PRKACA/STK11/CDK5R1/MAPT/FOXO1/BECN1	10
GO:0061919	process utilizing autophagic mechanism	10/139	471/17913	0.00374112	0.0247064	0.018064	DYNLL1/HSP90AA1/MARK2/DAPK1/PRKACA/STK11/CDK5R1/MAPT/FOXO1/BECN1	10
GO:0034380	high-density lipoprotein particle assembly	2/139	12/17913	0.00374958	0.0247064	0.018064	PRKACA/APOE	2
GO:0051988	regulation of attachment of spindle microtubules to kinetochore	2/139	12/17913	0.00374958	0.0247064	0.018064	NEK2/BECN1	2
GO:0071107	response to parathyroid hormone	2/139	12/17913	0.00374958	0.0247064	0.018064	PRKACA/GJA1	2
GO:2000052	positive regulation of non-canonical Wnt signaling pathway	2/139	12/17913	0.00374958	0.0247064	0.018064	CSNK1E/CSNK1D	2
GO:0010677	negative regulation of cellular carbohydrate metabolic process	3/139	41/17913	0.00392902	0.0255723	0.0186971	MST1/SIK1/FBP1	3
GO:0098927	vesicle-mediated transport between endosomal compartments	3/139	41/17913	0.00392902	0.0255723	0.0186971	MAP2K2/MAP2K1/BECN1	3
GO:1904706	negative regulation of vascular smooth muscle cell proliferation	3/139	41/17913	0.00392902	0.0255723	0.0186971	CDKN1B/TPM1/SOD2	3
GO:0022412	cellular process involved in reproduction in multicellular organism	8/139	326/17913	0.00396411	0.0256697	0.0187683	ODF2/CEP57/H3F3A/PPP2R1A/PAFAH1B1/PRKACA/PLK1/NCAPH	8
GO:0032465	regulation of cytokinesis	4/139	83/17913	0.00397292	0.0256697	0.0187683	CETN2/PIN1/PLK1/BECN1	4
GO:0051646	mitochondrion localization	3/139	42/17913	0.00420748	0.0269887	0.0197327	MARK2/MAPT/MAP1B	3
GO:0001101	response to acid chemical	8/139	330/17913	0.00426408	0.027286	0.0199501	AKAP8/CDKN1B/PPP5C/ATP2B4/GJA1/FOXO1/CPEB1/GLRA1	8
GO:0021700	developmental maturation	7/139	262/17913	0.0043927	0.0277456	0.0202862	PPP2R1A/YWHAZ/PRKACA/CDK5R1/GJA1/MAP1B/KCNIP2	7
GO:0021819	layer formation in cerebral cortex	2/139	13/17913	0.00440887	0.0277456	0.0202862	PAFAH1B1/CDK5R1	2
GO:0007623	circadian rhythm	6/139	201/17913	0.00484568	0.0297903	0.0217811	CSNK1E/CSNK1D/CRTC1/CDK1/SIK1/USP7	6
GO:1990874	vascular smooth muscle cell proliferation	4/139	88/17913	0.00489401	0.0299491	0.0218972	CDKN1B/TPM1/NR4A3/SOD2	4
GO:0070997	neuron death	8/139	347/17913	0.00573891	0.0347204	0.0253858	PIN1/PPP5C/APOE/CDK5R1/MAPT/DCC/NR4A3/SOD2	8
GO:0007097	nuclear migration	2/139	15/17913	0.00587505	0.0350659	0.0256384	PCM1/NTN1	2
GO:0042921	glucocorticoid receptor signaling pathway	2/139	15/17913	0.00587505	0.0350659	0.0256384	PPP5C/YWHAH	2
GO:1990000	amyloid fibril formation	2/139	15/17913	0.00587505	0.0350659	0.0256384	APOE/MAPT	2
GO:0061548	ganglion development	2/139	16/17913	0.00668038	0.0390839	0.0285761	TUBB3/UNC5C	2
GO:0097091	synaptic vesicle clustering	2/139	16/17913	0.00668038	0.0390839	0.0285761	BRSK2/BRSK1	2
GO:0042692	muscle cell differentiation	8/139	359/17913	0.00699439	0.040742	0.0297884	H3F3A/PIN1/CDK1/TPM1/SIK1/SPAG9/SMARCD3/SOD2	8
GO:0050848	regulation of calcium-mediated signaling	4/139	98/17913	0.0071448	0.0412591	0.0301665	MAPK7/ATP2B4/PRKACA/MAPT	4
GO:0099175	regulation of postsynapse organization	4/139	98/17913	0.0071448	0.0412591	0.0301665	PAFAH1B1/APOE/CDK5R1/CRIPT	4
GO:0050999	regulation of nitric-oxide synthase activity	3/139	51/17913	0.00725566	0.0418064	0.0305667	HSP90AA1/ATP2B4/APOE	3
GO:0009895	negative regulation of catabolic process	7/139	288/17913	0.00727693	0.0418384	0.0305901	PIN1/ATP2B4/GRIN2A/USP7/MAP1A/BECN1/FBP1	7
GO:0062012	regulation of small molecule metabolic process	9/139	439/17913	0.00731853	0.0419869	0.0306986	CDK1/ATP2B4/MST1/SIK1/APOE/APPL2/FOXO1/NR4A3/FBP1	9
GO:0010224	response to UV-B	2/139	17/17913	0.00753281	0.042574	0.0311279	STK11/HYAL2	2
GO:0035729	cellular response to hepatocyte growth factor stimulus	2/139	17/17913	0.00753281	0.042574	0.0311279	APPL2/APPL1	2
GO:0106057	negative regulation of calcineurin-mediated signaling	2/139	17/17913	0.00753281	0.042574	0.0311279	MAPK7/ATP2B4	2
GO:2000116	regulation of cysteine-type endopeptidase activity	6/139	222/17913	0.00777027	0.0437304	0.0319734	SFN/RAF1/DAPK1/YWHAE/GRIN2A/MAPT	6
GO:0009743	response to carbohydrate	6/139	224/17913	0.00810316	0.0455076	0.0332728	CDKN1B/RAF1/PRKACA/BRSK2/GJA1/MAP1B	6
GO:0032793	positive regulation of CREB transcription factor activity	2/139	18/17913	0.00843159	0.0470543	0.0344037	CRTC1/CRTC2	2
GO:0034063	stress granule assembly	2/139	18/17913	0.00843159	0.0470543	0.0344037	DYNC1H1/MAPT	2
GO:1902176	negative regulation of oxidative stress-induced intrinsic apoptotic signaling pathway	2/139	18/17913	0.00843159	0.0470543	0.0344037	MAPK7/SOD2	2
GO:0006606	protein import into nucleus	4/139	103/17913	0.00848997	0.0472251	0.0345286	PKIA/APPL2/HYAL2/APPL1	4
GO:0097755	positive regulation of blood vessel diameter	3/139	54/17913	0.00849769	0.0472251	0.0345286	APOE/GJA1/SOD2	3
GO:0050680	negative regulation of epithelial cell proliferation	5/139	163/17913	0.00888116	0.049151	0.0359367	CDKN1B/SFN/STK11/APOE/GJA1	5

## Sheet: GO m10
ID	Description	GeneRatio	BgRatio	pvalue	p.adjust	qvalue	geneID	Count
GO:0018108	peptidyl-tyrosine phosphorylation	109/606	346/17913	5.31588e-76	2.53302e-72	1.6026e-72	ENPP2/PDGFC/PDGFA/FCGR1A/EPHB4/DLG4/ERBB3/FGFR4/FGFR3/FGFR2/STAP1/MATK/TEC/KITLG/PTPRC/EFNA5/INSR/CSF1R/PRKCZ/KIT/EPHB2/EPHA1/BTK/CD4/ZAP70/FGF8/PTPN2/UNC119/ERBB2/PTPN1/PTK2B/NEDD9/CD80/HBEGF/GH1/IL2/NTRK3/NTRK2/NTF3/YES1/PDGFRB/PDGFD/LCK/FYN/FGR/PECAM1/FES/FLT4/ADAM17/VEGFA/TGFA/EFNA1/TEK/ANGPT1/CD3E/AREG/EGFR/EGF/CAV1/MAPK3/FGF7/FGFR1/PDGFB/PTK2/SEMA4D/ANGPT4/IBTK/NRG1/SYK/IGF1/HGF/HCK/BLK/FLT…	109
GO:0051897	positive regulation of protein kinase B signaling	79/606	173/17913	8.85585e-70	1.4066e-66	8.89935e-67	C1QTNF1/PDGFA/FGF6/FGF5/FGF3/FGF20/FGF18/SPRY2/NRG2/ERBB3/FGFR4/FGFR3/FGFR2/FGF23/KITLG/INSR/FGF22/FGF17/FGF16/RAC2/KIT/CD28/FGF8/ERBB2/CD19/CD86/CD80/HBEGF/GAB1/FRS2/FGF2/PIK3CB/FGF4/PDGFRB/LCK/FYN/IRS2/PTPN11/TGFA/THPO/TEK/ANGPT1/TRAT1/ILK/AREG/FGF9/EGFR/EGF/PIK3CA/GRB2/FGF7/FGFR1/PDGFB/PTK2/NRG1/SEMA5A/ICOS/FGF1/INS/VAV1/IRS1/HGF/PIK3R5/EREG/PIK3R1/SRC/PIK3R2/PIK3CD/PTPRJ/PIK3CG/RET/PDGFRA/MET…	79
GO:0002768	immune response-regulating cell surface receptor signaling pathway	95/606	434/17913	2.81308e-50	2.23406e-47	1.41345e-47	ARPC2/HLA-DPB1/HLA-DPA1/FCGR1A/MS4A2/FCER1G/FCER1A/LAT2/RAPGEF1/FCGR2A/STAP1/TEC/PLCG2/PTPRC/VAV2/KIT/FCGR2B/BTK/CD4/NCK1/FYB1/ITK/ZAP70/LAT/CD3G/CD3D/PTPN2/PRKCQ/LPXN/RAP1A/CD19/CD79A/NRAS/KRAS/CRK/GRAP2/LAX1/PDPK1/WIPF1/CD22/PIK3CB/YES1/LCK/FYN/FGR/HRAS/JUN/CD3E/TRAT1/VAV3/CTLA4/TXK/HLA-DRA/PLCG1/PIK3CA/GRB2/GAB2/MAPK3/MAPK1/FOS/CEACAM1/WAS/PLSCR1/PTK2/SYK/VAV1/LCP2/HCK/BLK/CD247/NCR3/PIK3R1/LY…	95
GO:0043410	positive regulation of MAPK cascade	95/606	499/17913	1.13172e-44	5.99181e-42	3.79092e-42	C1QTNF1/PDGFA/SLAMF1/FGF20/FGF18/SPRY2/MAGED1/RAPGEF1/FGFR4/FGFR3/FGFR2/FGF23/KITLG/PTPRC/INSR/CSF1R/FGF21/AGER/PRKCZ/STK39/KIT/FCGR2B/CD4/FGF8/ERBB2/PTPN1/RAP1A/PTK2B/MAPK8IP2/GH1/TIAM1/NTRK3/NTRK2/KRAS/FRS2/FGF2/CRK/NTF3/PIK3CB/FGF4/PDGFRB/HRAS/FLT4/PTPN11/VEGFA/TGFA/EFNA1/JUN/THPO/TEK/ANGPT1/ILK/FGF9/EGFR/EGF/MAPK3/MAPK1/FGFR1/PDGFB/NGF/NRG1/FGF1/MAP4K1/SYK/INS/SHC2/IGF1/HGF/GNG3/PIK3R5/FLT3/E…	95
GO:0050730	regulation of peptidyl-tyrosine phosphorylation	68/606	245/17913	4.17888e-43	1.81022e-40	1.14529e-40	ENPP2/PDGFC/PDGFA/FCGR1A/DLG4/ERBB3/FGFR3/STAP1/TEC/KITLG/PTPRC/EFNA5/CSF1R/PRKCZ/KIT/CD4/FGF8/PTPN2/UNC119/PTPN1/PTK2B/NEDD9/CD80/HBEGF/GH1/IL2/NTRK2/NTF3/YES1/PDGFD/FYN/PECAM1/ADAM17/VEGFA/TGFA/EFNA1/ANGPT1/CD3E/AREG/EGFR/EGF/CAV1/FGF7/PDGFB/SEMA4D/ANGPT4/IBTK/NRG1/SYK/IGF1/HGF/FLT3/EREG/EPHA7/EPHA4/LYN/ABL1/CTF1/SRC/PTPRJ/BDNF/SHC1/ERBB4/MVP/FGF10/TDGF1/DOK7/ERRFI1	68
GO:0007411	axon guidance	62/606	210/17913	4.11397e-41	1.50793e-38	9.54041e-39	UNC5B/DOK4/PTPRO/DOK1/GRB10/EFNA5/CSF1R/EPHB2/FGF8/ERBB2/PRKCQ/GAB1/FRS2/DPYSL2/PIK3CB/FYN/IRS2/PTPN11/VEGFA/NCAM1/PTPRA/PLCG1/PIK3CA/GRB2/GAB2/MAPK3/MAPK1/PTK2/LGI1/SEMA3C/ARTN/SEMA5A/PSPN/GFRA1/NRTN/SHC3/EPHB3/EFNB3/EPHB1/EPHA7/EPHA5/EPHA4/PIK3R1/SRC/GDNF/PIK3CD/SOS1/BDNF/RET/NTRK1/SHC1/NRP2/ROBO3/DOK5/GFRA4/GFRA2/PLXNA3/OR10A4/DOK6/SH3KBP1/EPHA8/SHANK3	62
GO:0042110	T cell activation	76/606	443/17913	1.81204e-32	3.32092e-30	2.10109e-30	PDCD1LG2/SEMA4A/CD2/HLA-DPB1/HLA-DPA1/HLA-DOA/APBB1IP/EFNB2/PTPRC/AGER/PRKCZ/RAC2/KIT/FCGR2B/EFNB1/CD4/NCK1/ITK/ZAP70/LAT/CD3G/CD3D/CD28/B2M/PTPN2/ERBB2/PRKCQ/CD86/CD80/IL2/GRAP2/LAX1/PDPK1/YES1/LCK/FYN/ADAM17/PTPN11/AKT1/CD3E/CTLA4/PIK3CA/GRB2/CAV1/ITCH/CEACAM1/WAS/PDCD1/ICOS/ICOSLG/SYK/INS/NEDD4/VAV1/IGF1/CD8A/EFNB3/PIK3R1/LYN/ABL1/SRC/CD151/SATB1/PIK3CD/PIK3CG/SOS1/RC3H1/DDOST/PAG1/EOMES/CD274…	76
GO:0002694	regulation of leukocyte activation	77/606	492/17913	4.12086e-30	6.5453e-28	4.1411e-28	PDCD1LG2/CD2/HLA-DPB1/HLA-DPA1/HLA-DOA/GATA2/FCER1G/EFNB2/BCR/STAP1/PTPRC/AGER/PRKCZ/RAC2/FCGR2B/EFNB1/BTK/CD4/NCK1/ZAP70/LAT/CD28/PTPN2/ERBB2/PRKCQ/CD19/CD86/CD80/IL2/GRAP2/LAX1/PDPK1/CD22/YES1/LCK/FYN/FGR/IRS2/FES/IKZF3/PTPN11/AKT1/CD3E/VAV3/CTLA4/PIK3CA/GRB2/GAB2/CAV1/ITCH/CEACAM1/PLSCR1/RNF41/PDCD1/ICOS/ICOSLG/SYK/VAV1/IGF1/FLT3LG/EFNB3/PIK3R1/LYN/ABL1/SRC/INPP5D/SOS1/SPHK1/FER/TNIP2/RC3H1/PA…	77
GO:0001667	ameboidal-type cell migration	70/606	446/17913	1.7565e-27	2.20256e-25	1.39352e-25	SEMA4A/ENPP2/GATA2/FGF18/IQSEC1/EPHB4/EFNB2/KITLG/FGF16/KIT/EFNB1/SMURF2/FGF8/PTK2B/PROX1/HBEGF/FGF2/PDPK1/PIK3R3/FGF4/PECAM1/ARHGDIB/FLT4/ADAM17/PTPN11/VEGFA/EFNA1/JUN/AKT1/TEK/ANGPT1/AKT3/ILK/PLCG1/PIK3CA/CEACAM1/FGF7/FGFR1/PDGFB/PTK2/ANGPT2/ANGPT4/SEMA3C/VEGFC/SEMA5A/FGF1/FGFBP1/NRTN/EPHA2/ABL1/DDR2/SRC/GDNF/SPARC/ETS1/RET/MET/KDR/ERBB4/MMP9/FER/MAP2K5/BCAS3/NRP2/KRT16/TMSB4X/BCAR1/PKN3/FGF10/…	70
GO:0031295	T cell costimulation	28/606	55/17913	5.82595e-27	7.11811e-25	4.50351e-25	PDCD1LG2/EFNB2/EFNB1/CD28/CD86/CD80/GRAP2/PDPK1/YES1/LCK/FYN/PTPN11/AKT1/CD3E/CTLA4/PIK3CA/GRB2/CAV1/PDCD1/ICOS/ICOSLG/VAV1/EFNB3/PIK3R1/LYN/SRC/CD274/BTLA	28
GO:0045785	positive regulation of cell adhesion	62/606	388/17913	7.69681e-25	8.52914e-23	5.39625e-23	PDCD1LG2/ARPC2/NID1/HLA-DPB1/HLA-DPA1/APBB1IP/EFNB2/PTPRC/AGER/PRKCZ/RAC3/EPHA1/EFNB1/CD4/NCK1/ZAP70/CD28/DNM2/ERBB2/PRKCQ/PTK2B/NEDD9/CD86/CD80/IL2/CRK/GRAP2/PDPK1/YES1/LCK/FYN/PTPN11/VEGFA/AKT1/TEK/ANGPT1/CD3E/VAV3/CTLA4/ILK/PIK3CA/GRB2/CAV1/PDCD1/ICOS/ICOSLG/SYK/VAV1/IGF1/EFNB3/PIK3R1/LYN/ABL1/SRC/PTPRJ/ETS1/RET/KDR/CSPG5/CD274/BTLA/PREX1	62
GO:0090132	epithelium migration	58/606	357/17913	1.16239e-23	1.23085e-21	7.78736e-22	SEMA4A/ENPP2/GATA2/FGF18/IQSEC1/EPHB4/EFNB2/FGF16/KIT/FGF8/PTK2B/PROX1/HBEGF/FGF2/PDPK1/PIK3R3/FGF4/PECAM1/FLT4/ADAM17/PTPN11/VEGFA/EFNA1/JUN/AKT1/TEK/ANGPT1/AKT3/PLCG1/PIK3CA/CEACAM1/FGF7/FGFR1/PDGFB/PTK2/ANGPT2/ANGPT4/VEGFC/SEMA5A/FGF1/FGFBP1/EPHA2/ABL1/SRC/SPARC/ETS1/MET/KDR/MMP9/MAP2K5/BCAS3/NRP2/KRT16/TMSB4X/BCAR1/PKN3/FGF10/TDGF1	58
GO:0002521	leukocyte differentiation	67/606	485/17913	4.33183e-23	4.30024e-21	2.72069e-21	SEMA4A/CD2/HOXA7/HLA-DOA/GATA2/FCER1G/EFNA2/PLCG2/KITLG/PTPRC/CSF1R/AGER/PRKCZ/KIT/FCGR2B/BTK/CD4/BLNK/ZAP70/CD3D/CD28/B2M/PTPN2/ERBB2/PTK2B/CREB1/CD19/CD79A/CD86/CD80/IL2/LCK/FES/IKZF3/ADAM17/VEGFA/JUN/CD3E/CTLA4/GAB2/FOS/CEACAM1/IKZF1/RNF41/SYK/VAV1/FLT3/FLT3LG/EPHA2/PIK3R1/LYN/ABL1/SATB1/PIK3CD/INPP5D/PTPRJ/SOS1/LBR/NTRK1/MMP9/CA2/RC3H1/EOMES/NFAM1/PREX1/BGLAP/NHEJ1	67
GO:0010634	positive regulation of epithelial cell migration	40/606	173/17913	1.93192e-22	1.77031e-20	1.12005e-20	ENPP2/GATA2/FGF18/IQSEC1/FGF16/PTK2B/PROX1/HBEGF/FGF2/PDPK1/FLT4/ADAM17/VEGFA/JUN/AKT1/TEK/ANGPT1/AKT3/PLCG1/FGF7/FGFR1/PDGFB/ANGPT4/VEGFC/SEMA5A/FGF1/FGFBP1/ABL1/SRC/SPARC/ETS1/MET/KDR/MMP9/BCAS3/NRP2/TMSB4X/BCAR1/FGF10/TDGF1	40
GO:1901652	response to peptide	66/606	491/17913	4.32064e-22	3.47973e-20	2.20157e-20	PDE3B/SORT1/PRKCI/SORBS1/RPS6KB1/GRB10/INSR/MDM2/MMP3/FGF21/AGER/PRKCZ/DNM1/FCGR2B/NCK1/PTPN2/PTPN1/PRKCQ/CREB1/SREBF1/GH1/GAB1/CRK/PDPK1/FYN/IRS2/PTPN11/SH2B2/AKT1/TEK/PTPRA/AKT2/AREG/INPPL1/PIK3CA/GRB2/CAV1/CEACAM1/PTK2/SIK2/NGFR/INS/IRS1/IGF1/BSG/EREG/EPHA4/PIK3R1/LYN/SRC/SPARC/PIK3R2/GCLC/SOS1/MC4R/IGF1R/SHC1/MMP9/CA2/FER/PHEX/CAV2/BCAR1/TRPV1/BGLAP/ERRFI1	66
GO:0043552	positive regulation of phosphatidylinositol 3-kinase activity	20/606	32/17913	4.38161e-22	3.47973e-20	2.20157e-20	AGAP2/FGFR3/VAV2/KIT/PTK2B/CD19/FGF2/PDGFRB/FGR/TEK/VAV3/PDGFB/PTK2/IRS1/FLT3/LYN/SRC/PDGFRA/FLT1/EPHA8	20
GO:0022604	regulation of cell morphogenesis	61/606	430/17913	1.09506e-21	8.15307e-20	5.15831e-20	SEMA4A/RASAL1/ARPC2/ENPP2/NEDD4L/DLG4/SPP1/PTPRO/EFNA5/CSF1R/RAC3/KIT/EPHB2/SMURF1/DNM2/PTK2B/NEDD9/TIAM1/RASA1/NTRK3/NTRK2/CRK/DPYSL2/FYN/FGR/FES/VEGFA/EFNA1/ILK/PTK2/SEMA4D/NGF/SEMA5A/NGFR/NEDD4/HPN/HCK/KALRN/EPHB3/EFNB3/EPHA7/EPHA4/ABL1/FGF13/SDC2/SRC/SPARC/BDNF/RET/KDR/CSPG5/BCL11A/PLXNB2/FGD1/PLXNA3/SYT4/SH3KBP1/NGEF/PREX1/SHANK3/FGD3	61
GO:0008543	fibroblast growth factor receptor signaling pathway	32/606	109/17913	1.2793e-21	9.37829e-20	5.93349e-20	FGF6/FGF5/FGF3/FGF20/FGF18/FGF12/FGFR4/FGFR3/FGFR2/FGF23/FGF22/FGF21/FGF17/FGF16/FGF8/FRS3/FRS2/FGF2/FGF4/PTPN11/FGF9/CBL/GRB2/MAPK3/MAPK1/FGF7/FGFR1/FGF1/FGFBP1/SPRED2/FGF19/FGF10	32
GO:0071774	response to fibroblast growth factor	35/606	145/17913	1.93473e-20	1.26287e-18	7.98999e-19	FGF6/FGF5/FGF3/FGF20/FGF18/FGF12/FGFR4/FGFR3/FGFR2/FGF23/FGF22/FGF21/FGF17/FGF16/FGF8/FRS3/FRS2/FGF2/FGF4/PTPN11/ELK1/FGF9/CBL/GRB2/MAPK3/MAPK1/FGF7/FGFR1/FGF1/FGFBP1/GCLC/SPRED2/FGF19/FGF10/TDGF1	35
GO:0010975	regulation of neuron projection development	61/606	458/17913	2.86858e-20	1.8225e-18	1.15307e-18	RASAL1/PTPRF/NEDD4L/PRKCI/DLG4/RAPGEF1/SPP1/EFNB2/PTPRO/EFNA5/MDM2/EPHB2/NCK1/B2M/SMURF1/DNM2/RAP1A/PTK2B/IL2/TIAM1/NTRK3/NTRK2/CRK/DPYSL2/FYN/FES/VEGFA/EFNA1/AKT1/ILK/FGFR1/PTK2/SEMA4D/NGF/SEMA5A/NGFR/NEDD4/HGF/KALRN/EPHB3/EFNB3/EPHA7/EPHA4/EPHA3/LYN/ABL1/FGF13/SDC2/BDNF/RET/NTRK1/RIT2/ITSN1/KIDINS220/BCL11A/PLXNB2/PLXNA3/SYT4/NGEF/PREX1/SHANK3	61
GO:0007159	leukocyte cell-cell adhesion	51/606	328/17913	4.75332e-20	2.90379e-18	1.83718e-18	PDCD1LG2/HLA-DPB1/HLA-DPA1/EFNB2/PTPRC/AGER/PRKCZ/RAC2/FCGR2B/EFNB1/CD4/NCK1/ZAP70/CD28/PTPN2/ERBB2/PRKCQ/CD86/CD80/IL2/GRAP2/LAX1/PDPK1/YES1/LCK/FYN/PECAM1/PTPN11/AKT1/CD3E/CTLA4/PIK3CA/GRB2/CAV1/ITCH/CEACAM1/SEMA4D/PDCD1/ICOS/ICOSLG/SYK/VAV1/IGF1/EFNB3/PIK3R1/LYN/SRC/ETS1/RC3H1/CD274/BTLA	51
GO:0071375	cellular response to peptide hormone stimulus	48/606	297/17913	1.20059e-19	6.8105e-18	4.30889e-18	PDE3B/PRKCI/SORBS1/RPS6KB1/GRB10/INSR/MDM2/FGF21/PRKCZ/NCK1/PTPN2/PTPN1/PRKCQ/CREB1/SREBF1/GH1/GAB1/CRK/PDPK1/FYN/IRS2/PTPN11/SH2B2/AKT1/PTPRA/AKT2/PIK3CA/GRB2/CAV1/CEACAM1/PTK2/SIK2/INS/IRS1/PIK3R1/LYN/SRC/PIK3R2/GCLC/SOS1/IGF1R/SHC1/CA2/FER/CAV2/BCAR1/BGLAP/ERRFI1	48
GO:0050918	positive chemotaxis	23/606	67/17913	1.30364e-17	6.53876e-16	4.13697e-16	AGER/FGF8/NTRK3/FGF2/NTF3/VEGFB/VEGFA/PGF/ANGPT1/S1PR1/FGF7/PDGFB/ANGPT2/VEGFC/ARTN/SEMA5A/HGF/GDNF/PTPRJ/MET/KDR/ROBO3/FGF10	23
GO:0070661	leukocyte proliferation	43/606	270/17913	1.80058e-17	8.93725e-16	5.65445e-16	PDCD1LG2/HLA-DPB1/HLA-DPA1/KITLG/PTPRC/CSF1R/AGER/RAC2/KIT/FCGR2B/EFNB1/BTK/CD4/NCK1/ZAP70/CD28/ERBB2/PRKCQ/CD19/CD79A/IL2/CD22/FYN/IRS2/IKZF3/CD3E/VAV3/CTLA4/ITCH/ICOSLG/IGF1/FLT3/FLT3LG/LYN/ABL1/CD151/SATB1/INPP5D/PIK3CG/SOS1/RC3H1/CD274/FGF10	43
GO:0060627	regulation of vesicle-mediated transport	58/606	480/17913	2.6837e-17	1.2917e-15	8.17237e-16	SIRPA/GATA2/NEDD4L/FCER1G/HNRNPK/SH3GL2/DLG4/RAPGEF1/EFNB2/BCR/STAP1/PLCG2/SH3GL3/PTPRC/DNM1/RAC2/FCGR2B/B2M/DNM2/UNC119/PTPN1/RAP1A/NTF3/SYN1/PDPK1/CD22/PIK3CB/FGR/FES/VEGFA/ANGPT1/AKT2/EGF/CBL/GAB2/CAV1/MAPK3/MAPK1/CEACAM1/HGS/CD2AP/VSNL1/SYK/HCK/EPHA3/LYN/ABL1/SRC/CD151/PTPRJ/RIT2/SPHK1/CSPG5/ITSN1/TRPV6/SH3GL1/SYT4/MAPK15	58
GO:0050920	regulation of chemotaxis	35/606	186/17913	9.26876e-17	4.20625e-15	2.66123e-15	FGF18/EFNB2/STAP1/PTPRO/FGF16/AGER/RAC2/STK39/PTPN2/PTK2B/TIAM1/NTRK3/FGF2/NTF3/FGF4/PDGFRB/PDGFD/ADAM17/VEGFA/S1PR1/MAPK3/FGFR1/PDGFB/ANGPT2/VEGFC/ARTN/SEMA5A/FGF1/LYN/PDGFRA/MET/KDR/PLXNA3/TMSB4X/FGF10	35
GO:0006909	phagocytosis	45/606	308/17913	9.38713e-17	4.21978e-15	2.66979e-15	ARPC2/SIRPA/SLAMF1/GATA2/FCGR1A/FCER1G/RAPGEF1/FCGR2A/BCR/STAP1/PLCG2/PTPRC/VAV2/FCGR2B/NCK1/CD3G/DNM2/RAP1A/CRK/WIPF1/PIK3CB/YES1/FYN/FGR/PECAM1/VAV3/PLCG1/PIK3CA/GRB2/MAPK3/MAPK1/WAS/PTK2/SYK/VAV1/HCK/CD247/PIK3R1/LYN/ABL1/SRC/PIK3R2/PTPRJ/SPHK1/FCGR3A	45
GO:0043087	regulation of GTPase activity	52/606	410/17913	1.68496e-16	7.50359e-15	4.7474e-15	RASAL1/SPRY2/IQSEC1/AGAP2/SIPA1/RAPGEF1/BCR/EFNA5/TIAM2/VAV2/EPHA1/ERBB2/RAP1A/PTK2B/RGS16/NEDD9/TIAM1/RASA1/NTRK3/NTRK2/CRK/NTF3/ARHGDIB/HRAS/JUN/VAV3/AKT2/RGS1/S1PR1/GNB5/PTK2/SEMA4D/ARHGAP26/VAV1/KALRN/EPHB3/EPHA5/EPHA4/EPHA3/EPHA2/SOS1/NTRK1/BCAS3/PLXNB2/FGD1/CAV2/ARHGEF15/TBC1D10B/NGEF/PREX1/FGD3/ERRFI1	52
GO:0031589	cell-substrate adhesion	45/606	322/17913	5.20937e-16	2.2566e-14	1.42772e-14	TMEM8B/ARPC2/NID1/HOXA7/SORBS1/PTPRO/EFNA5/PLAU/PRKCZ/RAC3/RAC2/EPHA1/DNM2/PTK2B/NEDD9/TIAM1/RASA1/CRK/PDPK1/PIK3CB/PECAM1/VEGFA/EFNA1/PLG/TEK/ANGPT1/CD3E/ILK/PTK2/ANGPT2/EPHB3/EPHB1/EPHA3/PIK3R1/ABL1/SRC/PTPRJ/KDR/PPFIA1/FER/CSPG5/BCAM/BCAS3/AJAP1/PREX1	45
GO:0045834	positive regulation of lipid metabolic process	30/606	144/17913	8.2902e-16	3.52704e-14	2.2315e-14	AGAP2/FGFR3/SORBS1/FGF21/VAV2/KIT/PTK2B/CREB1/CD19/SREBF1/FGF2/PDGFRB/FGR/IRS2/AKT1/TEK/VAV3/AKT2/PDGFB/PTK2/FGF1/INS/IRS1/FLT3/LYN/SRC/PDGFRA/FLT1/SMPD2/EPHA8	30
GO:0010518	positive regulation of phospholipase activity	20/606	57/17913	1.06403e-15	4.48681e-14	2.83873e-14	FGFR3/FGFR2/PRKCZ/KIT/ITK/NTRK3/NTRK2/FGF2/NTF3/PDPK1/PDGFRB/HRAS/TXK/EGFR/PLCG1/FGFR1/BDNF/PDGFRA/FLT1/NTF4	20
GO:0032970	regulation of actin filament-based process	45/606	341/17913	4.5593e-15	1.85684e-13	1.17479e-13	ARPC2/PDGFA/STAP1/EFNA5/CSF1R/EPHA1/NCK1/PTK2B/PROX1/RASA1/NTRK3/CRK/NTF3/PDGFRB/FES/ARHGDIB/HRAS/TEK/ILK/S1PR1/GRB2/CAV1/WAS/NPHS1/KIRREL1/CD2AP/SEMA5A/HCK/EPHA5/EPHA3/PIK3R1/ABL1/FGF13/PDGFRA/MET/SCN5A/PPFIA1/FER/KCNJ2/BCAS3/RHOC/TMSB4X/ARHGEF15/PREX1/SHANK3	45
GO:0031532	actin cytoskeleton reorganization	23/606	85/17913	4.80584e-15	1.94066e-13	1.22783e-13	STAP1/CSF1R/KIT/PTPN1/PTK2B/NTRK3/GAB1/NTF3/NPHS2/FES/ARHGDIB/HRAS/TEK/S1PR1/FGF7/CD2AP/HCK/ABL1/PDGFRA/SHC1/FER/BCAS3/FGF10	23
GO:0050679	positive regulation of epithelial cell proliferation	34/606	199/17913	5.30286e-15	2.12337e-13	1.34342e-13	GATA2/FGFR2/ERBB2/PROX1/NRAS/FGF2/PDPK1/HRAS/FLT4/ADAM17/VEGFA/TGFA/JUN/AKT1/TEK/AKT3/AREG/FGF9/EGFR/PLCG1/FGF7/FGFR1/PDGFB/SEMA5A/FGF1/FGFBP1/IGF1/HPN/KDR/SCN5A/MAP2K5/NRP2/CAV2/FGF10	34
GO:0031346	positive regulation of cell projection organization	46/606	362/17913	9.39509e-15	3.66948e-13	2.32162e-13	RASAL1/ARPC2/ENPP2/NEDD4L/PRKCI/DLG4/RAPGEF1/EFNA5/RAC2/KIT/NCK1/SMURF1/DNM2/RAP1A/PTK2B/IL2/TIAM1/NTRK3/NTRK2/FYN/FES/HRAS/VEGFA/ILK/FGFR1/SEMA4D/NGF/SEMA5A/NGFR/INS/HGF/KALRN/EPHA4/EPHA3/LYN/SRC/BDNF/RET/NTRK1/RIT2/ITSN1/KIDINS220/BCAS3/PLXNB2/SYT4/SHANK3	46
GO:0032956	regulation of actin cytoskeleton organization	41/606	297/17913	1.66202e-14	6.33562e-13	4.00844e-13	ARPC2/PDGFA/STAP1/EFNA5/CSF1R/EPHA1/NCK1/PTK2B/PROX1/RASA1/NTRK3/CRK/NTF3/PDGFRB/FES/ARHGDIB/HRAS/TEK/ILK/S1PR1/GRB2/WAS/NPHS1/KIRREL1/CD2AP/SEMA5A/HCK/EPHA5/EPHA3/PIK3R1/ABL1/PDGFRA/MET/PPFIA1/FER/BCAS3/RHOC/TMSB4X/ARHGEF15/PREX1/SHANK3	41
GO:0030168	platelet activation	29/606	152/17913	2.86196e-14	1.05715e-12	6.68842e-13	C1QTNF1/PDGFA/FCER1G/TEC/PLCG2/VAV2/PRKCQ/PDPK1/PIK3CB/LCK/FYN/PTPN11/VAV3/ILK/PIK3CA/MAPK3/MAPK1/CEACAM1/PLSCR1/PDGFB/SYK/VAV1/LCP2/PIK3R5/PIK3R1/LYN/SRC/PIK3CG/PDGFRA	29
GO:0050673	epithelial cell proliferation	49/606	425/17913	5.60693e-14	2.02402e-12	1.28056e-12	GATA2/MAGED1/FGFR2/EFNB2/KIT/ERBB2/PROX1/NRAS/FRS2/FGF2/PDPK1/PIK3CB/HRAS/FLT4/ADAM17/VEGFA/TGFA/JUN/AKT1/TEK/AKT3/AREG/FGF9/EGFR/PLCG1/CAV1/MAPK1/CEACAM1/FGF7/FGFR1/PDGFB/SEMA5A/FGF1/FGFBP1/NGFR/IGF1/HGF/HPN/EREG/EPHA2/SPARC/KDR/FLT1/SCN5A/MAP2K5/NRP2/CAV2/FGF10/ERRFI1	49
GO:0045576	mast cell activation	18/606	57/17913	2.38271e-13	8.34824e-12	5.28179e-12	GATA2/FCER1G/LAT2/RAC2/KIT/BTK/LAT/PDPK1/FGR/FES/CBL/GAB2/PLSCR1/LCP2/LYN/PIK3CD/PIK3CG/FER	18
GO:0045927	positive regulation of growth	37/606	266/17913	2.58604e-13	8.99451e-12	5.69068e-12	RASAL1/PPIB/NEDD4L/FGFR2/EFNA5/INSR/SMURF1/FGF8/ERBB2/PTK2B/CREB1/PROX1/HBEGF/GH1/IL2/NTRK3/FGF2/ADAM17/VEGFA/AKT1/ILK/FGF9/EGFR/MAPK1/FGFR1/HIST1H1B/SEMA4D/LGI1/SEMA5A/INS/IGF1/HPN/BDNF/ERBB4/SPHK1/MAP2K5/SYT4	37
GO:1902105	regulation of leukocyte differentiation	37/606	267/17913	2.90843e-13	9.97027e-12	6.30803e-12	CD2/HOXA7/HLA-DOA/GATA2/KITLG/PTPRC/AGER/PRKCZ/FCGR2B/BTK/CD4/ZAP70/CD28/PTPN2/ERBB2/CREB1/CD86/CD80/IL2/FES/IKZF3/JUN/CTLA4/FOS/CEACAM1/RNF41/SYK/FLT3LG/PIK3R1/LYN/ABL1/INPP5D/SOS1/CA2/RC3H1/NFAM1/BGLAP	37
GO:0051781	positive regulation of cell division	21/606	84/17913	4.13051e-13	1.39588e-11	8.83149e-12	PDGFC/PDGFA/FGF6/FGF5/FGF3/FGFR2/FGF8/FGF2/FGF4/PDGFD/VEGFB/VEGFA/TGFA/PGF/FGF9/FGF7/PDGFB/VEGFC/FGF1/EREG/BTC	21
GO:0001763	morphogenesis of a branching structure	31/606	192/17913	4.16393e-13	1.39726e-11	8.84026e-12	TBX3/PDGFA/SPRY2/MAGED1/FGFR2/FGF8/PROX1/KRAS/FRS2/FGF2/VEGFA/PGF/ILK/AREG/EGF/GRB2/FGF7/FGFR1/SEMA3C/FGF1/HGF/EPHA7/EPHA2/ABL1/SRC/GDNF/MET/BCL11A/SPINT1/FGF10/TDGF1	31
GO:0002279	mast cell activation involved in immune response	16/606	45/17913	6.29617e-13	2.08342e-11	1.31815e-11	GATA2/FCER1G/LAT2/RAC2/KIT/BTK/LAT/PDPK1/FGR/FES/CBL/GAB2/LYN/PIK3CD/PIK3CG/FER	16
GO:0048732	gland development	47/606	422/17913	6.68073e-13	2.19543e-11	1.38901e-11	TBX3/PDGFA/GATA2/FGFR2/LMO4/INSR/CSF1R/FGF8/RAP1A/CREB1/PROX1/KRAS/FRS2/IRS2/VEGFA/JUN/AKT1/AKT2/AREG/EGFR/EGF/PIK3CA/CDH1/CAV1/MAPK3/MAPK1/CEACAM1/FGF7/FGFR1/SEMA3C/NRG1/PTPN3/HGF/HPN/KALRN/EPHB3/EPHA2/ABL1/SRC/ALOX15B/ETS1/PDGFRA/ERBB4/LSR/NRG3/FGF10/TDGF1	47
GO:1901342	regulation of vasculature development	47/606	425/17913	8.64543e-13	2.82161e-11	1.78519e-11	SEMA4A/ENPP2/GATA2/FGF18/SPRY2/PDE3B/EFNB2/CMA1/KIT/EPHA1/ERBB2/RAP1A/PTK2B/EPN1/GAB1/FGF2/PDPK1/PDGFD/VEGFA/EFNA1/TEK/AKT3/FGF9/PLCG1/CEACAM1/HGS/PDGFB/ANGPT2/ANGPT4/VEGFC/SEMA5A/FGF1/FGFBP1/NGFR/HGF/EPHA2/EFNA3/ABL1/SPARC/ETS1/KDR/FLT1/SPHK1/MAP2K5/TIE1/EPN2/PDCD4	47
GO:0050878	regulation of body fluid levels	51/606	499/17913	1.86725e-12	5.81533e-11	3.67926e-11	C1QTNF1/PDGFA/SLC4A1/GUCA2B/GATA2/FCER1G/PTPRO/TEC/PLCG2/PLAU/STK39/VAV2/EPHB2/PRKCQ/CREB1/SH2B1/PDPK1/PIK3CB/LCK/FYN/UGCG/PTPN11/SH2B2/VEGFA/PLG/A2M/VAV3/ILK/PIK3CA/CAV1/MAPK3/MAPK1/CEACAM1/WAS/PLSCR1/PDGFB/SYK/VAV1/LCP2/PIK3R5/KALRN/PIK3R1/LYN/SRC/PIK3CG/PDGFRA/MET/ERBB4/BTC/KRT16/FGF10	51
GO:0030260	entry into host cell	25/606	134/17913	2.94545e-12	8.82709e-11	5.58476e-11	SLAMF1/GYPA/EFNB2/CD4/WWP1/CD86/CD80/NCAM1/EGFR/CBL/GRB2/CDH1/CAV1/ITCH/PVR/PPIA/EFNB3/EPHA2/SRC/MET/EPS15/CAV2/ANPEP/CTNND1/XPR1	25
GO:0044409	entry into host	25/606	134/17913	2.94545e-12	8.82709e-11	5.58476e-11	SLAMF1/GYPA/EFNB2/CD4/WWP1/CD86/CD80/NCAM1/EGFR/CBL/GRB2/CDH1/CAV1/ITCH/PVR/PPIA/EFNB3/EPHA2/SRC/MET/EPS15/CAV2/ANPEP/CTNND1/XPR1	25
GO:0051806	entry into cell of other organism involved in symbiotic interaction	25/606	134/17913	2.94545e-12	8.82709e-11	5.58476e-11	SLAMF1/GYPA/EFNB2/CD4/WWP1/CD86/CD80/NCAM1/EGFR/CBL/GRB2/CDH1/CAV1/ITCH/PVR/PPIA/EFNB3/EPHA2/SRC/MET/EPS15/CAV2/ANPEP/CTNND1/XPR1	25
GO:0051828	entry into other organism involved in symbiotic interaction	25/606	134/17913	2.94545e-12	8.82709e-11	5.58476e-11	SLAMF1/GYPA/EFNB2/CD4/WWP1/CD86/CD80/NCAM1/EGFR/CBL/GRB2/CDH1/CAV1/ITCH/PVR/PPIA/EFNB3/EPHA2/SRC/MET/EPS15/CAV2/ANPEP/CTNND1/XPR1	25
GO:0010828	positive regulation of glucose transmembrane transport	15/606	43/17913	4.62139e-12	1.35932e-10	8.60017e-11	PRKCI/SORBS1/INSR/FGF21/RAP1A/GH1/IRS2/PTPN11/AKT1/AKT2/INS/IRS1/IGF1/PIK3R1/FGF19	15
GO:0043303	mast cell degranulation	15/606	43/17913	4.62139e-12	1.35932e-10	8.60017e-11	GATA2/FCER1G/LAT2/RAC2/KIT/BTK/LAT/PDPK1/FGR/FES/CBL/GAB2/LYN/PIK3CD/PIK3CG	15
GO:0002448	mast cell mediated immunity	15/606	45/17913	9.87797e-12	2.83545e-10	1.79394e-10	GATA2/FCER1G/LAT2/RAC2/KIT/BTK/LAT/PDPK1/FGR/FES/CBL/GAB2/LYN/PIK3CD/PIK3CG	15
GO:0050808	synapse organization	43/606	394/17913	1.30093e-11	3.68983e-10	2.33449e-10	SEMA4A/PTPRF/DLG2/DLG4/CTNND2/EFNB2/PTPRO/EFNA5/INSR/CHRNA1/FCGR2B/EPHB2/ERBB2/TIAM1/NTRK3/NTRK2/SYN1/FYN/EFNA1/PTK2/SEMA4D/NRG1/INS/KALRN/EPHB3/EPHB1/EPHA7/EPHA4/ABL1/GDNF/SPARC/BDNF/NTRK1/IGF1R/ERBB4/CDH2/ITSN1/NRP2/PLXNB2/ARHGEF15/NGEF/DBNL/SHANK3	43
GO:0048638	regulation of developmental growth	38/606	325/17913	2.71863e-11	7.53155e-10	4.76508e-10	RASAL1/PPIB/MEIS1/NEDD4L/FGF20/SPP1/FGFR3/FGFR2/EFNA5/INSR/SMURF1/FGF8/DNM2/CREB1/PROX1/GH1/NTRK3/FGF2/DPYSL2/VEGFA/AKT1/ILK/FGF9/PIK3CA/MAPK1/FGFR1/PTK2/SEMA4D/SEMA5A/IGF1/EPHA7/ABL1/FGF13/BDNF/ERBB4/BCL11A/PLXNA3/SYT4	38
GO:0016049	cell growth	46/606	466/17913	7.79088e-11	2.10929e-09	1.33451e-09	RASAL1/GNG4/NEDD4L/SH3GL2/SIPA1/SPP1/EFNA5/PRKCZ/SMURF1/SORBS2/DNM2/ERBB2/PRKCQ/PTK2B/HBEGF/IL2/TIAM1/NTRK3/DPYSL2/ADAM17/VEGFA/AKT1/ILK/EGFR/ITCH/CEACAM1/HIST1H1B/SEMA4D/LGI1/SEMA5A/INS/IGF1/HPN/EPHA7/ABL1/FGF13/PTPRJ/BDNF/SPHK1/MAP2K5/NRP2/BCL11A/PLXNA3/NRG3/SYT4/BCAR1	46
GO:0042326	negative regulation of phosphorylation	45/606	455/17913	1.18506e-10	3.10263e-09	1.96298e-09	SPRY4/SMYD3/DNAJC15/TRIB2/SIRPA/SPRY2/RAPGEF1/STAP1/PTPRC/PRKCZ/EPHB2/EPHA1/NCK1/PTPN2/PTPN1/IL2/NTRK3/NTF3/LAX1/PDPK1/IRS2/EFNA1/JUN/AKT1/ANGPT1/ILK/CAV1/ITCH/CEACAM1/SEMA4D/IBTK/KIRREL1/PTPN13/HGF/LYN/ABL1/PIK3R2/PTPRJ/IGF1R/SPRED2/GFRA2/PIK3IP1/MVP/PDCD4/ERRFI1	45
GO:0033627	cell adhesion mediated by integrin	16/606	61/17913	1.19403e-10	3.10905e-09	1.96704e-09	PDE3B/PLAU/RAC3/LPXN/CRK/ADAM17/PTPN11/EFNA1/CD3E/PTK2/SYK/EPHA2/LYN/PIK3CG/RET/EPHA8	16
GO:0002697	regulation of immune effector process	44/606	441/17913	1.44714e-10	3.72735e-09	2.35824e-09	GATA2/FCER1G/RAPGEF1/BCR/PTPRC/AGER/PRKCZ/SH2D1A/RAC2/FCGR2B/BTK/CD28/B2M/RAP1A/CD19/CD86/CD80/IL2/CRK/PDPK1/CD22/FGR/FES/A2M/ANGPT1/GAB2/MAPK3/ITCH/CEACAM1/WAS/SYK/INS/PVR/VAV1/NCR3/LYN/CD244/PTPRJ/NCR1/FER/RC3H1/TRAF3IP2/CFP/SH2D1B	44
GO:0034764	positive regulation of transmembrane transport	28/606	199/17913	1.64531e-10	4.19246e-09	2.6525e-09	FGF14/PRKCI/SORBS1/PLCG2/INSR/FGF21/STK39/EPHB2/DNM2/RAP1A/CD19/GH1/PDPK1/IRS2/PTPN11/AKT1/AKT2/PLCG1/INS/IRS1/IGF1/PIK3R1/ABL1/CA2/KCNJ2/TMSB4X/FGF19/SHANK3	28
GO:0042063	gliogenesis	34/606	285/17913	1.78866e-10	4.50952e-09	2.8531e-09	NKX2-2/PHGDH/PLP1/FGF5/PRKCI/ERBB3/STAP1/CSF1R/AGER/ERBB2/PTK2B/CREB1/TIAM1/NTRK3/NTRK2/KRAS/PTPN11/AKT1/ILK/AKT2/AREG/EGFR/MAPK3/MAPK1/ADAM22/MPP5/NRG1/EPHA4/LYN/ABL1/CDH2/CSPG5/SPINT1/FGF10	34
GO:0060560	developmental growth involved in morphogenesis	29/606	214/17913	1.93895e-10	4.83721e-09	3.06042e-09	RASAL1/NEDD4L/SPRY2/SH3GL2/SPP1/FGFR2/EFNA5/PRKCZ/SMURF1/DNM2/TIAM1/NTRK3/DPYSL2/VEGFA/ILK/S1PR1/AREG/SEMA4D/SEMA5A/FGF1/EPHA7/ABL1/FGF13/BDNF/NRP2/BCL11A/PLXNA3/SYT4/FGF10	29
GO:0001558	regulation of cell growth	41/606	396/17913	2.03364e-10	5.02088e-09	3.17663e-09	RASAL1/GNG4/NEDD4L/SIPA1/SPP1/EFNA5/SMURF1/DNM2/ERBB2/PRKCQ/PTK2B/HBEGF/IL2/NTRK3/DPYSL2/ADAM17/VEGFA/AKT1/ILK/EGFR/ITCH/CEACAM1/HIST1H1B/SEMA4D/LGI1/SEMA5A/INS/IGF1/HPN/EPHA7/ABL1/FGF13/PTPRJ/BDNF/SPHK1/MAP2K5/BCL11A/PLXNA3/NRG3/SYT4/BCAR1	41
GO:0050804	modulation of chemical synaptic transmission	40/606	393/17913	5.66278e-10	1.30986e-08	8.28728e-09	FGF14/SQSTM1/DLG4/BCR/PLCB4/AGER/PRKCZ/DNM1/KIT/EPHB2/RAP1A/PTK2B/CREB1/MAPK8IP2/NTRK2/KRAS/SYN1/FYN/HRAS/MME/PTPRA/EGFR/PLCG1/CDH1/MAPK1/LGI1/INS/EFNB3/EPHB1/EPHA4/ABL1/SRC/GDNF/NTRK1/CA2/CSPG5/SH3GL1/NRG3/SYT4/SHANK3	40
GO:0099177	regulation of trans-synaptic signaling	40/606	394/17913	6.10595e-10	1.40555e-08	8.89267e-09	FGF14/SQSTM1/DLG4/BCR/PLCB4/AGER/PRKCZ/DNM1/KIT/EPHB2/RAP1A/PTK2B/CREB1/MAPK8IP2/NTRK2/KRAS/SYN1/FYN/HRAS/MME/PTPRA/EGFR/PLCG1/CDH1/MAPK1/LGI1/INS/EFNB3/EPHB1/EPHA4/ABL1/SRC/GDNF/NTRK1/CA2/CSPG5/SH3GL1/NRG3/SYT4/SHANK3	40
GO:0051701	interaction with host	28/606	211/17913	6.52308e-10	1.49435e-08	9.45451e-09	SLAMF1/GYPA/EFNB2/INSR/CD4/WWP1/CD86/CD80/NTRK3/NCAM1/EGFR/CBL/GRB2/CDH1/CAV1/ITCH/NEDD4/PVR/PPIA/EFNB3/EPHA2/SRC/MET/EPS15/CAV2/ANPEP/CTNND1/XPR1	28
GO:0032103	positive regulation of response to external stimulus	35/606	315/17913	6.7715e-10	1.53649e-08	9.72109e-09	FCER1G/FGF18/STAP1/FGF16/AGER/RAC2/STK39/BTK/CD28/PTK2B/IL2/TIAM1/NTRK3/FGF2/NTF3/PDGFRB/PDGFD/ADAM17/VEGFA/PLG/S1PR1/EGFR/MAPK3/FGFR1/PDGFB/VEGFC/ARTN/SEMA5A/PIK3CG/ETS1/MET/KDR/TMSB4X/PDCD4/FGF10	35
GO:0032535	regulation of cellular component size	35/606	315/17913	6.7715e-10	1.53649e-08	9.72109e-09	ARPC2/SPP1/EFNA5/VAV2/NCK1/DNM2/PTK2B/CREB1/RASA1/NTRK3/DPYSL2/VEGFA/AKT1/VAV3/AKT3/ILK/GRB2/WAS/SEMA4D/NPHS1/KIRREL1/SEMA5A/VAV1/HCK/GNB3/EPHA7/ABL1/FGF13/BDNF/RET/FER/PLXNA3/TMSB4X/PREX1/SHANK3	35
GO:0048872	homeostasis of number of cells	30/606	241/17913	7.67677e-10	1.70139e-08	1.07644e-08	SLC4A1/GATA2/FCER1G/BCR/KITLG/RAC3/KIT/LAT/B2M/PTPN2/IL2/KRAS/PIK3CB/ADAM17/PTPN11/SH2B2/VEGFA/AKT1/AKT3/IKZF1/FLT3/FLT3LG/LYN/ABL1/PIK3CD/INPP5D/SOS1/ETS1/CDH2/RC3H1	30
GO:0090287	regulation of cellular response to growth factor stimulus	32/606	276/17913	1.27626e-09	2.71489e-08	1.71767e-08	FGF18/SPRY2/FGFR2/GRB10/FGF16/SMURF2/SMURF1/DNM2/PTPN1/NTRK3/FGF2/NTF3/PDPK1/FGF4/ADAM17/VEGFA/ILK/FGF9/CAV1/HGS/FGFR1/VEGFC/FGF1/FGFBP1/NEDD4/ABL1/FLT1/DOK5/CAV2/EPN2/DAND5/FGF10	32
GO:0050807	regulation of synapse organization	28/606	218/17913	1.38736e-09	2.93813e-08	1.8589e-08	SEMA4A/PTPRO/EFNA5/FCGR2B/EPHB2/TIAM1/NTRK3/NTRK2/FYN/EFNA1/PTK2/SEMA4D/INS/KALRN/EPHB3/EPHB1/EPHA7/EPHA4/ABL1/SPARC/BDNF/NTRK1/CDH2/ITSN1/NRP2/ARHGEF15/NGEF/SHANK3	28
GO:0043112	receptor metabolic process	25/606	177/17913	1.45742e-09	3.0593e-08	1.93557e-08	FCER1G/HNRNPK/SH3GL2/DLG4/EFNB2/PLCG2/FGF21/DNM1/SMURF1/DNM2/PTPN1/SH3GLB1/NTF3/VEGFA/ANGPT1/TRAT1/EGF/GRB2/CAV1/ITCH/CEACAM1/NRG1/SYK/NEDD4/EPS15	25
GO:0050803	regulation of synapse structure or activity	28/606	222/17913	2.10367e-09	4.33938e-08	2.74546e-08	SEMA4A/PTPRO/EFNA5/FCGR2B/EPHB2/TIAM1/NTRK3/NTRK2/FYN/EFNA1/PTK2/SEMA4D/INS/KALRN/EPHB3/EPHB1/EPHA7/EPHA4/ABL1/SPARC/BDNF/NTRK1/CDH2/ITSN1/NRP2/ARHGEF15/NGEF/SHANK3	28
GO:1903532	positive regulation of secretion by cell	38/606	381/17913	2.72495e-09	5.54889e-08	3.51069e-08	C1QTNF1/PAEP/CD2/GATA2/FCER1G/SPP1/CSF1R/AGER/PRKCZ/CD33/CREB1/IRF3/IL2/MBP/FGR/IRS2/PTPN11/EGFR/GAB2/MAPK3/HGS/FGFR1/CD2AP/VEGFC/VSNL1/SYK/INS/IGF1/BLK/PPIA/ABL1/SRC/CD244/GDNF/ALOX15B/ITSN1/SYT4/CD274	38
GO:0051222	positive regulation of protein transport	39/606	403/17913	3.9479e-09	7.70973e-08	4.87782e-08	PAEP/CD2/CSF1R/MDM2/AGER/PRKCZ/CD33/RAC2/ERBB2/SH3GLB1/IRF3/IL2/MBP/FYN/FGR/IRS2/HRAS/AKT2/EGFR/CDH1/MAPK3/MAPK1/CD2AP/VEGFC/VSNL1/SYK/INS/IGF1/BLK/PPIA/PIK3R1/ABL1/SRC/CD244/PIK3R2/ALOX15B/BCAS3/UBR5/CD274	39
GO:0045840	positive regulation of mitotic nuclear division	13/606	48/17913	4.34496e-09	8.34829e-08	5.28182e-08	INSR/CD28/FGF8/SH2B1/PDGFRB/TGFA/EGF/PDGFB/INS/IGF1/EREG/BTC/SPHK1	13
GO:0032418	lysosome localization	15/606	67/17913	4.97034e-09	9.39827e-08	5.94613e-08	GATA2/FCER1G/LAT2/RAC2/KIT/BTK/LAT/PDPK1/FGR/FES/CBL/GAB2/LYN/PIK3CD/PIK3CG	15
GO:0001819	positive regulation of cytokine production	41/606	446/17913	6.99641e-09	1.28223e-07	8.11244e-08	PAEP/CD2/HLA-DPB1/HLA-DPA1/FCER1G/PLCG2/PTPRC/CSF1R/AGER/PRKCZ/CD4/CD28/B2M/PRKCQ/CREB1/CD86/CD80/IRF3/IL2/MBP/FGR/HRAS/FLT4/ADAM17/PTPN11/CD3E/TXK/MAPK3/SYK/INS/HGF/EREG/PIK3R1/ABL1/SRC/CD244/PTPRJ/ALOX15B/SPHK1/CD274/NFAM1	41
GO:1901214	regulation of neuron death	33/606	313/17913	7.86597e-09	1.42515e-07	9.01667e-08	UNC5B/FGF20/PRKCI/AGAP2/ERBB3/EFNB2/FGF21/FCGR2B/FGF8/PTK2B/CREB1/PPP1R13B/RASA1/NTRK2/KRAS/PDPK1/FYN/HRAS/ELK1/JUN/AKT1/ANGPT1/ILK/CBL/PIK3CA/FOS/EPHB1/EPHA7/ABL1/GDNF/GCLC/NTRK1/ITSN1	33
GO:0070997	neuron death	35/606	347/17913	8.74107e-09	1.57174e-07	9.94416e-08	UNC5B/FGF20/PRKCI/AGAP2/ERBB3/EFNB2/FGF21/FCGR2B/FGF8/PTK2B/CREB1/PPP1R13B/RASA1/NTRK2/KRAS/PDPK1/FYN/HRAS/ELK1/JUN/AKT1/ANGPT1/ILK/AKT2/CBL/PIK3CA/FOS/NGFR/EPHB1/EPHA7/ABL1/GDNF/GCLC/NTRK1/ITSN1	35
GO:0045931	positive regulation of mitotic cell cycle	22/606	154/17913	1.13976e-08	2.02647e-07	1.28212e-07	RPS6KB1/INSR/MDM2/CD28/FGF8/SH2B1/PDGFRB/ADAM17/PTPN11/TGFA/AKT1/EGFR/EGF/FGFR1/PDGFB/INS/IGF1/EREG/ABL1/BTC/SPHK1/FGF10	22
GO:1903829	positive regulation of cellular protein localization	33/606	318/17913	1.16497e-08	2.06361e-07	1.30561e-07	FCER1G/SQSTM1/PRKCI/SORBS1/MDM2/RAC2/EPHB2/ERBB2/SH3GLB1/PPP1R13B/PDPK1/FYN/HRAS/AKT1/AKT2/EGFR/EGF/CDH1/MAPK1/CD2AP/NGFR/INS/CD247/EPHA3/EPHA2/PIK3R1/SRC/PIK3R2/ERBB4/MGAT3/BCAS3/CCT4/UBR5	33
GO:0072584	caveolin-mediated endocytosis	7/606	11/17913	1.43706e-08	2.49004e-07	1.5754e-07	NEDD4L/UNC119/CAV1/MAPK3/MAPK1/SRC/ITSN1	7
GO:0045725	positive regulation of glycogen biosynthetic process	8/606	16/17913	1.65943e-08	2.84432e-07	1.79955e-07	SORBS1/INSR/IRS2/AKT1/AKT2/INS/IRS1/IGF1	8
GO:0099173	postsynapse organization	22/606	158/17913	1.84096e-08	3.11215e-07	1.96901e-07	DLG2/DLG4/CTNND2/INSR/FCGR2B/EPHB2/TIAM1/NTRK3/FYN/EFNA1/INS/KALRN/EPHB3/EPHB1/EPHA7/EPHA4/GDNF/IGF1R/CDH2/NRP2/NGEF/SHANK3	22
GO:1904659	glucose transmembrane transport	18/606	107/17913	1.84182e-08	3.11215e-07	1.96901e-07	SORT1/PRKCI/SORBS1/GRB10/INSR/FGF21/RAP1A/GH1/YES1/IRS2/PTPN11/AKT1/AKT2/INS/IRS1/IGF1/PIK3R1/FGF19	18
GO:1990778	protein localization to cell periphery	30/606	276/17913	1.89294e-08	3.18724e-07	2.01651e-07	SLC4A1/FCER1G/SQSTM1/PRKCI/DLG2/SORBS1/PRKCZ/EPHB2/SMURF1/RAP1A/PDPK1/HRAS/AKT1/AKT2/EGFR/CDH1/CAV1/LGI1/NECTIN3/MPP5/INS/BSG/EPHA3/EPHA2/PIK3R1/FGF13/KRT18/CDH2/PPFIA1/GORASP2	30
GO:0106027	neuron projection organization	16/606	85/17913	2.18082e-08	3.63342e-07	2.29881e-07	DLG4/CTNND2/INSR/FCGR2B/EPHB2/TIAM1/FYN/EFNA1/INS/KALRN/EPHB3/EPHB1/EPHA4/IGF1R/NGEF/SHANK3	16
GO:0034614	cellular response to reactive oxygen species	22/606	165/17913	4.09907e-08	6.47066e-07	4.09388e-07	SIRPA/MDM2/MMP3/BTK/DNM2/CRK/PDGFD/JUN/AKT1/EGFR/MAPK3/MAPK1/FOS/HGF/ABL1/SRC/ETS1/PDGFRA/MET/MMP9/SPHK1/FER	22
GO:0090066	regulation of anatomical structure size	39/606	442/17913	4.99426e-08	7.77701e-07	4.92039e-07	ARPC2/SPP1/EFNA5/VAV2/NCK1/DNM2/PTK2B/CREB1/RASA1/NTRK3/DPYSL2/VEGFA/AKT1/VAV3/AKT3/ILK/EGFR/GRB2/CAV1/WAS/SEMA4D/NPHS1/KIRREL1/SEMA5A/INS/VAV1/HCK/GNB3/EPHA7/ABL1/FGF13/GCLC/BDNF/RET/FER/PLXNA3/TMSB4X/PREX1/SHANK3	39
GO:0031623	receptor internalization	17/606	102/17913	5.27579e-08	8.16205e-07	5.16399e-07	FCER1G/SH3GL2/DLG4/EFNB2/PLCG2/DNM1/DNM2/NTF3/VEGFA/ANGPT1/EGF/GRB2/CAV1/CEACAM1/SYK/NEDD4/EPS15	17
GO:0045086	positive regulation of interleukin-2 biosynthetic process	7/606	13/17913	7.04248e-08	1.06532e-06	6.74008e-07	PTPRC/CD4/CD28/PRKCQ/CD86/CD80/CD3E	7
GO:0071229	cellular response to acid chemical	24/606	199/17913	7.10636e-08	1.07158e-06	6.77969e-07	PDGFC/SIPA1/FGFR2/PTK2B/CREB1/SREBF1/NTRK3/NTRK2/YES1/PDGFD/FYN/VEGFA/AKT1/EGFR/PDGFB/IRS1/EPHA3/LYN/SRC/GCLC/RET/PDGFRA/KDR/BCL11A	24
GO:0000302	response to reactive oxygen species	26/606	230/17913	7.66062e-08	1.15151e-06	7.28542e-07	SIRPA/MDM2/MMP3/BTK/DNM2/PTK2B/CRK/PDGFRB/PDGFD/FYN/JUN/AKT1/AREG/EGFR/MAPK3/MAPK1/FOS/HGF/ABL1/SRC/ETS1/PDGFRA/MET/MMP9/SPHK1/FER	26
GO:0048588	developmental cell growth	25/606	216/17913	8.59008e-08	1.27912e-06	8.09276e-07	RASAL1/NEDD4L/SH3GL2/SPP1/EFNA5/PRKCZ/SMURF1/SORBS2/DNM2/TIAM1/NTRK3/DPYSL2/VEGFA/ILK/SEMA4D/SEMA5A/IGF1/EPHA7/ABL1/FGF13/BDNF/NRP2/BCL11A/PLXNA3/SYT4	25
GO:1903034	regulation of response to wounding	22/606	173/17913	9.68187e-08	1.4283e-06	9.03662e-07	C1QTNF1/PDGFA/PTPRF/SPP1/TEC/PLAU/AGER/PRKCQ/HBEGF/NTRK3/FGF2/CRK/HRAS/PLG/CAV1/CEACAM1/PDGFB/SYK/EPHA4/LYN/PDGFRA/AJAP1	22
GO:0072659	protein localization to plasma membrane	26/606	237/17913	1.3996e-07	2.00876e-06	1.27091e-06	SLC4A1/FCER1G/SQSTM1/PRKCI/SORBS1/PRKCZ/EPHB2/SMURF1/RAP1A/PDPK1/AKT1/AKT2/EGFR/CDH1/NECTIN3/MPP5/INS/BSG/EPHA3/EPHA2/PIK3R1/FGF13/KRT18/CDH2/PPFIA1/GORASP2	26
GO:0035265	organ growth	22/606	179/17913	1.78045e-07	2.52496e-06	1.5975e-06	MEIS1/FGF20/SPRY2/FGFR3/FGFR2/FGF8/SORBS2/PROX1/FGF2/PDGFRB/PTPN11/AKT1/S1PR1/FGF9/MAPK1/FGF7/FGFR1/PTK2/IGF1/DDR2/ERBB4/FGF10	22
GO:0048144	fibroblast proliferation	15/606	87/17913	2.02428e-07	2.84534e-06	1.8002e-06	PDGFC/PDGFA/CREB1/PDGFRB/PDGFD/JUN/EGFR/PDGFB/IGF1/EREG/DDR2/PDGFRA/BTC/SPHK1/FGF10	15
GO:0032102	negative regulation of response to external stimulus	32/606	343/17913	2.32401e-07	3.22855e-06	2.04265e-06	C1QTNF1/MMP26/SIRPA/PDGFA/SPP1/BCR/STAP1/PTPRO/PTPRC/PLAU/AGER/FCGR2B/PTPN2/IL2/FGF2/CRK/PLG/TEK/ITCH/CEACAM1/PDGFB/ANGPT2/SEMA5A/INS/IGF1/HGF/EPHA4/ETS1/PDGFRA/AJAP1/PLXNA3/PDCD4	32
GO:0033006	regulation of mast cell activation involved in immune response	9/606	29/17913	2.98799e-07	4.06793e-06	2.57371e-06	GATA2/FCER1G/RAC2/PDPK1/FGR/FES/GAB2/LYN/FER	9
GO:0002576	platelet degranulation	18/606	128/17913	3.10888e-07	4.22046e-06	2.67021e-06	PDGFA/FCER1G/PECAM1/VEGFB/VEGFA/PLG/A2M/EGF/PDGFB/VEGFC/SYK/IGF1/HGF/LYN/SPARC/SERPINA3/TMSB4X/A1BG	18
GO:0061351	neural precursor cell proliferation	19/606	144/17913	4.0461e-07	5.38538e-06	3.40724e-06	CTNNA1/GATA2/RAPGEF1/FGFR2/FGF8/PROX1/FRS2/VEGFA/ILK/EGF/FGFR1/VEGFC/ARTN/EPHB1/LYN/FGF13/CDH2/PLXNB2/SPINT1	19
GO:0010543	regulation of platelet activation	9/606	30/17913	4.14116e-07	5.48129e-06	3.46792e-06	C1QTNF1/PDGFA/TEC/PRKCQ/CEACAM1/PDGFB/SYK/LYN/PDGFRA	9
GO:0042692	muscle cell differentiation	32/606	359/17913	6.44228e-07	8.18599e-06	5.17914e-06	SMYD3/TBX3/KCNH1/CTNNA1/SORT1/FGFR2/EFNB2/KIT/SORBS2/PROX1/KRAS/FRS2/PDGFRB/VEGFA/AKT1/FGF9/PDGFB/NPHS1/NRG1/IGF1/FLT3LG/EREG/ABL1/MRTFA/BDNF/PDGFRA/CDH2/QKI/MED28/CAV2/PDCD4/FGF10	32
GO:0032881	regulation of polysaccharide metabolic process	10/606	41/17913	7.92518e-07	9.8087e-06	6.2058e-06	SORBS1/INSR/IRS2/AKT1/AKT2/EGF/PDGFB/INS/IRS1/IGF1	10
GO:0001101	response to acid chemical	30/606	330/17913	9.5703e-07	1.1723e-05	7.41695e-06	PDGFC/SIPA1/FGFR2/FGF21/PTK2B/CREB1/SREBF1/NTRK3/NTRK2/YES1/PDGFRB/PDGFD/FYN/VEGFA/AKT1/EGFR/PDGFB/IRS1/EPHA3/LYN/SRC/SPARC/GCLC/RET/PDGFRA/NTRK1/KDR/HLCS/BCL11A/TIE1	30
GO:0045088	regulation of innate immune response	36/606	440/17913	1.01823e-06	1.23282e-05	7.79988e-06	FCER1G/PLCG2/SH2D1A/FCGR2B/BTK/PTPN2/PTPN1/IRF3/NRAS/KRAS/CRK/PDPK1/FYN/FGR/HRAS/PTPN11/A2M/TXK/CAV1/ITCH/CEACAM1/PLSCR1/SYK/INS/PVR/VAV1/HCK/NCR3/EREG/LYN/SRC/NCR1/TNIP2/PIK3AP1/MUC20/SH2D1B	36
GO:0034103	regulation of tissue remodeling	14/606	86/17913	1.06374e-06	1.27998e-05	8.09825e-06	BCR/CSF1R/AGER/IL2/FLT4/S1PR1/EGFR/CEACAM1/SYK/SRC/INPP5D/MC4R/CA2/BGLAP	14
GO:0048661	positive regulation of smooth muscle cell proliferation	15/606	101/17913	1.47803e-06	1.74273e-05	1.1026e-05	FGFR2/MDM2/HBEGF/FGF2/PDGFRB/PDGFD/JUN/AKT1/S1PR1/FGF9/EGFR/PDGFB/IGF1/EREG/MMP9	15
GO:0032292	peripheral nervous system axon ensheathment	8/606	26/17913	1.4922e-06	1.74273e-05	1.1026e-05	NTRK3/NTRK2/AKT1/ILK/AKT2/ADAM22/MPP5/NRG1	8
GO:0050890	cognition	27/606	286/17913	1.62397e-06	1.87821e-05	1.18831e-05	DLG4/INSR/AGER/PRKCZ/KIT/EPHB2/CREB1/MAPK8IP2/NTRK2/KRAS/FYN/JUN/MME/HLA-DRA/EGFR/MAPK1/FOS/INS/SHC3/KALRN/FGF13/NTRK1/MGAT3/SYNJ1/SYT4/NTF4/SHANK3	27
GO:0035728	response to hepatocyte growth factor	7/606	19/17913	1.73148e-06	1.98329e-05	1.2548e-05	CREB1/GAB1/CRK/HGF/GCLC/BCAR1/TDGF1	7
GO:2000573	positive regulation of DNA biosynthetic process	12/606	66/17913	1.86752e-06	2.1124e-05	1.33648e-05	FGFR4/PRKCQ/PTK2B/FGF2/PDGFRB/MAPK3/MAPK1/PDGFB/HGF/SRC/CCT4/MAPK15	12
GO:0051348	negative regulation of transferase activity	26/606	272/17913	2.00445e-06	2.21697e-05	1.40264e-05	SMYD3/TRIB2/PTPRC/EPHB2/EPHA1/NCK1/PTPN2/PTPN1/LAX1/PDPK1/IRS2/AKT1/ILK/CAV1/CEACAM1/IBTK/LYN/ABL1/SRC/PTPRJ/IGF1R/SPRED2/PIK3IP1/MVP/PDCD4/ERRFI1	26
GO:0060333	interferon-gamma-mediated signaling pathway	14/606	91/17913	2.14327e-06	2.35315e-05	1.4888e-05	HLA-DPB1/HLA-DPA1/FCGR1A/HLA-A/B2M/PTPN2/IRF3/NCAM1/TXK/HLA-DRA/HCK/HLA-DQA1/HLA-DQA2/HLA-DRB1	14
GO:0035690	cellular response to drug	31/606	362/17913	2.24781e-06	2.45661e-05	1.55426e-05	SMYD3/SIRPA/CTNNA1/EFNA5/MDM2/MMP3/FGF21/DNM2/RAP1A/CRK/PDGFD/FYN/CD69/EGFR/CDH1/MAPK3/MAPK1/PDGFB/MAP4K1/HGF/ABL1/SRC/GCLC/ETS1/NTRK1/MET/KDR/SPHK1/BCL11A/TRPV1/ERRFI1	31
GO:0032386	regulation of intracellular transport	33/606	400/17913	2.40456e-06	2.6219e-05	1.65884e-05	GATA2/FCER1G/MDM2/RAC2/ERBB2/PTPN1/RAP1A/SREBF1/SH3GLB1/KHDRBS1/SYN1/PDPK1/FYN/FGR/FES/HRAS/PTPN11/ANGPT1/AKT2/GAB2/CDH1/MAPK3/MAPK1/NEDD4/PIK3R1/LYN/SRC/PIK3R2/CSPG5/BCAS3/UBR5/SYT4/MAPK15	33
GO:0045453	bone resorption	11/606	57/17913	2.71971e-06	2.93865e-05	1.85923e-05	CSF1R/RAC2/PTK2B/S1PR1/EGFR/SYK/SRC/INPP5D/MC4R/CA2/BGLAP	11
GO:0046686	response to cadmium ion	11/606	57/17913	2.71971e-06	2.93865e-05	1.85923e-05	KIT/B2M/JUN/AKT1/EGFR/MAPK3/MAPK1/FOS/SPARC/GCLC/MMP9	11
GO:0033002	muscle cell proliferation	24/606	243/17913	2.79682e-06	2.99479e-05	1.89476e-05	MEIS1/FGF20/FGFR2/MDM2/HBEGF/FGF2/PDGFRB/PDGFD/JUN/AKT1/ANGPT1/ILK/S1PR1/FGF9/EGFR/MAPK1/FGFR1/PDGFB/IGF1/EREG/EPHB1/ERBB4/MMP9/PDCD4	24
GO:0051899	membrane depolarization	13/606	81/17913	3.03566e-06	3.19314e-05	2.02025e-05	NEDD4L/FGF12/PRKCZ/JUN/CAV1/PTPN3/ABL1/SRC/GCLC/KDR/SCN5A/KCNJ2/HCN2	13
GO:0002822	regulation of adaptive immune response based on somatic recombination of immune receptors built from immunoglobulin superfamily domains	17/606	135/17913	3.15364e-06	3.30266e-05	2.08954e-05	FCER1G/PTPRC/AGER/PRKCZ/FCGR2B/BTK/CD4/CD28/B2M/PRKCQ/CD80/IL2/CEACAM1/WAS/PVR/RC3H1/CD274	17
GO:1905475	regulation of protein localization to membrane	20/606	181/17913	3.44838e-06	3.59552e-05	2.27483e-05	SQSTM1/PRKCI/SORBS1/PRKCZ/EPHB2/ERBB2/RAP1A/PPP1R13B/PDPK1/FYN/HRAS/AKT1/AKT2/EGFR/INS/EPHA3/EPHA2/PIK3R1/CDH2/PPFIA1	20
GO:0031341	regulation of cell killing	13/606	82/17913	3.49764e-06	3.63099e-05	2.29727e-05	STAP1/PTPRC/AGER/SH2D1A/FCGR2B/B2M/CRK/CEACAM1/PVR/VAV1/NCR3/NCR1/PRF1	13
GO:0007611	learning or memory	24/606	247/17913	3.71932e-06	3.83605e-05	2.427e-05	DLG4/INSR/AGER/PRKCZ/KIT/EPHB2/CREB1/MAPK8IP2/NTRK2/KRAS/FYN/JUN/MME/EGFR/MAPK1/FOS/SHC3/KALRN/FGF13/NTRK1/SYNJ1/SYT4/NTF4/SHANK3	24
GO:0014706	striated muscle tissue development	31/606	376/17913	4.91704e-06	4.93257e-05	3.12075e-05	TBX3/MEIS1/FGF3/FGF20/ERBB3/FGFR2/EFNB2/CHRNA1/FGF8/SORBS2/CREB1/PROX1/FRS2/FGF2/PDGFRB/VEGFA/S1PR1/FGF9/CAV1/MAPK1/FOS/FGFR1/NPHS1/SEMA3C/NRG1/IGF1/EPHB1/PDGFRA/ERBB4/CAV2/EOMES	31
GO:0050690	regulation of defense response to virus by virus	8/606	30/17913	4.95967e-06	4.94411e-05	3.12806e-05	CD4/CD28/B2M/LCK/FYN/HCK/CD247/CD8B	8
GO:0042094	interleukin-2 biosynthetic process	7/606	22/17913	5.3635e-06	5.32439e-05	3.36865e-05	PTPRC/CD4/CD28/PRKCQ/CD86/CD80/CD3E	7
GO:0007416	synapse assembly	19/606	172/17913	6.05333e-06	5.94724e-05	3.76272e-05	SEMA4A/EFNB2/EFNA5/EPHB2/NTRK3/NTRK2/PTK2/SEMA4D/NRG1/EPHB3/EPHB1/EPHA7/BDNF/NTRK1/ERBB4/CDH2/PLXNB2/DBNL/SHANK3	19
GO:0007204	positive regulation of cytosolic calcium ion concentration	24/606	255/17913	6.44382e-06	6.30489e-05	3.989e-05	C1QTNF1/GATA2/DLG4/PLCG2/PTPRC/CD4/PTK2B/CD19/IL2/FGF2/PDPK1/LCK/FYN/S1PR1/PLCG1/CAV1/IBTK/GNG3/LYN/ABL1/PIK3CG/PDGFRA/TRPV6/TRPV1	24
GO:0062013	positive regulation of small molecule metabolic process	17/606	143/17913	6.94531e-06	6.68574e-05	4.22996e-05	GUCA2B/SORBS1/INSR/PTPN2/SREBF1/IRS2/AKT1/AKT2/EGF/PDGFB/FGF1/INS/IRS1/IGF1/SRC/CD244/TMSB4X	17
GO:1900046	regulation of hemostasis	12/606	75/17913	7.51002e-06	7.17139e-05	4.53722e-05	C1QTNF1/PDGFA/TEC/PLAU/PRKCQ/PLG/CAV1/CEACAM1/PDGFB/SYK/LYN/PDGFRA	12
GO:0032633	interleukin-4 production	8/606	32/17913	8.39577e-06	7.92195e-05	5.01209e-05	FCER1G/PRKCZ/ITK/CD28/PRKCQ/CD86/CD3E/SYK	8
GO:0110053	regulation of actin filament organization	22/606	228/17913	1.04808e-05	9.65977e-05	6.11157e-05	ARPC2/EPHA1/NCK1/PTK2B/RASA1/S1PR1/GRB2/WAS/NPHS1/KIRREL1/SEMA5A/HCK/PIK3R1/ABL1/MET/PPFIA1/FER/RHOC/TMSB4X/ARHGEF15/PREX1/SHANK3	22
GO:0001570	vasculogenesis	12/606	78/17913	1.13842e-05	0.000103135	6.52518e-05	RAP1A/RASA1/NTRK2/PDGFRB/VEGFA/CAV1/CEACAM1/PTK2/EPHA2/KDR/QKI/TIE1	12
GO:1905477	positive regulation of protein localization to membrane	15/606	120/17913	1.30024e-05	0.000116585	7.37617e-05	SQSTM1/PRKCI/SORBS1/EPHB2/ERBB2/PPP1R13B/PDPK1/FYN/HRAS/AKT1/AKT2/EGFR/EPHA3/EPHA2/PIK3R1	15
GO:0050818	regulation of coagulation	12/606	79/17913	1.30165e-05	0.000116585	7.37617e-05	C1QTNF1/PDGFA/TEC/PLAU/PRKCQ/PLG/CAV1/CEACAM1/PDGFB/SYK/LYN/PDGFRA	12
GO:0110110	positive regulation of animal organ morphogenesis	12/606	80/17913	1.48496e-05	0.000131277	8.3057e-05	MAGED1/FGFR2/FGF8/FRS2/VEGFA/FGF7/FGFR1/SEMA3C/FGF1/HPN/GDNF/FGF10	12
GO:1901861	regulation of muscle tissue development	17/606	152/17913	1.57223e-05	0.000138735	8.77753e-05	MEIS1/FGF3/FGF20/ERBB3/FGFR2/EFNB2/FGF8/CREB1/FRS2/FGF2/FGF9/MAPK1/FGFR1/NRG1/IGF1/EPHB1/ERBB4	17
GO:1905245	regulation of aspartic-type peptidase activity	5/606	11/17913	1.70002e-05	0.000148363	9.38665e-05	AGER/EFNA1/EPHA4/EFNA3/LYN	5
GO:0006979	response to oxidative stress	33/606	442/17913	1.95223e-05	0.000168521	0.000106621	SIRPA/PDK1/MDM2/MMP3/BTK/FGF8/DNM2/PTK2B/CRK/PDGFRB/PDGFD/FYN/JUN/AKT1/AREG/EGFR/MAPK3/MAPK1/FOS/PSIP1/INS/HGF/ABL1/SRC/GCLC/ETS1/PDGFRA/MET/MMP9/SPHK1/MGAT3/FER/NDUFB4	33
GO:0043114	regulation of vascular permeability	8/606	36/17913	2.14348e-05	0.000183041	0.000115807	BCR/YES1/TEK/ANGPT1/PDE3A/CEACAM1/SRC/PTPRJ	8
GO:0001909	leukocyte mediated cytotoxicity	13/606	97/17913	2.29845e-05	0.000194878	0.000123296	STAP1/PTPRC/AGER/SH2D1A/FCGR2B/B2M/CRK/CEACAM1/PVR/VAV1/NCR3/NCR1/PRF1	13
GO:0099175	regulation of postsynapse organization	13/606	98/17913	2.56943e-05	0.000216313	0.000136858	FCGR2B/TIAM1/NTRK3/FYN/EFNA1/INS/KALRN/EPHA7/EPHA4/CDH2/NRP2/NGEF/SHANK3	13
GO:0036005	response to macrophage colony-stimulating factor	5/606	12/17913	2.8332e-05	0.000231564	0.000146507	STAP1/DOK1/CSF1R/PTPN2/FER	5
GO:0036006	cellular response to macrophage colony-stimulating factor stimulus	5/606	12/17913	2.8332e-05	0.000231564	0.000146507	STAP1/DOK1/CSF1R/PTPN2/FER	5
GO:0099633	protein localization to postsynaptic specialization membrane	5/606	12/17913	2.8332e-05	0.000231564	0.000146507	DLG2/PRKCZ/RAP1A/HRAS/LGI1	5
GO:0099645	neurotransmitter receptor localization to postsynaptic specialization membrane	5/606	12/17913	2.8332e-05	0.000231564	0.000146507	DLG2/PRKCZ/RAP1A/HRAS/LGI1	5
GO:0042593	glucose homeostasis	21/606	227/17913	3.11777e-05	0.000254387	0.000160946	FGFR4/EFNA5/INSR/CMA1/FGF21/AGER/PTPN2/RAP1A/TIAM1/IRS2/PTPN11/AKT1/PIK3CA/VSNL1/NGFR/INS/IRS1/EPHA5/PIK3R1/PIK3R2/GCLC	21
GO:0043627	response to estrogen	11/606	73/17913	3.21413e-05	0.000260465	0.000164792	CTNNA1/MDM2/PDGFRB/TEK/PELP1/CAV1/MAPK1/CA2/BCAS3/RBBP5/BGLAP	11
GO:0060402	calcium ion transport into cytosol	16/606	145/17913	3.28394e-05	0.00026567	0.000168085	PLCG2/PTPRC/CD4/PTK2B/CD19/FGF2/PDPK1/LCK/FYN/PLCG1/CAV1/IBTK/LYN/ABL1/TRPV6/TRPV1	16
GO:0051893	regulation of focal adhesion assembly	10/606	61/17913	3.46824e-05	0.000277284	0.000175433	EFNA5/VEGFA/TEK/PTK2/EPHA3/ABL1/SRC/PTPRJ/KDR/BCAS3	10
GO:0040013	negative regulation of locomotion	29/606	377/17913	3.60829e-05	0.000287517	0.000181907	CTNNA1/HOXA7/BCR/STAP1/PTPRO/EPHA1/PTPN2/FGF2/CRK/ARHGDIB/AKT1/ILK/CDH1/WAS/ANGPT2/ANGPT4/NRG1/RNF41/SEMA5A/PTPRJ/ALOX15B/ADORA3/ERBB4/MAP2K5/KRT16/TIE1/PLXNA3/NRG3/MAPK15	29
GO:0072089	stem cell proliferation	14/606	116/17913	3.73979e-05	0.000296508	0.000187596	TBX3/CTNNA1/FGFR2/KITLG/PTPRC/FRS2/FGF2/VEGFA/THPO/FGFR1/VEGFC/ARTN/FGF13/PLXNB2	14
GO:0050663	cytokine secretion	21/606	230/17913	3.78606e-05	0.000299181	0.000189287	PAEP/CD2/CSF1R/AGER/PRKCZ/FCGR2B/IRF3/MBP/FGR/ANGPT1/MAPK3/SYK/INS/LCP2/LYN/ABL1/SRC/CD244/ALOX15B/TMSB4X/CD274	21
GO:0009991	response to extracellular stimulus	35/606	498/17913	3.89186e-05	0.000306524	0.000193933	DNAJC15/SIPA1/SPP1/FGF23/RPS6KB1/PTPRC/MDM2/FGF21/CD4/CREB1/SREBF1/SH3GLB1/PROX1/FYN/FES/JUN/AKT1/CD3E/EGFR/CBL/MAPK3/MAPK1/FOS/LYN/SRC/SPARC/GCLC/MC4R/NTRK1/HLCS/PHEX/PIK3C2B/BCL11A/TRPV1/BGLAP	35
GO:0099072	regulation of postsynaptic membrane neurotransmitter receptor levels	9/606	50/17913	3.96409e-05	0.000310672	0.000196557	PRKCI/DLG2/EFNB2/PRKCZ/RAP1A/HRAS/LGI1/EPS15/CTNND1	9
GO:0009612	response to mechanical stimulus	19/606	200/17913	5.12612e-05	0.0003939	0.000249214	KIT/PTK2B/FYN/PTPN11/JUN/AKT1/EGFR/MAPK3/FOS/ANGPT2/HPN/SRC/GCLC/ETS1/NTRK1/KCNJ2/SMPD2/BGLAP/SHANK3	19
GO:0051271	negative regulation of cellular component movement	28/606	365/17913	5.14179e-05	0.0003939	0.000249214	CTNNA1/HOXA7/BCR/STAP1/PTPRO/EPHA1/FGF2/CRK/ARHGDIB/AKT1/ILK/CDH1/WAS/ANGPT2/ANGPT4/NRG1/RNF41/SEMA5A/PTPRJ/ALOX15B/ADORA3/ERBB4/MAP2K5/KRT16/TIE1/PLXNA3/NRG3/MAPK15	28
GO:1902903	regulation of supramolecular fiber organization	25/606	313/17913	6.73944e-05	0.000504764	0.000319356	ARPC2/EPHA1/NCK1/PTK2B/PROX1/RASA1/FES/S1PR1/GRB2/WAS/NPHS1/KIRREL1/SEMA5A/HCK/PIK3R1/ABL1/FGF13/MET/PPFIA1/FER/RHOC/TMSB4X/ARHGEF15/PREX1/SHANK3	25
GO:0051965	positive regulation of synapse assembly	10/606	66/17913	6.9726e-05	0.000512722	0.000324391	SEMA4A/EFNA5/EPHB2/NTRK3/NTRK2/SEMA4D/EPHB3/EPHB1/BDNF/NTRK1	10
GO:0002460	adaptive immune response based on somatic recombination of immune receptors built from immunoglobulin superfamily domains	24/606	295/17913	7.03341e-05	0.000515603	0.000326214	SEMA4A/FCER1G/PTPRC/AGER/PRKCZ/FCGR2B/BTK/CD4/CD28/B2M/PRKCQ/CD19/CD80/IL2/HRAS/ADAM17/CEACAM1/WAS/PVR/INPP5D/PRF1/RC3H1/CD274/SLA2	24
GO:0007163	establishment or maintenance of cell polarity	17/606	172/17913	7.69911e-05	0.00055839	0.000353284	CTNNA1/SPRY2/PRKCI/PRKCZ/CD3G/PTK2B/CRK/TEK/ILK/PTK2/MPP5/RNF41/EPHB1/FGF13/PARD6B/BCAS3/FGF10	17
GO:0071276	cellular response to cadmium ion	7/606	32/17913	7.88585e-05	0.000569334	0.000360208	JUN/AKT1/EGFR/MAPK3/MAPK1/FOS/MMP9	7
GO:0060401	cytosolic calcium ion transport	16/606	157/17913	8.63305e-05	0.000616739	0.000390201	PLCG2/PTPRC/CD4/PTK2B/CD19/FGF2/PDPK1/LCK/FYN/PLCG1/CAV1/IBTK/LYN/ABL1/TRPV6/TRPV1	16
GO:0007568	aging	25/606	318/17913	8.69092e-05	0.000619017	0.000391642	TBX3/CTNNA1/AGER/CREB1/SREBF1/KRAS/PDGFRB/HRAS/JUN/AKT1/MME/AKT3/ILK/GRB2/MAPK3/MAPK1/FOS/ABL1/INPP5D/GCLC/NTRK1/KRT16/RPN2/PDCD4/BGLAP	25
GO:0009636	response to toxic substance	34/606	499/17913	9.19928e-05	0.0006523	0.0004127	SIRPA/FGFR2/MDM2/DNM2/PTK2B/CREB1/IL2/NTRK3/MBP/CRK/PDGFRB/PDGFD/FYN/JUN/AREG/CBL/CDH1/MAPK3/MAPK1/FOS/PDGFB/EHMT1/HGF/LYN/ABL1/SRC/SPARC/ETS1/NTRK1/MET/KDR/SPHK1/GUCY2C/BGLAP	34
GO:0071496	cellular response to external stimulus	25/606	320/17913	9.6035e-05	0.000675499	0.000427377	DNAJC15/SIPA1/FGF23/PTPRC/MDM2/SREBF1/SH3GLB1/FYN/FES/PTPN11/JUN/AKT1/EGFR/CBL/MAPK3/MAPK1/FOS/LYN/GCLC/KCNJ2/PHEX/PIK3C2B/BCL11A/TRPV1/BGLAP	25
GO:0046879	hormone secretion	24/606	301/17913	9.62568e-05	0.000675499	0.000427377	C1QTNF1/TBX3/SPP1/FGF23/EFNA5/BTK/RAP1A/CREB1/SREBF1/TIAM1/IRS2/PTPN11/EGFR/FGFR1/VSNL1/INS/IRS1/BLK/KALRN/EPHA5/LYN/MC4R/ITSN1/MAFA	24
GO:2000377	regulation of reactive oxygen species metabolic process	18/606	194/17913	0.000108662	0.000751486	0.000475453	SIRPA/BCR/INSR/MMP3/RAC2/DNM2/PTK2B/PDGFRB/FYN/AKT1/EGFR/GRB2/CAV1/PDGFB/RNF41/SYK/INS/TRPV1	18
GO:1905564	positive regulation of vascular endothelial cell proliferation	6/606	24/17913	0.000116894	0.000792325	0.000501291	FGF2/PDPK1/ADAM17/AKT3/PLCG1/FGFR1	6
GO:0019058	viral life cycle	25/606	324/17913	0.000116895	0.000792325	0.000501291	PPIB/SLAMF1/GYPA/NEDD4L/EFNB2/CD4/CD28/WWP1/CD86/CD80/PROX1/NCAM1/EGFR/CAV1/ITCH/PLSCR1/PVR/PPIA/EFNB3/EPHA2/EPS15/DDX6/CAV2/ANPEP/XPR1	25
GO:0045730	respiratory burst	7/606	34/17913	0.000118853	0.00080445	0.000508962	BCR/INSR/RAC2/INS/HCK/PIK3CD/PIK3CG	7
GO:0046683	response to organophosphorus	14/606	130/17913	0.000130987	0.000881571	0.000557755	RAPGEF1/RAP1A/PTK2B/SREBF1/TEK/PDE3A/AREG/FOS/BSG/SPARC/PIK3CG/HCN2/SLC5A5/TRPV1	14
GO:0007405	neuroblast proliferation	9/606	58/17913	0.000132472	0.000889057	0.000562492	CTNNA1/FGFR2/FRS2/VEGFA/FGFR1/VEGFC/ARTN/FGF13/PLXNB2	9
GO:0014910	regulation of smooth muscle cell migration	11/606	85/17913	0.000133629	0.000891797	0.000564225	PDGFA/PLAU/MDM2/CRK/PDGFRB/PDGFD/ILK/FGF9/PDGFB/IGF1/SRC	11
GO:1902993	positive regulation of amyloid precursor protein catabolic process	5/606	16/17913	0.000139603	0.000929064	0.000587803	AGER/EFNA1/EPHA4/EFNA3/LYN	5
GO:0002237	response to molecule of bacterial origin	24/606	309/17913	0.000143952	0.000953474	0.000603247	SIRPA/FGFR2/BCR/STAP1/PLCG2/CSF2RB/FCGR2B/B2M/ADAM17/AKT1/MAPK3/MAPK1/FOS/GNG12/HCK/LYN/ABL1/SRC/SPARC/FER/TNIP2/SGMS1/PDCD4/FGF10	24
GO:1905809	negative regulation of synapse organization	6/606	25/17913	0.000149438	0.000980818	0.000620547	FYN/EFNA1/PTK2/EPHA7/ARHGEF15/NGEF	6
GO:0043254	regulation of protein complex assembly	29/606	409/17913	0.000152045	0.000993817	0.000628771	DNAJC15/ARPC2/LMO4/MMP3/PRKCZ/NCK1/PTK2B/CREB1/SH3GLB1/RASA1/FES/PTPN11/VEGFA/JUN/GRB2/WAS/NPHS1/KIRREL1/INS/HIST3H3/HCK/ABL1/SRC/MET/FER/RHOC/TMSB4X/MAPK15/PREX1	29
GO:0009914	hormone transport	24/606	311/17913	0.000158755	0.00103343	0.000653833	C1QTNF1/TBX3/SPP1/FGF23/EFNA5/BTK/RAP1A/CREB1/SREBF1/TIAM1/IRS2/PTPN11/EGFR/FGFR1/VSNL1/INS/IRS1/BLK/KALRN/EPHA5/LYN/MC4R/ITSN1/MAFA	24
GO:0045862	positive regulation of proteolysis	25/606	333/17913	0.000179246	0.00115576	0.000731229	TRIB2/FGFR4/MDM2/AGER/SMURF1/PTK2B/MBP/LCK/FYN/EFNA1/AKT1/EGF/CAV1/MAPK3/PTK2/NGF/NGFR/HSPE1/HPN/EPHA4/EFNA3/LYN/SRC/GCLC/BEX3	25
GO:0002053	positive regulation of mesenchymal cell proliferation	6/606	26/17913	0.000188754	0.00120727	0.000763817	PDGFA/FGFR2/IRS2/VEGFA/FGF9/FGFR1	6
GO:0002507	tolerance induction	6/606	26/17913	0.000188754	0.00120727	0.000763817	CD3E/ITCH/PDCD1/ICOS/LYN/CD274	6
GO:0034405	response to fluid shear stress	7/606	37/17913	0.00020831	0.00131819	0.000833997	PTK2B/PDGFRB/AKT1/SRC/ETS1/CA2/MAP2K5	7
GO:0050727	regulation of inflammatory response	32/606	479/17913	0.00021002	0.00132373	0.000837505	MMP26/SIRPA/FCER1G/BCR/STAP1/PTPRC/CMA1/MMP3/AGER/STK39/FCGR2B/BTK/CD28/PTPN2/CD19/IL2/A2M/TEK/EGFR/INS/IGF1/HGF/HCK/LYN/PIK3CG/ETS1/MMP9/SPHK1/TMSB4X/CFP/PIK3AP1/PDCD4	32
GO:0062012	regulation of small molecule metabolic process	30/606	439/17913	0.000223503	0.00139968	0.000885555	C1QTNF1/DNAJC15/PDK1/GUCA2B/FGFR4/SORBS1/INSR/KIT/PTPN2/PTK2B/SREBF1/PROX1/IRS2/AKT1/AKT2/TFF3/EGF/CAV1/CEACAM1/PDGFB/FGF1/INS/IRS1/IGF1/GNB3/SRC/CD244/MBTPS1/TMSB4X/FGF19	30
GO:0150076	neuroinflammatory response	10/606	76/17913	0.000233084	0.00144615	0.000914956	STAP1/PTPRC/MMP3/AGER/JUN/EGFR/IGF1/MMP9/SPHK1/TRPV1	10
GO:0051656	establishment of organelle localization	30/606	448/17913	0.000315564	0.00189617	0.00119968	GATA2/TRAPPC9/FCER1G/SPRY2/LAT2/PRKCZ/RAC2/KIT/BTK/LAT/DNM2/RAP1A/SYN1/PDPK1/FGR/FES/TGFA/AREG/CBL/GAB2/PTK2/LRPPRC/LYN/PIK3CD/PIK3CG/CSPG5/SYNJ1/SYT4/MAPK15/FGF10	30
GO:0043154	negative regulation of cysteine-type endopeptidase activity involved in apoptotic process	10/606	79/17913	0.000321323	0.00192592	0.0012185	MDM2/VEGFA/AKT1/NGF/NGFR/HGF/SRC/MMP9/MAP2K5/BEX3	10
GO:0001678	cellular glucose homeostasis	14/606	142/17913	0.000331724	0.00197831	0.00125164	EFNA5/CMA1/FGF21/AGER/RAP1A/TIAM1/IRS2/PIK3CA/VSNL1/NGFR/EPHA5/PIK3R1/PIK3R2/GCLC	14
GO:1905244	regulation of modification of synaptic structure	4/606	11/17913	0.00035398	0.00208752	0.00132074	TIAM1/EPHA4/ABL1/ITSN1	4
GO:0031668	cellular response to extracellular stimulus	20/606	251/17913	0.000362134	0.00212333	0.0013434	DNAJC15/SIPA1/FGF23/PTPRC/MDM2/SREBF1/SH3GLB1/FYN/FES/JUN/CBL/MAPK3/MAPK1/FOS/LYN/PHEX/PIK3C2B/BCL11A/TRPV1/BGLAP	20
GO:0002449	lymphocyte mediated immunity	22/606	293/17913	0.000428934	0.00248344	0.00157123	FCER1G/PTPRC/AGER/PRKCZ/SH2D1A/FCGR2B/BTK/CD28/B2M/CD19/IL2/CRK/CEACAM1/WAS/PVR/VAV1/NCR3/INPP5D/NCR1/PRF1/SLA2/SH2D1B	22
GO:0019886	antigen processing and presentation of exogenous peptide antigen via MHC class II	11/606	97/17913	0.000432508	0.00248742	0.00157375	HLA-DPB1/HLA-DPA1/HLA-DOB/HLA-DOA/SH3GL2/FCGR2B/DNM2/HLA-DRA/HLA-DQA1/HLA-DQA2/HLA-DRB1	11
GO:0043647	inositol phosphate metabolic process	9/606	68/17913	0.00045432	0.00258022	0.00163246	PLCG2/PLCB4/PTK2B/FGF2/INPPL1/PLCG1/CD244/INPP5D/SYNJ1	9
GO:0034284	response to monosaccharide	17/606	200/17913	0.000470423	0.00266274	0.00168467	NKX2-2/EFNA5/CMA1/FGF21/AGER/RAP1A/PTK2B/SREBF1/TIAM1/IRS2/PIK3CA/ANGPT2/VSNL1/EPHA5/SPARC/GCLC/MAFA	17
GO:0006006	glucose metabolic process	17/606	204/17913	0.000589992	0.0032576	0.00206103	C1QTNF1/PDK1/SORBS1/INSR/PTPN2/IRS2/AKT1/AKT2/TFF3/INPPL1/PIK3CA/INS/IRS1/IGF1/GNB3/SRC/PFKP	17
GO:0001764	neuron migration	14/606	152/17913	0.0006612	0.0035966	0.00227551	GATA2/NTRK3/NTRK2/CRK/FYN/VEGFA/FGFR1/PTK2/NRG1/FGF13/ERBB4/NRP2/PLXNB2/NRG3	14
GO:0032526	response to retinoic acid	11/606	103/17913	0.000722934	0.00386912	0.00244793	FGFR2/PTK2B/CREB1/SREBF1/NTRK3/YES1/PDGFRB/EPHA3/LYN/RET/TIE1	11
GO:0002679	respiratory burst involved in defense response	4/606	13/17913	0.000726602	0.00386912	0.00244793	INS/HCK/PIK3CD/PIK3CG	4
GO:1904251	regulation of bile acid metabolic process	4/606	13/17913	0.000726602	0.00386912	0.00244793	FGFR4/KIT/PROX1/FGF19	4
GO:0031128	developmental induction	6/606	33/17913	0.000742631	0.00394937	0.0024987	FGF8/FRS2/FGFR1/FGF1/GDNF/FGF10	6
GO:0072507	divalent inorganic cation homeostasis	27/606	412/17913	0.000857388	0.00450933	0.00285298	C1QTNF1/GATA2/DLG4/PLCG2/PTPRC/CD4/PTK2B/CD19/IL2/FGF2/PDPK1/PIK3CB/LCK/FYN/S1PR1/EGFR/PLCG1/CAV1/IBTK/GNG3/LYN/ABL1/PIK3CG/PDGFRA/TRPV6/TRPV1/SLC30A7	27
GO:0072593	reactive oxygen species metabolic process	20/606	269/17913	0.000869439	0.00456767	0.00288989	SIRPA/BCR/INSR/MMP3/RAC2/DNM2/PTK2B/PDGFRB/FYN/AKT1/EGFR/GRB2/CAV1/PDGFB/RNF41/SYK/INS/VAV1/TRPV1/PREX1	20
GO:0106030	neuron projection fasciculation	5/606	23/17913	0.000883774	0.00459553	0.00290751	EPHB2/SEMA5A/EPHB3/EPHA4/EPHA3	5
GO:0009880	embryonic pattern specification	8/606	60/17913	0.00088888	0.00459882	0.0029096	TBX3/FGFR2/EFNB1/FRS2/ERBB4/NRP2/FGF10/TDGF1	8
GO:1903351	cellular response to dopamine	4/606	14/17913	0.000990166	0.00508969	0.00322016	DNM2/MAPK3/MAPK1/ABL1	4
GO:0101023	vascular endothelial cell proliferation	7/606	48/17913	0.00108042	0.00548265	0.00346878	FGF2/PDPK1/ADAM17/AKT3/PLCG1/FGFR1/FLT1	7
GO:1905562	regulation of vascular endothelial cell proliferation	7/606	48/17913	0.00108042	0.00548265	0.00346878	FGF2/PDPK1/ADAM17/AKT3/PLCG1/FGFR1/FLT1	7
GO:0098727	maintenance of cell number	14/606	160/17913	0.00109448	0.00553045	0.00349902	TBX3/GATA2/KIT/EPHA1/PROX1/FGF2/FGF4/IGF1/CDH2/DDX6/MED28/EOMES/FGF10/TDGF1	14
GO:0051668	localization within membrane	12/606	126/17913	0.00117445	0.00590322	0.00373487	CD2/DLG2/DLG4/EFNB2/PTPRC/PRKCZ/RAP1A/HRAS/LGI1/EPS15/CDH2/SHANK3	12
GO:0031348	negative regulation of defense response	18/606	237/17913	0.00121612	0.00608059	0.00384709	MMP26/SIRPA/BCR/PTPRC/AGER/FCGR2B/PTPN2/IL2/CRK/A2M/TEK/ITCH/CEACAM1/INS/IGF1/HGF/ETS1/PDCD4	18
GO:0003254	regulation of membrane depolarization	7/606	49/17913	0.00122433	0.0060897	0.00385285	NEDD4L/FGF12/PTPN3/SRC/GCLC/KDR/SCN5A	7
GO:0002228	natural killer cell mediated immunity	8/606	63/17913	0.00123148	0.00611251	0.00386728	SH2D1A/CRK/CEACAM1/PVR/VAV1/NCR3/NCR1/SH2D1B	8
GO:0032409	regulation of transporter activity	19/606	257/17913	0.00123795	0.00613821	0.00388354	NEDD4L/FGF14/FGF12/DLG2/DLG4/PLCG2/STK39/EPHB2/DNM2/PTK2B/MAPK8IP2/GNB5/CAV1/PTPN3/INS/NEDD4/MMP9/TMSB4X/SHANK3	19
GO:0110020	regulation of actomyosin structure organization	10/606	94/17913	0.00128359	0.00633178	0.00400601	EPHA1/PROX1/S1PR1/WAS/PIK3R1/ABL1/MET/PPFIA1/RHOC/ARHGEF15	10
GO:1905330	regulation of morphogenesis of an epithelium	15/606	181/17913	0.00128363	0.00633178	0.00400601	PDGFA/MAGED1/FGFR2/SMURF2/SMURF1/TIAM1/VEGFA/FGF7/FGFR1/FGF1/HGF/ABL1/GDNF/AJAP1/FGF10	15
GO:1903350	response to dopamine	4/606	15/17913	0.00131433	0.00645648	0.00408491	DNM2/MAPK3/MAPK1/ABL1	4
GO:0031331	positive regulation of cellular catabolic process	23/606	341/17913	0.00138848	0.00672781	0.00425657	TRIB2/INSR/MDM2/FGF21/SMURF1/PTPN1/PTK2B/SH3GLB1/PIK3CB/IRS2/AKT1/AKT2/EGF/CAV1/MAPK3/ITCH/PTK2/INS/IRS1/IGF1/GCLC/KDR/RC3H1	23
GO:0097120	receptor localization to synapse	6/606	37/17913	0.00139017	0.00672781	0.00425657	DLG2/DLG4/PRKCZ/RAP1A/HRAS/LGI1	6
GO:1905898	positive regulation of response to endoplasmic reticulum stress	6/606	37/17913	0.00139017	0.00672781	0.00425657	FCGR2B/NCK1/PTPN2/PTPN1/CAV1/PIK3R1	6
GO:0016050	vesicle organization	20/606	280/17913	0.00141552	0.00683378	0.00432362	TRAPPC9/SQSTM1/SORT1/PRKCI/DLG4/DNM1/CREB1/TGFA/VAV3/AKT2/AREG/CAV1/HGS/CD2AP/EPS15/SPHK1/SYNJ1/CAV2/SYT4/MAPK15	20
GO:0071300	cellular response to retinoic acid	8/606	65/17913	0.00151307	0.00726791	0.00459829	FGFR2/PTK2B/CREB1/NTRK3/YES1/EPHA3/LYN/RET	8
GO:0150077	regulation of neuroinflammatory response	7/606	51/17913	0.00155688	0.00742616	0.00469841	STAP1/PTPRC/MMP3/AGER/IGF1/MMP9/SPHK1	7
GO:0033280	response to vitamin D	6/606	38/17913	0.00160433	0.00761418	0.00481737	SPP1/FGF23/CD4/FES/PHEX/BGLAP	6
GO:0060263	regulation of respiratory burst	4/606	16/17913	0.00170591	0.00804816	0.00509194	BCR/INSR/RAC2/INS	4
GO:0071216	cellular response to biotic stimulus	16/606	206/17913	0.00176981	0.0083167	0.00526184	SIRPA/BCR/STAP1/FCGR2B/BTK/AKT1/MAPK3/MAPK1/SYK/HCK/LYN/ABL1/SRC/TNIP2/SGMS1/PDCD4	16
GO:0005976	polysaccharide metabolic process	10/606	99/17913	0.00190359	0.0088823	0.00561969	SORBS1/INSR/IRS2/AKT1/AKT2/EGF/PDGFB/INS/IRS1/IGF1	10
GO:0009896	positive regulation of catabolic process	25/606	392/17913	0.00190508	0.0088823	0.00561969	TRIB2/INSR/MDM2/FGF21/SMURF1/PTPN1/PTK2B/SH3GLB1/PIK3CB/IRS2/AKT1/AKT2/EGF/CAV1/MAPK3/ITCH/PTK2/RNF41/INS/NEDD4/IRS1/IGF1/GCLC/KDR/RC3H1	25
GO:0006112	energy reserve metabolic process	9/606	83/17913	0.00193737	0.00899762	0.00569265	SORBS1/INSR/IRS2/AKT1/AKT2/INS/IRS1/IGF1/MC4R	9
GO:0006968	cellular defense response	7/606	53/17913	0.00195583	0.00904809	0.00572458	KLRG1/SH2D1A/ITK/PTK2B/TRAT1/NCR1/PRF1	7
GO:0002418	immune response to tumor cell	4/606	17/17913	0.00217163	0.00994028	0.00628905	CEACAM1/PVR/PRF1/CD274	4
GO:0002440	production of molecular mediator of immune response	15/606	191/17913	0.00218281	0.00995333	0.00629731	FCER1G/PTPRC/PRKCZ/KIT/FCGR2B/BTK/CD28/B2M/IL2/LAX1/CD22/ANGPT1/MAPK3/CD244/TRAF3IP2	15
GO:0042176	regulation of protein catabolic process	23/606	354/17913	0.002248	0.0101533	0.00642381	TRIB2/NEDD4L/AGAP2/MDM2/SMURF1/PTK2B/FYN/EFNA1/AKT1/EGFR/EGF/CDH1/CAV1/HGS/PTK2/NRG1/RNF41/PTPN3/INS/NEDD4/EPHA4/GCLC/MGAT3	23
GO:0099587	inorganic ion import across plasma membrane	6/606	41/17913	0.00239868	0.0107624	0.00680921	FYN/FXYD2/KCNJ2/TRPV6/HCN2/TRPV1	6
GO:0007565	female pregnancy	15/606	193/17913	0.00241423	0.010822	0.00684692	SPP1/EPOR/SMURF2/EPN1/KRAS/ARHGDIB/PGF/AKT1/MAPK3/MAPK1/FOS/ANGPT2/BSG/ETS1/MMP9	15
GO:0001906	cell killing	13/606	156/17913	0.00251053	0.011222	0.00709999	STAP1/PTPRC/AGER/SH2D1A/FCGR2B/B2M/CRK/CEACAM1/PVR/VAV1/NCR3/NCR1/PRF1	13
GO:0006606	protein import into nucleus	10/606	103/17913	0.00255696	0.0114082	0.00721776	AKT1/ANGPT1/FGF9/CDH1/MAPK1/SYK/PIK3R1/PIK3R2/MBTPS1/UBR5	10
GO:0031998	regulation of fatty acid beta-oxidation	4/606	18/17913	0.00271814	0.0118682	0.00750884	IRS2/AKT1/AKT2/IRS1	4
GO:0071371	cellular response to gonadotropin stimulus	4/606	18/17913	0.00271814	0.0118682	0.00750884	EFNA5/GCLC/SLC5A5/EPHA8	4
GO:0019827	stem cell population maintenance	13/606	158/17913	0.00280621	0.0122227	0.00773307	TBX3/GATA2/KIT/EPHA1/PROX1/FGF2/FGF4/CDH2/DDX6/MED28/EOMES/FGF10/TDGF1	13
GO:0043393	regulation of protein binding	16/606	217/17913	0.00298925	0.0129137	0.00817025	PTPRF/B2M/TIAM1/CRK/AKT1/ANGPT1/CAV1/MAPK3/PDGFB/NRG1/EPHA4/ABL1/SRC/BDNF/MET/MMP9	16
GO:0030278	regulation of ossification	15/606	199/17913	0.00323349	0.0139183	0.0088059	FGFR2/FGF23/SMURF1/PTK2B/ILK/S1PR1/AREG/MAPK3/MAPK1/PTK2/SEMA4D/IGF1/HGF/DDR2/BGLAP	15
GO:0010256	endomembrane system organization	23/606	365/17913	0.00329434	0.0141516	0.0089535	SLC4A1/SH3GL2/SQSTM1/PTPRC/DNM1/DNM2/CREB1/SH3GLB1/UGCG/AKT1/AKT2/CAV1/MAPK3/MAPK1/HGS/PLSCR1/MPP5/SYNJ1/BCAS3/CAV2/TJAP1/SYT4/MAPK15	23
GO:0010324	membrane invagination	7/606	58/17913	0.00330027	0.0141516	0.0089535	GATA2/FCGR1A/FCER1G/STAP1/FCGR2B/SMURF1/HGS	7
GO:0003018	vascular process in circulatory system	13/606	161/17913	0.00330254	0.0141516	0.0089535	BCR/YES1/AKT1/TEK/ANGPT1/PDE3A/EGFR/CAV1/CEACAM1/INS/SRC/GCLC/PTPRJ	13
GO:0002577	regulation of antigen processing and presentation	4/606	19/17913	0.00335188	0.0142988	0.00904659	HLA-DOB/HLA-DOA/FCGR2B/WAS	4
GO:0061900	glial cell activation	7/606	59/17913	0.00363773	0.0152815	0.00966837	STAP1/PTPRC/AGER/JUN/EGFR/SPHK1/TRPV1	7
GO:1901655	cellular response to ketone	9/606	91/17913	0.00364319	0.0152815	0.00966837	SMYD3/SPP1/EFNA5/ELK1/AKT1/EGFR/MAP4K1/SRC/ERRFI1	9
GO:0048678	response to axon injury	8/606	75/17913	0.0037697	0.0157429	0.00996026	CTNNA1/PTPRF/SPP1/NTRK3/JUN/EPHA4/LYN/NTRK1	8
GO:0048304	positive regulation of isotype switching to IgG isotypes	3/606	10/17913	0.00386958	0.0159365	0.0100828	PTPRC/CD28/IL2	3
GO:0070341	fat cell proliferation	3/606	10/17913	0.00386958	0.0159365	0.0100828	GATA2/FGF16/FGF10	3
GO:0051235	maintenance of location	19/606	286/17913	0.00411361	0.0167232	0.0105805	PLCG2/PTPRC/CD4/PTPN2/PTK2B/CD19/FGF2/PDPK1/LCK/AKT1/PLCG1/CAV1/IBTK/LYN/ABL1/RIT2/TMSB4X/TRPV1/SLC30A7	19
GO:0071333	cellular response to glucose stimulus	11/606	128/17913	0.00414593	0.0168131	0.0106373	EFNA5/CMA1/FGF21/AGER/RAP1A/TIAM1/IRS2/PIK3CA/VSNL1/EPHA5/GCLC	11
GO:0044706	multi-multicellular organism process	16/606	225/17913	0.00425722	0.0172204	0.0108951	SPP1/EPOR/SMURF2/EPN1/KRAS/ARHGDIB/PGF/AKT1/MAPK3/MAPK1/FOS/ANGPT2/BSG/KALRN/ETS1/MMP9	16
GO:0009895	negative regulation of catabolic process	19/606	288/17913	0.00443278	0.0177999	0.0112617	PDE3B/AGAP2/FYN/EFNA1/AKT1/EGFR/PIK3CA/PTK2/LRPPRC/NRG1/RNF41/PTPN3/INS/HGF/EPHA4/GDNF/PIK3CG/MET/MGAT3	19
GO:0071331	cellular response to hexose stimulus	11/606	130/17913	0.00466241	0.0186692	0.0118117	EFNA5/CMA1/FGF21/AGER/RAP1A/TIAM1/IRS2/PIK3CA/VSNL1/EPHA5/GCLC	11
GO:0052547	regulation of peptidase activity	24/606	398/17913	0.00471617	0.0188494	0.0119257	MDM2/AGER/MBP/LCK/FYN/VEGFA/EFNA1/AKT1/A2M/CAV1/MAPK3/NGF/NGFR/HSPE1/HGF/EPHA7/EPHA4/EFNA3/LYN/SRC/MMP9/MAP2K5/SPINT1/BEX3	24
GO:0071498	cellular response to fluid shear stress	4/606	21/17913	0.00490593	0.0194159	0.0122841	PTK2B/SRC/CA2/MAP2K5	4
GO:0009629	response to gravity	3/606	11/17913	0.00518794	0.020213	0.0127884	FOS/SPARC/BGLAP	3
GO:0060174	limb bud formation	3/606	11/17913	0.00518794	0.020213	0.0127884	FGFR2/SEMA3C/FGF10	3
GO:0070857	regulation of bile acid biosynthetic process	3/606	11/17913	0.00518794	0.020213	0.0127884	FGFR4/PROX1/FGF19	3
GO:0046660	female sex differentiation	10/606	114/17913	0.00531012	0.0206384	0.0130576	TBX3/CTNNA1/KITLG/INSR/KIT/VEGFA/EREG/SRC/PDGFRA/FGF10	10
GO:0019751	polyol metabolic process	10/606	115/17913	0.00564501	0.0217978	0.0137911	PLCG2/PLCB4/PTK2B/FGF2/INPPL1/PLCG1/CD244/INPP5D/SPHK1/SYNJ1	10
GO:0048103	somatic stem cell division	4/606	22/17913	0.00583808	0.0223441	0.0141368	FGFR2/KIT/FGFR1/FGF13	4
GO:0071402	cellular response to lipoprotein particle stimulus	5/606	35/17913	0.00610754	0.0232262	0.0146948	FCER1G/FGF21/ADAM17/AKT1/SYK	5
GO:0002269	leukocyte activation involved in inflammatory response	6/606	50/17913	0.00656494	0.0247093	0.0156331	STAP1/PTPRC/AGER/JUN/SPHK1/TRPV1	6
GO:0036465	synaptic vesicle recycling	6/606	50/17913	0.00656494	0.0247093	0.0156331	FGF14/SH3GL2/DNM1/SYNJ1/ITSN1/SH3GL1	6
GO:0055062	phosphate ion homeostasis	3/606	12/17913	0.00674498	0.0250896	0.0158738	FGFR4/FGF23/XPR1	3
GO:0072505	divalent inorganic anion homeostasis	3/606	12/17913	0.00674498	0.0250896	0.0158738	FGFR4/FGF23/XPR1	3
GO:0072506	trivalent inorganic anion homeostasis	3/606	12/17913	0.00674498	0.0250896	0.0158738	FGFR4/FGF23/XPR1	3
GO:0002347	response to tumor cell	4/606	23/17913	0.0068811	0.0253192	0.0160191	CEACAM1/PVR/PRF1/CD274	4
GO:0032878	regulation of establishment or maintenance of cell polarity	4/606	23/17913	0.0068811	0.0253192	0.0160191	PTK2B/TEK/RNF41/BCAS3	4
GO:0071305	cellular response to vitamin D	4/606	23/17913	0.0068811	0.0253192	0.0160191	FGF23/FES/PHEX/BGLAP	4
GO:0150063	visual system development	21/606	346/17913	0.0073588	0.0268379	0.0169799	MEIS1/PRKCI/EPHB2/BCAR3/PROX1/NTRK3/NTRK2/FRS2/PDGFRB/VEGFA/JUN/FGF9/EGFR/NECTIN3/EPHB1/EPHA2/SOS1/RET/PDGFRA/ARHGEF15/FGF10	21
GO:0030212	hyaluronan metabolic process	5/606	37/17913	0.00776012	0.0280129	0.0177233	FGF2/AKT1/EGF/PDGFB/HGF	5
GO:0044091	membrane biogenesis	5/606	37/17913	0.00776012	0.0280129	0.0177233	EPHB2/UGCG/CAV1/CDH2/CAV2	5
GO:0140238	presynaptic endocytosis	5/606	37/17913	0.00776012	0.0280129	0.0177233	SH3GL2/DNM1/SYNJ1/ITSN1/SH3GL1	5
GO:0034250	positive regulation of cellular amide metabolic process	11/606	140/17913	0.0080571	0.0286508	0.0181269	RPS6KB1/NCK1/CD28/ERBB2/PTK2B/KHDRBS1/EFNA1/MAPK3/MAPK1/EPHA4/SMPD2	11
GO:0071804	cellular potassium ion transport	11/606	140/17913	0.0080571	0.0286508	0.0181269	KCNH1/NEDD4L/STK39/DNM2/CAV1/NEDD4/HPN/FXYD2/KCNJ2/KCNIP1/HCN2	11
GO:0042659	regulation of cell fate specification	3/606	13/17913	0.00855049	0.0298484	0.0188846	LMO4/FGF2/FGFR1	3
GO:0099068	postsynapse assembly	4/606	25/17913	0.00932031	0.0321355	0.0203316	EPHB2/NTRK3/CDH2/SHANK3	4
GO:0003158	endothelium development	10/606	124/17913	0.0094544	0.0325507	0.0205943	RAPGEF1/RAP1A/PROX1/PECAM1/S1PR1/CEACAM1/NRG1/FGF1/MET/KDR	10
GO:0071214	cellular response to abiotic stimulus	19/606	310/17913	0.00949447	0.0326415	0.0206518	SIPA1/MDM2/STK39/DNM2/HRAS/PTPN11/ELK1/AKT1/MME/AKT2/EGFR/GRB2/MAPK3/NEDD4/PIK3R1/GCLC/KCNJ2/TRPV1/ERRFI1	19
GO:0104004	cellular response to environmental stimulus	19/606	310/17913	0.00949447	0.0326415	0.0206518	SIPA1/MDM2/STK39/DNM2/HRAS/PTPN11/ELK1/AKT1/MME/AKT2/EGFR/GRB2/MAPK3/NEDD4/PIK3R1/GCLC/KCNJ2/TRPV1/ERRFI1	19
GO:0051170	import into nucleus	10/606	125/17913	0.00997586	0.0340021	0.0215126	AKT1/ANGPT1/FGF9/CDH1/MAPK1/SYK/PIK3R1/PIK3R2/MBTPS1/UBR5	10
GO:0002834	regulation of response to tumor cell	3/606	14/17913	0.0106124	0.0357372	0.0226103	CEACAM1/PVR/CD274	3
GO:0002837	regulation of immune response to tumor cell	3/606	14/17913	0.0106124	0.0357372	0.0226103	CEACAM1/PVR/CD274	3
GO:0071391	cellular response to estrogen stimulus	3/606	14/17913	0.0106124	0.0357372	0.0226103	MDM2/PELP1/BCAS3	3
GO:1905064	negative regulation of vascular smooth muscle cell differentiation	3/606	14/17913	0.0106124	0.0357372	0.0226103	FGF9/PDGFB/PDCD4	3
GO:0030810	positive regulation of nucleotide biosynthetic process	5/606	40/17913	0.0107849	0.0360381	0.0228007	GUCA2B/INSR/INS/IGF1/TMSB4X	5
GO:0050435	amyloid-beta metabolic process	5/606	40/17913	0.0107849	0.0360381	0.0228007	EFNA1/MME/IGF1/EPHA4/MGAT3	5
GO:1900373	positive regulation of purine nucleotide biosynthetic process	5/606	40/17913	0.0107849	0.0360381	0.0228007	GUCA2B/INSR/INS/IGF1/TMSB4X	5
GO:0002532	production of molecular mediator involved in inflammatory response	7/606	72/17913	0.0108005	0.0360646	0.0228175	SIRPA/FCER1G/BTK/SYK/INS/LYN/PDCD4	7
GO:0120032	regulation of plasma membrane bounded cell projection assembly	12/606	166/17913	0.0109394	0.0364774	0.0230786	ARPC2/STAP1/RAC2/KIT/DNM2/HRAS/CAV1/WAS/EPHA2/FER/BCAS3/MAPK15	12
GO:0033619	membrane protein proteolysis	6/606	56/17913	0.0113229	0.0376771	0.0238377	PRKCQ/ADAM17/PTPN3/NGFR/RET/MBTPS1	6
GO:0071236	cellular response to antibiotic	11/606	147/17913	0.0113989	0.0379034	0.0239809	SIRPA/EFNA5/MDM2/PDGFD/PDGFB/HGF/ABL1/SRC/ETS1/MET/SPHK1	11
GO:0051291	protein heterooligomerization	10/606	128/17913	0.0116722	0.0386505	0.0244535	C1QTNF1/CTNNA1/SQSTM1/INSR/PRKCZ/HRAS/ILK/GRB2/IKZF1/HIST3H3	10
GO:0001958	endochondral ossification	4/606	27/17913	0.0122616	0.040322	0.0255111	FGF18/FGFR3/TEK/INPPL1	4
GO:2000191	regulation of fatty acid transport	4/606	27/17913	0.0122616	0.040322	0.0255111	IRS2/AKT1/AKT2/SYK	4
GO:0050961	detection of temperature stimulus involved in sensory perception	3/606	15/17913	0.0129369	0.041935	0.0265316	EPHB1/NTRK1/TRPV1	3
GO:0050965	detection of temperature stimulus involved in sensory perception of pain	3/606	15/17913	0.0129369	0.041935	0.0265316	EPHB1/NTRK1/TRPV1	3
GO:1902001	fatty acid transmembrane transport	3/606	15/17913	0.0129369	0.041935	0.0265316	IRS2/AKT1/AKT2	3
GO:0016311	dephosphorylation	25/606	458/17913	0.0132463	0.0426765	0.0270007	PTPRF/DLG2/PTPN12/PTPRO/PTPRC/CD33/NCK1/DAPP1/PTPN2/PTPN1/PDGFRB/LCK/PTPN11/PTPRA/INPPL1/SEMA4D/CILP/PTPN3/PPP4C/PTPRH/PTPN13/INPP5D/PTPRJ/SYNJ1/PPP2R2C	25
GO:0008344	adult locomotory behavior	7/606	75/17913	0.0133531	0.0428757	0.0271268	FGF12/ADAM22/KALRN/EFNB3/EPHA4/GDNF/NTF4	7
GO:0034698	response to gonadotropin	4/606	28/17913	0.013931	0.0444914	0.028149	EFNA5/GCLC/SLC5A5/EPHA8	4
GO:0050974	detection of mechanical stimulus involved in sensory perception	4/606	28/17913	0.013931	0.0444914	0.028149	KIT/FYN/HPN/NTRK1	4
GO:0006809	nitric oxide biosynthetic process	7/606	76/17913	0.0142927	0.0455855	0.0288412	SIRPA/INSR/DNM2/PTK2B/AKT1/CAV1/TRPV1	7
GO:1990845	adaptive thermogenesis	11/606	152/17913	0.0143696	0.0458001	0.028977	PDGFC/GRB10/FGF21/ADAM17/VEGFA/CAV1/EHMT1/SYK/MC4R/IGF1R/TRPV1	11
GO:0007589	body fluid secretion	8/606	95/17913	0.0151581	0.0480243	0.0303842	GUCA2B/STK39/CREB1/VEGFA/CAV1/KALRN/ERBB4/FGF10	8
GO:0099003	vesicle-mediated transport in synapse	12/606	174/17913	0.0154262	0.0487762	0.0308599	SH3GL2/EFNB2/DNM1/DNM2/RAP1A/SYN1/EPS15/CSPG5/SYNJ1/ITSN1/SH3GL1/SYT4	12
GO:0106058	positive regulation of calcineurin-mediated signaling	3/606	16/17913	0.0155287	0.0488088	0.0308805	ERBB3/NRG1/IGF1	3
GO:1905953	negative regulation of lipid localization	6/606	60/17913	0.0156011	0.0489718	0.0309837	PTPN2/IRS2/PTPN11/AKT1/AKT2/EGF	6
