# Supplementary material for: Research on the pathological mechanism of rectal adenocarcinoma based on DNA methylation
Source: Medicine (Baltimore). 2023 Jan 27;102(4):e32763. doi: 10.1097/MD.0000000000032763 (PMC9876001; doi:10.1097/MD.0000000000032763)
Supplement: Supplementary file 5 [file medi-102-e32763-s005.xlsx]

## Sheet: m10
id	MM	GS
cg02658564	-0.778524	0.154816
cg08432013	-0.78339	0.261011
cg09319815	-0.762381	0.169993
cg10526431	-0.811547	0.183514
cg14842771	-0.761452	0.167077
cg15499275	-0.766042	0.151656
cg16376000	0.749874	-0.179735
cg22325673	-0.789969	0.270886
cg23852348	-0.761412	0.17113
cg26449294	-0.808221	0.198898

## Sheet: m4
X	MM	GS
cg04441191	0.933603	-0.199973
cg05658717	0.912801	-0.175329
cg09622330	-0.866399	0.174621
cg10698404	0.886689	-0.176327
cg17047993	0.889351	-0.186187
cg17917959	0.878073	-0.172392
cg22055790	0.882382	-0.203919
cg24504843	-0.857359	0.181292
cg24531267	0.938833	-0.178798
cg26231243	0.853963	-0.22479
