# Supplementary material for: Research on the pathological mechanism of rectal adenocarcinoma based on DNA methylation
Source: Medicine (Baltimore). 2023 Jan 27;102(4):e32763. doi: 10.1097/MD.0000000000032763 (PMC9876001; doi:10.1097/MD.0000000000032763)
Supplement: Supplementary file 6 [file medi-102-e32763-s006.xlsx]

## Sheet: table S6
SNP	GENE.SYMBOL	R	P.Value
cg24504843	CEP135	0.108159	0.0318428
cg17047993	SPAG9	-0.264728	9.64e-08
cg09622330	GRIN2A	-0.442957	2.3e-20
cg24531267	CEP250	0.00432658	0.931778
cg10698404	YWHAG	-0.129015	0.0103636
cg05658717	KSR2	-0.391292	7.26e-16
cg04441191	MAP4	-0.791984	5.08e-86
