# Supplementary material for: Research on the pathological mechanism of rectal adenocarcinoma based on DNA methylation
Source: Medicine (Baltimore). 2023 Jan 27;102(4):e32763. doi: 10.1097/MD.0000000000032763 (PMC9876001; doi:10.1097/MD.0000000000032763)
Supplement: Supplementary file 7 [file medi-102-e32763-s007.xlsx]

## Sheet: Sheet1
name	gene	ID	description	location
	MAP4	ID: 4134	microtubule associated protein 4 [Homo sapiens (human)]	Chromosome 3, NC_000003.12 (47850695..48088848, complement)
	ABCC2	ID: 1244	ATP binding cassette subfamily C member 2 [Homo sapiens (human)]	Chromosome 10, NC_000010.11 (99782640..99852594)
	APC	ID: 11789	APC, WNT signaling pathway regulator [Mus musculus (house mouse)]	Chromosome 18, NC_000084.7 (34353350..34455243)
	RASA1	ID: 5921	RAS p21 protein activator 1 [Homo sapiens (human)]	Chromosome 5, NC_000005.10 (87267883..87391916)
	ATM	ID: 472	ATM serine/threonine kinase [Homo sapiens (human)]	Chromosome 11, NC_000011.10 (108223067..108369102)
	BRCA2	ID: 675	BRCA2 DNA repair associated [Homo sapiens (human)]	Chromosome 13, NC_000013.11 (32315508..32400268)
TNFAIP8L2	TIPE2	ID: 79626	TNF alpha induced protein 8 like 2 [Homo sapiens (human)]	Chromosome 1, NC_000001.11 (151156649..151159749)
	C20orf56	ID: 140828	LINC00261 long intergenic non-protein coding RNA 261 [ Homo sapiens (human) ]	NC_000020.11 (22560553..22578642, complement)
	BTG2	ID: 7832	BTG anti-proliferation factor 2 [Homo sapiens (human)]	Chromosome 1, NC_000001.11 (203305519..203309602)
TEX29	C13orf16	ID: 617473	testis expressed 29 [Bos taurus (cattle)]	Chromosome 12, NC_037339.1 (85542292..85552388)
	SLC9A1	ID: 6548	solute carrier family 9 member A1 [Homo sapiens (human)]	Chromosome 1, NC_000001.11 (27098809..27155125, complement)
	SLC1A5	ID: 6510	solute carrier family 1 member 5 [Homo sapiens (human)]	Chromosome 19, NC_000019.10 (46774883..46788594, complement)
	TNRC6C	ID: 57690	trinucleotide repeat containing adaptor 6C [Homo sapiens (human)]	Chromosome 17, NC_000017.11 (77957557..78108835)
	KSR2	ID: 283455	kinase suppressor of ras 2 [Homo sapiens (human)]	Chromosome 12, NC_000012.12 (117453012..117968990, complement)
	GRIN2A	ID: 2903	glutamate ionotropic receptor NMDA type subunit 2A [Homo sapiens (human)]	Chromosome 16, NC_000016.10 (9753404..10182908, complement)
	YWHAG	ID: 7532	tyrosine 3-monooxygenase/tryptophan 5-monooxygenase activation protein gamma [Homo sapiens (human)]	Chromosome 7, NC_000007.14 (76326799..76358991, complement)
	SPAG9	ID: 9043	sperm associated antigen 9 [Homo sapiens (human)]	Chromosome 17, NC_000017.11 (50962174..51120868, complement)
AZIN1	AZI1	ID: 51582	antizyme inhibitor 1 [Homo sapiens (human)]	Chromosome 8, NC_000008.11 (102826302..102864200, complement)
	CLASP1	ID: 23332	cytoplasmic linker associated protein 1 [Homo sapiens (human)]	Chromosome 2, NC_000002.12 (121337776..121649462, complement)
	CEP135	ID: 9662	centrosomal protein 135 [Homo sapiens (human)]	Chromosome 4, NC_000004.12 (55948945..56033361)
	CEP250	ID: 11190	centrosomal protein 250 [Homo sapiens (human)]	Chromosome 20, NC_000020.11 (35455165..35519280)
	PIN1	ID: 5300	peptidylprolyl cis/trans isomerase, NIMA-interacting 1 [Homo sapiens (human)]	Chromosome 19, NC_000019.10 (9835318..9849689)
	HGFAC	ID: 3083	HGF activator [Homo sapiens (human)]	Chromosome 4, NC_000004.12 (3441005..3449486)
	DLG2	ID: 1740	discs large MAGUK scaffold protein 2 [Homo sapiens (human)]	Chromosome 11, NC_000011.10 (83455012..85628373, complement)
	PDCD1	ID: 5133	programmed cell death 1 [Homo sapiens (human)]	Chromosome 2, NC_000002.12 (241849884..241858894, complement)
	EPHB6	ID: 2051	EPH receptor B6 [Homo sapiens (human)]	Chromosome 7, NC_000007.14 (142855076..142871093)
	PIK3CD	ID: 5293	phosphatidylinositol-4,5-bisphosphate 3-kinase catalytic subunit delta [Homo sapiens (human)]	Chromosome 1, NC_000001.11 (9627258..9729114)
	FGF12	ID: 2257	fibroblast growth factor 12 [Homo sapiens (human)]	Chromosome 3, NC_000003.12 (192139390..192727541, complement)
	PPP2R2C	ID: 5522	protein phosphatase 2 regulatory subunit Bgamma [Homo sapiens (human)]	Chromosome 4, NC_000004.12 (6320581..6563799, complement)
	PDGFD	ID: 80310	platelet derived growth factor D [Homo sapiens (human)]	Chromosome 11, NC_000011.10 (103907189..104164147, complement)
